# Supplementary material for: Jawsamycin exhibits in vivo antifungal properties by inhibiting Spt14/Gpi3-mediated biosynthesis of glycosylphosphatidylinositol
Source: Nat Commun. 2020 Jul 7;11:3387. doi: 10.1038/s41467-020-17221-5 (PMC7341893; doi:10.1038/s41467-020-17221-5)
Supplement: Supplementary file 4 — Source Data [file 41467_2020_17221_MOESM4_ESM.zip]

Archive with 55 entries (46 files):
- Source Data/
- Source Data/SourceData_CompoundStructures.cdx
- __MACOSX/
- __MACOSX/Source Data/
- __MACOSX/Source Data/._SourceData_CompoundStructures.cdx
- Source Data/SourceData_FungalSPT14Sequences.docx
- __MACOSX/Source Data/._SourceData_FungalSPT14Sequences.docx
- Source Data/SourceData_FACS/
- Source Data/SourceData_FACS/.DS_Store
- __MACOSX/Source Data/SourceData_FACS/
- __MACOSX/Source Data/SourceData_FACS/._.DS_Store
- Source Data/SourceData_FACS/Figure 3b/
- Source Data/SourceData_FACS/Figure 3b/190909_HCT116_FLAER_D11-Layout_modal.jpg
- __MACOSX/Source Data/SourceData_FACS/Figure 3b/
- __MACOSX/Source Data/SourceData_FACS/Figure 3b/._190909_HCT116_FLAER_D11-Layout_modal.jpg
- Source Data/SourceData_FACS/Figure 3b/HCT116_Cas9_clone10_HCT116_50K_PIGA_10ul_FLAER_005.fcs
- __MACOSX/Source Data/SourceData_FACS/Figure 3b/._HCT116_Cas9_clone10_HCT116_50K_PIGA_10ul_FLAER_005.fcs
- Source Data/SourceData_FACS/Figure 3b/HCT116_Cas9_clone10_HCT116_untreated_FLAER_002.fcs
- __MACOSX/Source Data/SourceData_FACS/Figure 3b/._HCT116_Cas9_clone10_HCT116_untreated_FLAER_002.fcs
- Source Data/SourceData_FACS/Figure 3b/HCT116_Cas9_clone10_HCT116_untreated_001.fcs
- __MACOSX/Source Data/SourceData_FACS/Figure 3b/._HCT116_Cas9_clone10_HCT116_untreated_001.fcs
- Source Data/SourceData_FACS/Figure 3b/HCT116_Cas9_clone10_HCT116_50K_CTRL_10ul_FLAER_003.fcs
- __MACOSX/Source Data/SourceData_FACS/Figure 3b/._HCT116_Cas9_clone10_HCT116_50K_CTRL_10ul_FLAER_003.fcs
- __MACOSX/Source Data/SourceData_FACS/._Figure 3b
- Source Data/SourceData_FACS/Figure 3c/
- Source Data/SourceData_FACS/Figure 3c/HCT116_Cas9_clone10_WT+FLAER_002.fcs
- __MACOSX/Source Data/SourceData_FACS/Figure 3c/
- __MACOSX/Source Data/SourceData_FACS/Figure 3c/._HCT116_Cas9_clone10_WT+FLAER_002.fcs
- Source Data/SourceData_FACS/Figure 3c/HCT116_Cas9_clone10_50uM+FLAER_005.fcs
- __MACOSX/Source Data/SourceData_FACS/Figure 3c/._HCT116_Cas9_clone10_50uM+FLAER_005.fcs
- Source Data/SourceData_FACS/Figure 3c/HCT116_Cas9_clone10_10uM+FLAER_003.fcs
- __MACOSX/Source Data/SourceData_FACS/Figure 3c/._HCT116_Cas9_clone10_10uM+FLAER_003.fcs
- Source Data/SourceData_FACS/Figure 3c/HCT116_Cas9_clone10_20uM+FLAER_01032016103802.pdf
- __MACOSX/Source Data/SourceData_FACS/Figure 3c/._HCT116_Cas9_clone10_20uM+FLAER_01032016103802.pdf
- Source Data/SourceData_FACS/Figure 3c/HCT116_Cas9_clone10_WT unstained_01032016103714.pdf
- __MACOSX/Source Data/SourceData_FACS/Figure 3c/._HCT116_Cas9_clone10_WT unstained_01032016103714.pdf
- Source Data/SourceData_FACS/Figure 3c/HCT116_Cas9_clone10_WT+FLAER_01032016103745.pdf
- __MACOSX/Source Data/SourceData_FACS/Figure 3c/._HCT116_Cas9_clone10_WT+FLAER_01032016103745.pdf
- Source Data/SourceData_FACS/Figure 3c/HCT116_Cas9_clone10_WT unstained_001.fcs
- __MACOSX/Source Data/SourceData_FACS/Figure 3c/._HCT116_Cas9_clone10_WT unstained_001.fcs
- Source Data/SourceData_FACS/Figure 3c/HCT116_Cas9_clone10_50uM+FLAER_01032016103807.pdf
- __MACOSX/Source Data/SourceData_FACS/Figure 3c/._HCT116_Cas9_clone10_50uM+FLAER_01032016103807.pdf
- Source Data/SourceData_FACS/Figure 3c/HCT116_Cas9_clone10_20uM+FLAER_004.fcs
- __MACOSX/Source Data/SourceData_FACS/Figure 3c/._HCT116_Cas9_clone10_20uM+FLAER_004.fcs
- Source Data/SourceData_FACS/Figure 3c/HCT116_Cas9_clone10_10uM+FLAER_01032016103752.pdf
- __MACOSX/Source Data/SourceData_FACS/Figure 3c/._HCT116_Cas9_clone10_10uM+FLAER_01032016103752.pdf
- __MACOSX/Source Data/SourceData_FACS/._Figure 3c
- __MACOSX/Source Data/._SourceData_FACS
- Source Data/.DS_Store
- __MACOSX/Source Data/._.DS_Store
- Source Data/SourceData_TableFormats.xlsx
- __MACOSX/Source Data/._SourceData_TableFormats.xlsx
- Source Data/SourceData_JawsamycinBGCSequence.txt
- __MACOSX/Source Data/._SourceData_JawsamycinBGCSequence.txt
- __MACOSX/._Source Data
