# Supplementary material for: Jawsamycin exhibits in vivo antifungal properties by inhibiting Spt14/Gpi3-mediated biosynthesis of glycosylphosphatidylinositol
Source: Nat Commun. 2020 Jul 7;11:3387. doi: 10.1038/s41467-020-17221-5 (PMC7341893; doi:10.1038/s41467-020-17221-5)
Supplement: Supplementary file 4 — Source Data [file 41467_2020_17221_MOESM4_ESM.zip › Source Data/SourceData_TableFormats.xlsx]

## Sheet: Raw Data Lum Fig 1b
Supernatant
	DMSO	AmphoB	Voriconazole	E1210
Data 1	6846.42	5826.68	9664.74	16136.4
Data 2	6428.89	5650.03	10002	16554
Data 3	6685.83	5256.59	10202.7	16345.2
Mean	6653.71	5577.77	9956.47	16345.2
SD	210.61	291.834	271.856	208.766
Cell Pellet
	DMSO	AmphoB	Voriconazole	E1210
Data 1	17050.6	1807.52	24568.2	2023.22
Data 2	18344.8	2055.18	21804	2190.99
Data 3	15340.9	1719.64	21548.4	1895.39
Mean	16912.1	1860.78	22640.2	2036.53
SD	1506.72	173.995	1674.6	148.246

## Sheet: Raw Data Cpd Lum Fig 1c
Replicate 1	Replicate 2	Replicate 3	Replicate 4	Replicate 5	Replicate 6	compound 17µM	cell/well	Average (RLU)	stdev (RLU)	CV(%)	z prime	incubation duration (h)	plate barcode	plate type	centrifugation	fraction	device	exposure/gain	read time	development time (min)
106.624	176.384	155.384	126.064	61.504	96.744	benzalchonium chloride	30000	120.451	41.4928	290.293	0.60699	16	NX10368819	black, clear bottom	no	supernatant	FDSS2 (bottom reading)	30s	17:51:21	45
35575.3	42679.3	40735.7	34784.4	33550.5	31449.1	GWT1 inhibitor	30000	36462.4	4338.79	840.382	0.588314	16	NX10368819	black, clear bottom	no	supernatant	FDSS2 (bottom reading)	30s	17:51:21	45
22707.3	20813.5	23088.3	26330.5	24814	26773.8	MCD4 inhibitor	30000	24087.9	2297.72	1048.34	0.6364	16	NX10368819	black, clear bottom	no	supernatant	FDSS2 (bottom reading)	30s	17:51:21	45
1094.9	1146.74	1717.86	1558.9	1120.74	1046.62	Enniatin	30000	1280.96	283.32	452.126	-0.230197	16	NX10368819	black, clear bottom	no	supernatant	FDSS2 (bottom reading)	30s	17:51:21	45
232.904	251.664	343.304	433.664	279.144	219.264	Staurosporin	30000	293.324	81.5664	359.614	0.528557	16	NX10368819	black, clear bottom	no	supernatant	FDSS2 (bottom reading)	30s	17:51:21	45
558.584	530.304	495.064	524.704	373.624	518.304	Anisomycin	30000	500.097	65.2548	766.376	0.506412	16	NX10368819	black, clear bottom	no	supernatant	FDSS2 (bottom reading)	30s	17:51:21	45
7405.78	6387.5	7294.3	7375.18	5782.62	6126.02	Chlorpromazine,	30000	6728.57	717.075	938.335	0.247439	16	NX10368819	black, clear bottom	no	supernatant	FDSS2 (bottom reading)	30s	17:51:21	45
8563.62	7791.66	7923.82	8243.38	8293.86	8471.62	Dihydro Artemisinin	30000	8214.66	302.792	2712.97	0.675016	16	NX10368819	black, clear bottom	no	supernatant	FDSS2 (bottom reading)	30s	17:51:21	45
6603.58	7852.62	6561.82	6066.94	6695.5	6394.22	Ciclopirox	30000	6695.78	608.458	1100.45	0.322669	16	NX10368819	black, clear bottom	no	supernatant	FDSS2 (bottom reading)	30s	17:51:21	45
9036.46	9024.54	10112.4	9628.3	8451.74	8883.18	Manumcyin	30000	9189.44	588.741	1560.86	0.591739	16	NX10368819	black, clear bottom	no	supernatant	FDSS2 (bottom reading)	30s	17:51:21	45
56.744	212.184	169.024	275.024	172.144	165.664	Concanamycin A	30000	175.131	71.4183	245.218	0.562788	16	NX10368819	black, clear bottom	no	supernatant	FDSS2 (bottom reading)	30s	17:51:21	45
5256.66	3993.94	4388.78	3978.94	3779.9	4075.1	Clotrimazole	30000	4245.56	533.503	795.788	-0.601052	16	NX10368819	black, clear bottom	no	supernatant	FDSS2 (bottom reading)	30s	17:51:21	45
6221.38	5776.98	7382.18	6391.42	5513.74	6530.02	Cladosporin	30000	6302.62	652.729	965.581	0.21212	16	NX10368819	black, clear bottom	no	supernatant	FDSS2 (bottom reading)	30s	17:51:21	45
2621.66	2673.78	2878.74	3428.34	2885.78	3318.02	Aspirochlorine	30000	2967.72	333.368	890.225	-5.84972	16	NX10368819	black, clear bottom	no	supernatant	FDSS2 (bottom reading)	30s	17:51:21	45
4042.22	5018.86	4754.22	4574.02	4935.58	4388.74	5-Fluorouracil	30000	4618.94	364.997	1265.48	-0.0283744	16	NX10368819	black, clear bottom	no	supernatant	FDSS2 (bottom reading)	30s	17:51:21	45
1173.74	1300.7	1351.34	975.624	880.744	1305.42	Echinocandin	30000	1164.6	194.73	598.058	0.0374706	16	NX10368819	black, clear bottom	no	supernatant	FDSS2 (bottom reading)	30s	17:51:21	45
3071.7	2429.98	2704.22	2498.82	3121.78	2692.98	no treatments	30000	2753.25	287.228	958.56		16	NX10368819	black, clear bottom	no	supernatant	FDSS2 (bottom reading)	30s	17:51:21	45
2926.86	2707.26	2588.1	2473.7	2577.38	2572.46	Solvent control	30000	2692.33	295.431	911.32		16	NX10368819	black, clear bottom	no	supernatant	FDSS2 (bottom reading)	30s	17:51:21	45
2429.02	2466.06	2444.26	2573.94	2428.54	2670.26	no induction controls,No DMSO	30000	207.542	75.1773	276.07		16	NX10368819	black, clear bottom	no	supernatant	FDSS2 (bottom reading)	30s	17:51:21	45
2971.54	3153.3	2665.78	3079.26	3402.86	2331.22	no induction controls + DMSO	30000	134.573	58.0421	231.854		16	NX10368819	black, clear bottom	no	supernatant	FDSS2 (bottom reading)	30s	17:51:21	45

## Sheet: Raw Data GPI LumiScreen Fig 1d
Row sequence number	Replicate ID	Place ID	Row	Column	Well Type	Compound	Section ID	Well concentration	Inhibitor:X1 (Relative Luciferase Counts)	Inhibitor:X1 Readout flag	Inhibitor:X1 Well flag	1:Inhibitor:T	1:Inhibitor:T Readout flag	1:Inhibitor:T Well flag	1:Inhibitor:N (Normalized percentage activity)	1:Inhibitor:N Readout flag	1:Inhibitor:N Well flag
38401	1	1	1	1	SA	compound 1	1	10	706	No Flag	No Flag	706	No Flag	No Flag	8.57	No Flag	No Flag
38402	1	2	1	2	SA	compound 2	2	10	920	No Flag	No Flag	920	No Flag	No Flag	6.48	No Flag	No Flag
38403	1	3	1	3	SA	compound 3	3	10	1162	No Flag	No Flag	1162	No Flag	No Flag	4.11	No Flag	No Flag
38404	1	4	1	4	SA	compound 4	4	10	925	No Flag	No Flag	925	No Flag	No Flag	6.43	No Flag	No Flag
38405	1	5	1	5	SA	compound 5	5	10	1120	No Flag	No Flag	1120	No Flag	No Flag	4.52	No Flag	No Flag
38406	1	6	1	6	SA	compound 6	6	10	1109	No Flag	No Flag	1109	No Flag	No Flag	4.63	No Flag	No Flag
38407	1	7	1	7	SA	compound 7	7	10	1109	No Flag	No Flag	1109	No Flag	No Flag	4.63	No Flag	No Flag
38408	1	8	1	8	SA	compound 8	8	10	1197	No Flag	No Flag	1197	No Flag	No Flag	3.77	No Flag	No Flag
38409	1	9	1	9	SA	compound 9	9	10	1183	No Flag	No Flag	1183	No Flag	No Flag	3.9	No Flag	No Flag
38410	1	10	1	10	SA	compound 10	10	10	1070	No Flag	No Flag	1070	No Flag	No Flag	5.01	No Flag	No Flag
38411	1	11	1	11	SA	compound 11	11	10	1288	No Flag	No Flag	1288	No Flag	No Flag	2.88	No Flag	No Flag
38412	1	12	1	12	SA	compound 12	12	10	1141	No Flag	No Flag	1141	No Flag	No Flag	4.32	No Flag	No Flag
38413	1	13	1	13	SA	compound 13	13	10	1367	No Flag	No Flag	1367	No Flag	No Flag	2.1	No Flag	No Flag
38414	1	14	1	14	SA	compound 14	14	10	1288	No Flag	No Flag	1288	No Flag	No Flag	2.88	No Flag	No Flag
38415	1	15	1	15	SA	compound 15	15	10	1119	No Flag	No Flag	1119	No Flag	No Flag	4.53	No Flag	No Flag
38416	1	16	1	16	SA	compound 16	16	10	1148	No Flag	No Flag	1148	No Flag	No Flag	4.25	No Flag	No Flag
38417	1	17	1	17	SA	compound 17	17	10	1188	No Flag	No Flag	1188	No Flag	No Flag	3.86	No Flag	No Flag
38418	1	18	1	18	SA	compound 18	18	10	1146	No Flag	No Flag	1146	No Flag	No Flag	4.27	No Flag	No Flag
38419	1	19	1	19	SA	compound 19	19	10	1132	No Flag	No Flag	1132	No Flag	No Flag	4.4	No Flag	No Flag
38420	1	20	1	20	SA	compound 20	20	10	1095	No Flag	No Flag	1095	No Flag	No Flag	4.77	No Flag	No Flag
38421	1	21	1	21	SA	compound 21	21	10	1238	No Flag	No Flag	1238	No Flag	No Flag	3.37	No Flag	No Flag
38422	1	22	1	22	SA	compound 22	22	10	974	No Flag	No Flag	974	No Flag	No Flag	5.95	No Flag	No Flag
38423	1	23	1	23	SA	compound 23	23	10	962	No Flag	No Flag	962	No Flag	No Flag	6.07	No Flag	No Flag
38424	1	24	1	24	SA	compound 24	24	10	1087	No Flag	No Flag	1087	No Flag	No Flag	4.84	No Flag	No Flag
38425	1	25	1	25	SA	compound 25	25	10	1089	No Flag	No Flag	1089	No Flag	No Flag	4.82	No Flag	No Flag
38426	1	26	1	26	SA	compound 26	26	10	1337	No Flag	No Flag	1337	No Flag	No Flag	2.4	No Flag	No Flag
38427	1	27	1	27	SA	compound 27	27	10	1169	No Flag	No Flag	1169	No Flag	No Flag	4.04	No Flag	No Flag
38428	1	28	1	28	SA	compound 28	28	10	1023	No Flag	No Flag	1023	No Flag	No Flag	5.47	No Flag	No Flag
38429	1	29	1	29	SA	compound 29	29	10	1162	No Flag	No Flag	1162	No Flag	No Flag	4.11	No Flag	No Flag
38430	1	30	1	30	SA	compound 30	30	10	1059	No Flag	No Flag	1059	No Flag	No Flag	5.12	No Flag	No Flag
38431	1	31	1	31	SA	compound 31	31	10	959	No Flag	No Flag	959	No Flag	No Flag	6.1	No Flag	No Flag
38432	1	32	1	32	SA	compound 32	32	10	1156	No Flag	No Flag	1156	No Flag	No Flag	4.17	No Flag	No Flag
38433	1	33	1	33	SA	compound 33	33	10	1262	No Flag	No Flag	1262	No Flag	No Flag	3.13	No Flag	No Flag
38434	1	34	1	34	SA	compound 34	34	10	1094	No Flag	No Flag	1094	No Flag	No Flag	4.78	No Flag	No Flag
38435	1	35	1	35	SA	compound 35	35	10	1100	No Flag	No Flag	1100	No Flag	No Flag	4.72	No Flag	No Flag
38436	1	36	1	36	SA	compound 36	36	10	1013	No Flag	No Flag	1013	No Flag	No Flag	5.57	No Flag	No Flag
38437	1	37	1	37	SA	compound 37	37	10	794	No Flag	No Flag	794	No Flag	No Flag	7.71	No Flag	No Flag
38438	1	38	1	38	SA	compound 38	38	10	1019	No Flag	No Flag	1019	No Flag	No Flag	5.51	No Flag	No Flag
38439	1	39	1	39	SA	compound 39	39	10	1139	No Flag	No Flag	1139	No Flag	No Flag	4.34	No Flag	No Flag
38440	1	40	1	40	SA	compound 40	40	10	1039	No Flag	No Flag	1039	No Flag	No Flag	5.31	No Flag	No Flag
38441	1	41	1	41	SA	compound 41	41	10	1271	No Flag	No Flag	1271	No Flag	No Flag	3.04	No Flag	No Flag
38442	1	42	1	42	SA	compound 42	42	10	932	No Flag	No Flag	932	No Flag	No Flag	6.36	No Flag	No Flag
38443	1	43	1	43	SA	compound 43	43	10	1252	No Flag	No Flag	1252	No Flag	No Flag	3.23	No Flag	No Flag
38444	1	44	1	44	SA	compound 44	44	10	1107	No Flag	No Flag	1107	No Flag	No Flag	4.65	No Flag	No Flag
38445	1	45	1	45	NC	neutral control	0	0	1129	No Flag	No Flag	1129	No Flag	No Flag	4.43	No Flag	Masked. ControlOutlier
38448	1	48	1	48	AC	full inhibition control	0	0	1987	No Flag	No Flag	1987	No Flag	No Flag	-3.96	No Flag	Masked. ControlOutlier
38449	1	49	2	1	SA	compound 45	49	10	961	No Flag	No Flag	961	No Flag	No Flag	6.08	No Flag	No Flag
38450	1	50	2	2	SA	compound 46	50	10	1293	No Flag	No Flag	1293	No Flag	No Flag	2.83	No Flag	No Flag
38451	1	51	2	3	SA	compound 47	51	10	1293	No Flag	No Flag	1293	No Flag	No Flag	2.83	No Flag	No Flag
38452	1	52	2	4	SA	compound 48	52	10	1574	No Flag	No Flag	1574	No Flag	No Flag	0.08	No Flag	No Flag
38453	1	53	2	5	SA	compound 49	53	10	1097	No Flag	No Flag	1097	No Flag	No Flag	4.75	No Flag	No Flag
38454	1	54	2	6	SA	compound 50	54	10	1249	No Flag	No Flag	1249	No Flag	No Flag	3.26	No Flag	No Flag
38455	1	55	2	7	SA	compound 51	55	10	1481	No Flag	No Flag	1481	No Flag	No Flag	0.99	No Flag	No Flag
38456	1	56	2	8	SA	compound 52	56	10	1564	No Flag	No Flag	1564	No Flag	No Flag	0.18	No Flag	No Flag
38457	1	57	2	9	SA	compound 53	57	10	1779	No Flag	No Flag	1779	No Flag	No Flag	-1.93	No Flag	No Flag
38458	1	58	2	10	SA	compound 54	58	10	2040	No Flag	No Flag	2040	No Flag	No Flag	-4.48	No Flag	No Flag
38459	1	59	2	11	SA	compound 55	59	10	1724	No Flag	No Flag	1724	No Flag	No Flag	-1.39	No Flag	No Flag
38460	1	60	2	12	SA	compound 56	60	10	1358	No Flag	No Flag	1358	No Flag	No Flag	2.19	No Flag	No Flag
38461	1	61	2	13	SA	compound 57	61	10	1692	No Flag	No Flag	1692	No Flag	No Flag	-1.08	No Flag	No Flag
38462	1	62	2	14	SA	compound 58	62	10	1369	No Flag	No Flag	1369	No Flag	No Flag	2.08	No Flag	No Flag
38463	1	63	2	15	SA	compound 59	63	10	1467	No Flag	No Flag	1467	No Flag	No Flag	1.13	No Flag	No Flag
38464	1	64	2	16	SA	compound 60	64	10	1439	No Flag	No Flag	1439	No Flag	No Flag	1.4	No Flag	No Flag
38465	1	65	2	17	SA	compound 61	65	10	1548	No Flag	No Flag	1548	No Flag	No Flag	0.33	No Flag	No Flag
38466	1	66	2	18	SA	compound 62	66	10	1533	No Flag	No Flag	1533	No Flag	No Flag	0.48	No Flag	No Flag
38467	1	67	2	19	SA	compound 63	67	10	1513	No Flag	No Flag	1513	No Flag	No Flag	0.68	No Flag	No Flag
38468	1	68	2	20	SA	compound 64	68	10	1632	No Flag	No Flag	1632	No Flag	No Flag	-0.49	No Flag	No Flag
38469	1	69	2	21	SA	compound 65	69	10	1718	No Flag	No Flag	1718	No Flag	No Flag	-1.33	No Flag	No Flag
38470	1	70	2	22	SA	compound 66	70	10	1645	No Flag	No Flag	1645	No Flag	No Flag	-0.62	No Flag	No Flag
38471	1	71	2	23	SA	compound 67	71	10	1428	No Flag	No Flag	1428	No Flag	No Flag	1.51	No Flag	No Flag
38472	1	72	2	24	SA	compound 68	72	10	1297	No Flag	No Flag	1297	No Flag	No Flag	2.79	No Flag	No Flag
38473	1	73	2	25	SA	compound 69	73	10	1333	No Flag	No Flag	1333	No Flag	No Flag	2.44	No Flag	No Flag
38474	1	74	2	26	SA	compound 70	74	10	1659	No Flag	No Flag	1659	No Flag	No Flag	-0.75	No Flag	No Flag
38475	1	75	2	27	SA	compound 71	75	10	1820	No Flag	No Flag	1820	No Flag	No Flag	-2.33	No Flag	No Flag
38476	1	76	2	28	SA	compound 72	76	10	1463	No Flag	No Flag	1463	No Flag	No Flag	1.16	No Flag	No Flag
38477	1	77	2	29	SA	compound 73	77	10	1137	No Flag	No Flag	1137	No Flag	No Flag	4.35	No Flag	No Flag
38478	1	78	2	30	SA	compound 74	78	10	1291	No Flag	No Flag	1291	No Flag	No Flag	2.85	No Flag	No Flag
38479	1	79	2	31	SA	compound 75	79	10	1272	No Flag	No Flag	1272	No Flag	No Flag	3.03	No Flag	No Flag
38480	1	80	2	32	SA	compound 76	80	10	1487	No Flag	No Flag	1487	No Flag	No Flag	0.93	No Flag	No Flag
38481	1	81	2	33	SA	compound 77	81	10	1656	No Flag	No Flag	1656	No Flag	No Flag	-0.72	No Flag	No Flag
38482	1	82	2	34	SA	compound 78	82	10	1442	No Flag	No Flag	1442	No Flag	No Flag	1.37	No Flag	No Flag
38483	1	83	2	35	SA	compound 79	83	10	1151	No Flag	No Flag	1151	No Flag	No Flag	4.22	No Flag	No Flag
38484	1	84	2	36	SA	compound 80	84	10	1644	No Flag	No Flag	1644	No Flag	No Flag	-0.61	No Flag	No Flag
38485	1	85	2	37	SA	compound 81	85	10	1299	No Flag	No Flag	1299	No Flag	No Flag	2.77	No Flag	No Flag
38486	1	86	2	38	SA	compound 82	86	10	1696	No Flag	No Flag	1696	No Flag	No Flag	-1.12	No Flag	No Flag
38487	1	87	2	39	SA	compound 83	87	10	1327	No Flag	No Flag	1327	No Flag	No Flag	2.5	No Flag	No Flag
38488	1	88	2	40	SA	compound 84	88	10	1374	No Flag	No Flag	1374	No Flag	No Flag	2.04	No Flag	No Flag
38489	1	89	2	41	SA	compound 85	89	10	1266	No Flag	No Flag	1266	No Flag	No Flag	3.09	No Flag	No Flag
38490	1	90	2	42	SA	compound 86	90	10	509	No Flag	No Flag	509	No Flag	No Flag	10.5	No Flag	No Flag
38491	1	91	2	43	SA	compound 87	91	10	1259	No Flag	No Flag	1259	No Flag	No Flag	3.16	No Flag	No Flag
38492	1	92	2	44	SA	compound 88	92	10	1468	No Flag	No Flag	1468	No Flag	No Flag	1.12	No Flag	No Flag
38493	1	93	2	45	NC	neutral control	0	0	1390	No Flag	No Flag	1390	No Flag	No Flag	1.88	No Flag	No Flag
38496	1	96	2	48	AC	full inhibition control	0	0	9571	No Flag	No Flag	9571	No Flag	No Flag	-78.17	No Flag	No Flag
38497	1	97	3	1	SA	compound 89	97	10	1075	No Flag	No Flag	1075	No Flag	No Flag	4.96	No Flag	No Flag
38498	1	98	3	2	SA	compound 90	98	10	1174	No Flag	No Flag	1174	No Flag	No Flag	3.99	No Flag	No Flag
38499	1	99	3	3	SA	compound 91	99	10	1389	No Flag	No Flag	1389	No Flag	No Flag	1.89	No Flag	No Flag
38500	1	100	3	4	SA	compound 92	100	10	1657	No Flag	No Flag	1657	No Flag	No Flag	-0.73	No Flag	No Flag
38501	1	101	3	5	SA	compound 93	101	10	1428	No Flag	No Flag	1428	No Flag	No Flag	1.51	No Flag	No Flag
38502	1	102	3	6	SA	compound 94	102	10	1425	No Flag	No Flag	1425	No Flag	No Flag	1.54	No Flag	No Flag
38503	1	103	3	7	SA	compound 95	103	10	1524	No Flag	No Flag	1524	No Flag	No Flag	0.57	No Flag	No Flag
38504	1	104	3	8	SA	compound 96	104	10	1415	No Flag	No Flag	1415	No Flag	No Flag	1.63	No Flag	No Flag
38505	1	105	3	9	SA	compound 97	105	10	1620	No Flag	No Flag	1620	No Flag	No Flag	-0.37	No Flag	No Flag
38506	1	106	3	10	SA	compound 98	106	10	1702	No Flag	No Flag	1702	No Flag	No Flag	-1.17	No Flag	No Flag
38507	1	107	3	11	SA	compound 99	107	10	1824	No Flag	No Flag	1824	No Flag	No Flag	-2.37	No Flag	No Flag
38508	1	108	3	12	SA	compound 100	108	10	1451	No Flag	No Flag	1451	No Flag	No Flag	1.28	No Flag	No Flag
38509	1	109	3	13	SA	compound 101	109	10	1639	No Flag	No Flag	1639	No Flag	No Flag	-0.56	No Flag	No Flag
38510	1	110	3	14	SA	compound 102	110	10	1460	No Flag	No Flag	1460	No Flag	No Flag	1.19	No Flag	No Flag
38511	1	111	3	15	SA	compound 103	111	10	1612	No Flag	No Flag	1612	No Flag	No Flag	-0.29	No Flag	No Flag
38512	1	112	3	16	SA	compound 104	112	10	1328	No Flag	No Flag	1328	No Flag	No Flag	2.49	No Flag	No Flag
38513	1	113	3	17	SA	compound 105	113	10	1538	No Flag	No Flag	1538	No Flag	No Flag	0.43	No Flag	No Flag
38514	1	114	3	18	SA	compound 106	114	10	1884	No Flag	No Flag	1884	No Flag	No Flag	-2.96	No Flag	No Flag
38515	1	115	3	19	SA	compound 107	115	10	1865	No Flag	No Flag	1865	No Flag	No Flag	-2.77	No Flag	No Flag
38516	1	116	3	20	SA	compound 108	116	10	1487	No Flag	No Flag	1487	No Flag	No Flag	0.93	No Flag	No Flag
38517	1	117	3	21	SA	compound 109	117	10	1831	No Flag	No Flag	1831	No Flag	No Flag	-2.44	No Flag	No Flag
38518	1	118	3	22	SA	compound 110	118	10	1490	No Flag	No Flag	1490	No Flag	No Flag	0.9	No Flag	No Flag
38519	1	119	3	23	SA	compound 111	119	10	1625	No Flag	No Flag	1625	No Flag	No Flag	-0.42	No Flag	No Flag
38520	1	120	3	24	SA	compound 112	120	10	2265	No Flag	No Flag	2265	No Flag	No Flag	-6.68	No Flag	No Flag
38521	1	121	3	25	SA	compound 113	121	10	1813	No Flag	No Flag	1813	No Flag	No Flag	-2.26	No Flag	No Flag
38522	1	122	3	26	SA	compound 114	122	10	1882	No Flag	No Flag	1882	No Flag	No Flag	-2.94	No Flag	No Flag
38523	1	123	3	27	SA	compound 115	123	10	1542	No Flag	No Flag	1542	No Flag	No Flag	0.39	No Flag	No Flag
38524	1	124	3	28	SA	compound 116	124	10	1558	No Flag	No Flag	1558	No Flag	No Flag	0.24	No Flag	No Flag
38525	1	125	3	29	SA	compound 117	125	10	1650	No Flag	No Flag	1650	No Flag	No Flag	-0.67	No Flag	No Flag
38526	1	126	3	30	SA	compound 118	126	10	1506	No Flag	No Flag	1506	No Flag	No Flag	0.74	No Flag	No Flag
38527	1	127	3	31	SA	compound 119	127	10	1731	No Flag	No Flag	1731	No Flag	No Flag	-1.46	No Flag	No Flag
38528	1	128	3	32	SA	compound 120	128	10	1504	No Flag	No Flag	1504	No Flag	No Flag	0.76	No Flag	No Flag
38529	1	129	3	33	SA	compound 121	129	10	1598	No Flag	No Flag	1598	No Flag	No Flag	-0.16	No Flag	No Flag
38530	1	130	3	34	SA	compound 122	130	10	1630	No Flag	No Flag	1630	No Flag	No Flag	-0.47	No Flag	No Flag
38531	1	131	3	35	SA	compound 123	131	10	1801	No Flag	No Flag	1801	No Flag	No Flag	-2.14	No Flag	No Flag
38532	1	132	3	36	SA	compound 124	132	10	1521	No Flag	No Flag	1521	No Flag	No Flag	0.6	No Flag	No Flag
38533	1	133	3	37	SA	compound 125	133	10	1356	No Flag	No Flag	1356	No Flag	No Flag	2.21	No Flag	No Flag
38534	1	134	3	38	SA	compound 126	134	10	1560	No Flag	No Flag	1560	No Flag	No Flag	0.22	No Flag	No Flag
38535	1	135	3	39	SA	compound 127	135	10	1511	No Flag	No Flag	1511	No Flag	No Flag	0.7	No Flag	No Flag
38536	1	136	3	40	SA	compound 128	136	10	1583	No Flag	No Flag	1583	No Flag	No Flag	-0.01	No Flag	No Flag
38537	1	137	3	41	SA	compound 129	137	10	1310	No Flag	No Flag	1310	No Flag	No Flag	2.66	No Flag	No Flag
38538	1	138	3	42	SA	compound 130	138	10	1210	No Flag	No Flag	1210	No Flag	No Flag	3.64	No Flag	No Flag
38539	1	139	3	43	SA	EMPTY WELL	0	0	1540	No Flag	No Flag	1540	No Flag	No Flag	0.41	No Flag	No Flag
38540	1	140	3	44	SA	compound 131	140	10	1417	No Flag	No Flag	1417	No Flag	No Flag	1.61	No Flag	No Flag
38541	1	141	3	45	NC	neutral control	0	0	1430	No Flag	No Flag	1430	No Flag	No Flag	1.49	No Flag	No Flag
38544	1	144	3	48	AC	full inhibition control	0	0	10919	No Flag	No Flag	10919	No Flag	No Flag	-91.36	No Flag	No Flag
38545	1	145	4	1	SA	compound 132	145	10	1260	No Flag	No Flag	1260	No Flag	No Flag	3.15	No Flag	No Flag
38546	1	146	4	2	SA	compound 133	146	10	1504	No Flag	No Flag	1504	No Flag	No Flag	0.76	No Flag	No Flag
38547	1	147	4	3	SA	compound 134	147	10	1245	No Flag	No Flag	1245	No Flag	No Flag	3.3	No Flag	No Flag
38548	1	148	4	4	SA	compound 135	148	10	1595	No Flag	No Flag	1595	No Flag	No Flag	-0.13	No Flag	No Flag
38549	1	149	4	5	SA	compound 136	149	10	1424	No Flag	No Flag	1424	No Flag	No Flag	1.55	No Flag	No Flag
38550	1	150	4	6	SA	compound 137	150	10	1456	No Flag	No Flag	1456	No Flag	No Flag	1.23	No Flag	No Flag
38551	1	151	4	7	SA	compound 138	151	10	1514	No Flag	No Flag	1514	No Flag	No Flag	0.67	No Flag	No Flag
38552	1	152	4	8	SA	compound 139	152	10	1375	No Flag	No Flag	1375	No Flag	No Flag	2.03	No Flag	No Flag
38553	1	153	4	9	SA	compound 140	153	10	1419	No Flag	No Flag	1419	No Flag	No Flag	1.6	No Flag	No Flag
38554	1	154	4	10	SA	compound 141	154	10	1527	No Flag	No Flag	1527	No Flag	No Flag	0.54	No Flag	No Flag
38555	1	155	4	11	SA	compound 142	155	10	1711	No Flag	No Flag	1711	No Flag	No Flag	-1.26	No Flag	No Flag
38556	1	156	4	12	SA	compound 143	156	10	1546	No Flag	No Flag	1546	No Flag	No Flag	0.35	No Flag	No Flag
38557	1	157	4	13	SA	compound 144	157	10	1887	No Flag	No Flag	1887	No Flag	No Flag	-2.98	No Flag	No Flag
38558	1	158	4	14	SA	compound 145	158	10	1583	No Flag	No Flag	1583	No Flag	No Flag	-0.01	No Flag	No Flag
38559	1	159	4	15	SA	compound 146	159	10	1877	No Flag	No Flag	1877	No Flag	No Flag	-2.89	No Flag	No Flag
38560	1	160	4	16	SA	compound 147	160	10	1810	No Flag	No Flag	1810	No Flag	No Flag	-2.23	No Flag	No Flag
38561	1	161	4	17	SA	compound 148	161	10	1795	No Flag	No Flag	1795	No Flag	No Flag	-2.08	No Flag	No Flag
38562	1	162	4	18	SA	compound 149	162	10	2226	No Flag	No Flag	2226	No Flag	No Flag	-6.3	No Flag	No Flag
38563	1	163	4	19	SA	compound 150	163	10	1772	No Flag	No Flag	1772	No Flag	No Flag	-1.86	No Flag	No Flag
38564	1	164	4	20	SA	compound 151	164	10	1452	No Flag	No Flag	1452	No Flag	No Flag	1.27	No Flag	No Flag
38565	1	165	4	21	SA	compound 152	165	10	1562	No Flag	No Flag	1562	No Flag	No Flag	0.2	No Flag	No Flag
38566	1	166	4	22	SA	compound 153	166	10	1418	No Flag	No Flag	1418	No Flag	No Flag	1.61	No Flag	No Flag
38567	1	167	4	23	SA	compound 154	167	10	1504	No Flag	No Flag	1504	No Flag	No Flag	0.76	No Flag	No Flag
38568	1	168	4	24	SA	compound 155	168	10	1683	No Flag	No Flag	1683	No Flag	No Flag	-0.99	No Flag	No Flag
38569	1	169	4	25	SA	compound 156	169	10	2092	No Flag	No Flag	2092	No Flag	No Flag	-4.99	No Flag	No Flag
38570	1	170	4	26	SA	compound 157	170	10	1580	No Flag	No Flag	1580	No Flag	No Flag	0.02	No Flag	No Flag
38571	1	171	4	27	SA	compound 158	171	10	1878	No Flag	No Flag	1878	No Flag	No Flag	-2.9	No Flag	No Flag
38572	1	172	4	28	SA	compound 159	172	10	1649	No Flag	No Flag	1649	No Flag	No Flag	-0.66	No Flag	No Flag
38573	1	173	4	29	SA	compound 160	173	10	1640	No Flag	No Flag	1640	No Flag	No Flag	-0.57	No Flag	No Flag
38574	1	174	4	30	SA	compound 161	174	10	1820	No Flag	No Flag	1820	No Flag	No Flag	-2.33	No Flag	No Flag
38575	1	175	4	31	SA	compound 162	175	10	1743	No Flag	No Flag	1743	No Flag	No Flag	-1.58	No Flag	No Flag
38576	1	176	4	32	SA	compound 163	176	10	1818	No Flag	No Flag	1818	No Flag	No Flag	-2.31	No Flag	No Flag
38577	1	177	4	33	SA	compound 164	177	10	1504	No Flag	No Flag	1504	No Flag	No Flag	0.76	No Flag	No Flag
38578	1	178	4	34	SA	compound 165	178	10	1559	No Flag	No Flag	1559	No Flag	No Flag	0.23	No Flag	No Flag
38579	1	179	4	35	SA	compound 166	179	10	1543	No Flag	No Flag	1543	No Flag	No Flag	0.38	No Flag	No Flag
38580	1	180	4	36	SA	compound 167	180	10	1774	No Flag	No Flag	1774	No Flag	No Flag	-1.88	No Flag	No Flag
38581	1	181	4	37	SA	compound 168	181	10	1656	No Flag	No Flag	1656	No Flag	No Flag	-0.72	No Flag	No Flag
38582	1	182	4	38	SA	compound 169	182	10	1548	No Flag	No Flag	1548	No Flag	No Flag	0.33	No Flag	No Flag
38583	1	183	4	39	SA	compound 170	183	10	1200	No Flag	No Flag	1200	No Flag	No Flag	3.74	No Flag	No Flag
38584	1	184	4	40	SA	compound 171	184	10	1418	No Flag	No Flag	1418	No Flag	No Flag	1.61	No Flag	No Flag
38585	1	185	4	41	SA	compound 172	185	10	1134	No Flag	No Flag	1134	No Flag	No Flag	4.38	No Flag	No Flag
38586	1	186	4	42	SA	compound 173	186	10	1347	No Flag	No Flag	1347	No Flag	No Flag	2.3	No Flag	No Flag
38587	1	187	4	43	SA	EMPTY WELL	0	0	1504	No Flag	No Flag	1504	No Flag	No Flag	0.76	No Flag	No Flag
38588	1	188	4	44	SA	compound 174	188	10	1281	No Flag	No Flag	1281	No Flag	No Flag	2.95	No Flag	No Flag
38589	1	189	4	45	NC	neutral control	0	0	1608	No Flag	No Flag	1608	No Flag	No Flag	-0.25	No Flag	No Flag
38592	1	192	4	48	AC	full inhibition control	0	0	11423	No Flag	No Flag	11423	No Flag	No Flag	-96.29	No Flag	No Flag
38593	1	193	5	1	SA	compound 175	193	10	931	No Flag	No Flag	931	No Flag	No Flag	6.37	No Flag	No Flag
38594	1	194	5	2	SA	compound 176	194	10	1350	No Flag	No Flag	1350	No Flag	No Flag	2.27	No Flag	No Flag
38595	1	195	5	3	SA	compound 177	195	10	1281	No Flag	No Flag	1281	No Flag	No Flag	2.95	No Flag	No Flag
38596	1	196	5	4	SA	compound 178	196	10	1180	No Flag	No Flag	1180	No Flag	No Flag	3.93	No Flag	No Flag
38597	1	197	5	5	SA	compound 179	197	10	1238	No Flag	No Flag	1238	No Flag	No Flag	3.37	No Flag	No Flag
38598	1	198	5	6	SA	compound 180	198	10	1457	No Flag	No Flag	1457	No Flag	No Flag	1.22	No Flag	No Flag
38599	1	199	5	7	SA	compound 181	199	10	1441	No Flag	No Flag	1441	No Flag	No Flag	1.38	No Flag	No Flag
38600	1	200	5	8	SA	compound 182	200	10	1676	No Flag	No Flag	1676	No Flag	No Flag	-0.92	No Flag	No Flag
38601	1	201	5	9	SA	compound 183	201	10	1678	No Flag	No Flag	1678	No Flag	No Flag	-0.94	No Flag	No Flag
38602	1	202	5	10	SA	compound 184	202	10	1867	No Flag	No Flag	1867	No Flag	No Flag	-2.79	No Flag	No Flag
38603	1	203	5	11	SA	compound 185	203	10	1446	No Flag	No Flag	1446	No Flag	No Flag	1.33	No Flag	No Flag
38604	1	204	5	12	SA	compound 186	204	10	1631	No Flag	No Flag	1631	No Flag	No Flag	-0.48	No Flag	No Flag
38605	1	205	5	13	SA	compound 187	205	10	1624	No Flag	No Flag	1624	No Flag	No Flag	-0.41	No Flag	No Flag
38606	1	206	5	14	SA	compound 188	206	10	1648	No Flag	No Flag	1648	No Flag	No Flag	-0.65	No Flag	No Flag
38607	1	207	5	15	SA	compound 189	207	10	1851	No Flag	No Flag	1851	No Flag	No Flag	-2.63	No Flag	No Flag
38608	1	208	5	16	SA	compound 190	208	10	1354	No Flag	No Flag	1354	No Flag	No Flag	2.23	No Flag	No Flag
38609	1	209	5	17	SA	compound 191	209	10	699	No Flag	No Flag	699	No Flag	No Flag	8.64	No Flag	No Flag
38610	1	210	5	18	SA	compound 192	210	10	1791	No Flag	No Flag	1791	No Flag	No Flag	-2.05	No Flag	No Flag
38611	1	211	5	19	SA	compound 193	211	10	1458	No Flag	No Flag	1458	No Flag	No Flag	1.21	No Flag	No Flag
38612	1	212	5	20	SA	compound 194	212	10	1373	No Flag	No Flag	1373	No Flag	No Flag	2.05	No Flag	No Flag
38613	1	213	5	21	SA	compound 195	213	10	1755	No Flag	No Flag	1755	No Flag	No Flag	-1.69	No Flag	No Flag
38614	1	214	5	22	SA	compound 196	214	10	1652	No Flag	No Flag	1652	No Flag	No Flag	-0.69	No Flag	No Flag
38615	1	215	5	23	SA	compound 197	215	10	1927	No Flag	No Flag	1927	No Flag	No Flag	-3.38	No Flag	No Flag
38616	1	216	5	24	SA	compound 198	216	10	1456	No Flag	No Flag	1456	No Flag	No Flag	1.23	No Flag	No Flag
38617	1	217	5	25	SA	compound 199	217	10	3816	No Flag	No Flag	3816	No Flag	No Flag	-21.86	No Flag	No Flag
38618	1	218	5	26	SA	compound 200	218	10	2047	No Flag	No Flag	2047	No Flag	No Flag	-4.55	No Flag	No Flag
38619	1	219	5	27	SA	compound 201	219	10	2105	No Flag	No Flag	2105	No Flag	No Flag	-5.12	No Flag	No Flag
38620	1	220	5	28	SA	compound 202	220	10	1730	No Flag	No Flag	1730	No Flag	No Flag	-1.45	No Flag	No Flag
38621	1	221	5	29	SA	compound 203	221	10	1532	No Flag	No Flag	1532	No Flag	No Flag	0.49	No Flag	No Flag
38622	1	222	5	30	SA	compound 204	222	10	1783	No Flag	No Flag	1783	No Flag	No Flag	-1.97	No Flag	No Flag
38623	1	223	5	31	SA	compound 205	223	10	1822	No Flag	No Flag	1822	No Flag	No Flag	-2.35	No Flag	No Flag
38624	1	224	5	32	SA	compound 206	224	10	1898	No Flag	No Flag	1898	No Flag	No Flag	-3.09	No Flag	No Flag
38625	1	225	5	33	SA	compound 207	225	10	1570	No Flag	No Flag	1570	No Flag	No Flag	0.12	No Flag	No Flag
38626	1	226	5	34	SA	compound 208	226	10	1470	No Flag	No Flag	1470	No Flag	No Flag	1.1	No Flag	No Flag
38627	1	227	5	35	SA	compound 209	227	10	1620	No Flag	No Flag	1620	No Flag	No Flag	-0.37	No Flag	No Flag
38628	1	228	5	36	SA	compound 210	228	10	1653	No Flag	No Flag	1653	No Flag	No Flag	-0.7	No Flag	No Flag
38629	1	229	5	37	SA	compound 211	229	10	1564	No Flag	No Flag	1564	No Flag	No Flag	0.18	No Flag	No Flag
38630	1	230	5	38	SA	compound 212	230	10	1543	No Flag	No Flag	1543	No Flag	No Flag	0.38	No Flag	No Flag
38631	1	231	5	39	SA	compound 213	231	10	1636	No Flag	No Flag	1636	No Flag	No Flag	-0.53	No Flag	No Flag
38632	1	232	5	40	SA	compound 214	232	10	1589	No Flag	No Flag	1589	No Flag	No Flag	-0.07	No Flag	No Flag
38633	1	233	5	41	SA	compound 215	233	10	1580	No Flag	No Flag	1580	No Flag	No Flag	0.02	No Flag	No Flag
38634	1	234	5	42	SA	compound 216	234	10	792	No Flag	No Flag	792	No Flag	No Flag	7.73	No Flag	No Flag
38635	1	235	5	43	SA	compound 217	235	10	1411	No Flag	No Flag	1411	No Flag	No Flag	1.67	No Flag	No Flag
38636	1	236	5	44	SA	compound 218	236	10	1275	No Flag	No Flag	1275	No Flag	No Flag	3	No Flag	No Flag
38637	1	237	5	45	NC	neutral control	0	0	1794	No Flag	No Flag	1794	No Flag	No Flag	-2.07	No Flag	No Flag
38640	1	240	5	48	AC	full inhibition control	0	0	12528	No Flag	No Flag	12528	No Flag	No Flag	-107.1	No Flag	No Flag
38641	1	241	6	1	SA	compound 219	241	10	1187	No Flag	No Flag	1187	No Flag	No Flag	3.87	No Flag	No Flag
38642	1	242	6	2	SA	compound 220	242	10	1486	No Flag	No Flag	1486	No Flag	No Flag	0.94	No Flag	No Flag
38643	1	243	6	3	SA	compound 221	243	10	1413	No Flag	No Flag	1413	No Flag	No Flag	1.65	No Flag	No Flag
38644	1	244	6	4	SA	compound 222	244	10	1748	No Flag	No Flag	1748	No Flag	No Flag	-1.62	No Flag	No Flag
38645	1	245	6	5	SA	compound 223	245	10	1910	No Flag	No Flag	1910	No Flag	No Flag	-3.21	No Flag	No Flag
38646	1	246	6	6	SA	compound 224	246	10	1601	No Flag	No Flag	1601	No Flag	No Flag	-0.19	No Flag	No Flag
38647	1	247	6	7	SA	compound 225	247	10	1648	No Flag	No Flag	1648	No Flag	No Flag	-0.65	No Flag	No Flag
38648	1	248	6	8	SA	compound 226	248	10	1985	No Flag	No Flag	1985	No Flag	No Flag	-3.94	No Flag	No Flag
38649	1	249	6	9	SA	compound 227	249	10	1768	No Flag	No Flag	1768	No Flag	No Flag	-1.82	No Flag	No Flag
38650	1	250	6	10	SA	compound 228	250	10	1632	No Flag	No Flag	1632	No Flag	No Flag	-0.49	No Flag	No Flag
38651	1	251	6	11	SA	compound 229	251	10	1626	No Flag	No Flag	1626	No Flag	No Flag	-0.43	No Flag	No Flag
38652	1	252	6	12	SA	compound 230	252	10	1630	No Flag	No Flag	1630	No Flag	No Flag	-0.47	No Flag	No Flag
38653	1	253	6	13	SA	compound 231	253	10	1473	No Flag	No Flag	1473	No Flag	No Flag	1.07	No Flag	No Flag
38654	1	254	6	14	SA	compound 232	254	10	1950	No Flag	No Flag	1950	No Flag	No Flag	-3.6	No Flag	No Flag
38655	1	255	6	15	SA	compound 233	255	10	1522	No Flag	No Flag	1522	No Flag	No Flag	0.59	No Flag	No Flag
38656	1	256	6	16	SA	compound 234	256	10	1800	No Flag	No Flag	1800	No Flag	No Flag	-2.13	No Flag	No Flag
38657	1	257	6	17	SA	compound 235	257	10	1087	No Flag	No Flag	1087	No Flag	No Flag	4.84	No Flag	No Flag
38658	1	258	6	18	SA	compound 236	258	10	1516	No Flag	No Flag	1516	No Flag	No Flag	0.65	No Flag	No Flag
38659	1	259	6	19	SA	compound 237	259	10	664	No Flag	No Flag	664	No Flag	No Flag	8.98	No Flag	No Flag
38660	1	260	6	20	SA	compound 238	260	10	1377	No Flag	No Flag	1377	No Flag	No Flag	2.01	No Flag	No Flag
38661	1	261	6	21	SA	compound 239	261	10	1675	No Flag	No Flag	1675	No Flag	No Flag	-0.91	No Flag	No Flag
38662	1	262	6	22	SA	compound 240	262	10	2002	No Flag	No Flag	2002	No Flag	No Flag	-4.11	No Flag	No Flag
38663	1	263	6	23	SA	compound 241	263	10	1687	No Flag	No Flag	1687	No Flag	No Flag	-1.03	No Flag	No Flag
38664	1	264	6	24	SA	compound 242	264	10	1425	No Flag	No Flag	1425	No Flag	No Flag	1.54	No Flag	No Flag
38665	1	265	6	25	SA	compound 243	265	10	2233	No Flag	No Flag	2233	No Flag	No Flag	-6.37	No Flag	No Flag
38666	1	266	6	26	SA	compound 244	266	10	1569	No Flag	No Flag	1569	No Flag	No Flag	0.13	No Flag	No Flag
38667	1	267	6	27	SA	compound 245	267	10	1806	No Flag	No Flag	1806	No Flag	No Flag	-2.19	No Flag	No Flag
38668	1	268	6	28	SA	compound 246	268	10	2266	No Flag	No Flag	2266	No Flag	No Flag	-6.69	No Flag	No Flag
38669	1	269	6	29	SA	compound 247	269	10	1966	No Flag	No Flag	1966	No Flag	No Flag	-3.76	No Flag	No Flag
38670	1	270	6	30	SA	compound 248	270	10	1219	No Flag	No Flag	1219	No Flag	No Flag	3.55	No Flag	No Flag
38671	1	271	6	31	SA	compound 249	271	10	1363	No Flag	No Flag	1363	No Flag	No Flag	2.14	No Flag	No Flag
38672	1	272	6	32	SA	compound 250	272	10	1594	No Flag	No Flag	1594	No Flag	No Flag	-0.12	No Flag	No Flag
38673	1	273	6	33	SA	compound 251	273	10	1578	No Flag	No Flag	1578	No Flag	No Flag	0.04	No Flag	No Flag
38674	1	274	6	34	SA	compound 252	274	10	1613	No Flag	No Flag	1613	No Flag	No Flag	-0.3	No Flag	No Flag
38675	1	275	6	35	SA	compound 253	275	10	1848	No Flag	No Flag	1848	No Flag	No Flag	-2.6	No Flag	No Flag
38676	1	276	6	36	SA	compound 254	276	10	1608	No Flag	No Flag	1608	No Flag	No Flag	-0.25	No Flag	No Flag
38677	1	277	6	37	SA	compound 255	277	10	1751	No Flag	No Flag	1751	No Flag	No Flag	-1.65	No Flag	No Flag
38678	1	278	6	38	SA	compound 256	278	10	1673	No Flag	No Flag	1673	No Flag	No Flag	-0.89	No Flag	No Flag
38679	1	279	6	39	SA	compound 257	279	10	1648	No Flag	No Flag	1648	No Flag	No Flag	-0.65	No Flag	No Flag
38680	1	280	6	40	SA	compound 258	280	10	1492	No Flag	No Flag	1492	No Flag	No Flag	0.88	No Flag	No Flag
38681	1	281	6	41	SA	compound 259	281	10	1674	No Flag	No Flag	1674	No Flag	No Flag	-0.9	No Flag	No Flag
38682	1	282	6	42	SA	compound 260	282	10	1391	No Flag	No Flag	1391	No Flag	No Flag	1.87	No Flag	No Flag
38683	1	283	6	43	SA	compound 261	283	10	1584	No Flag	No Flag	1584	No Flag	No Flag	-0.02	No Flag	No Flag
38684	1	284	6	44	SA	compound 262	284	10	1495	No Flag	No Flag	1495	No Flag	No Flag	0.85	No Flag	No Flag
38685	1	285	6	45	NC	neutral control	0	0	1498	No Flag	No Flag	1498	No Flag	No Flag	0.82	No Flag	No Flag
38688	1	288	6	48	AC	full inhibition control	0	0	12764	No Flag	No Flag	12764	No Flag	No Flag	-109.41	No Flag	No Flag
38689	1	289	7	1	SA	compound 263	289	10	1098	No Flag	No Flag	1098	No Flag	No Flag	4.74	No Flag	No Flag
38690	1	290	7	2	SA	compound 264	290	10	1294	No Flag	No Flag	1294	No Flag	No Flag	2.82	No Flag	No Flag
38691	1	291	7	3	SA	compound 265	291	10	2157	No Flag	No Flag	2157	No Flag	No Flag	-5.63	No Flag	No Flag
38692	1	292	7	4	SA	compound 266	292	10	1908	No Flag	No Flag	1908	No Flag	No Flag	-3.19	No Flag	No Flag
38693	1	293	7	5	SA	compound 267	293	10	1518	No Flag	No Flag	1518	No Flag	No Flag	0.63	No Flag	No Flag
38694	1	294	7	6	SA	compound 268	294	10	1615	No Flag	No Flag	1615	No Flag	No Flag	-0.32	No Flag	No Flag
38695	1	295	7	7	SA	compound 269	295	10	1669	No Flag	No Flag	1669	No Flag	No Flag	-0.85	No Flag	No Flag
38696	1	296	7	8	SA	compound 270	296	10	1511	No Flag	No Flag	1511	No Flag	No Flag	0.7	No Flag	No Flag
38697	1	297	7	9	SA	compound 271	297	10	1829	No Flag	No Flag	1829	No Flag	No Flag	-2.42	No Flag	No Flag
38698	1	298	7	10	SA	compound 272	298	10	1513	No Flag	No Flag	1513	No Flag	No Flag	0.68	No Flag	No Flag
38699	1	299	7	11	SA	compound 273	299	10	1933	No Flag	No Flag	1933	No Flag	No Flag	-3.43	No Flag	No Flag
38700	1	300	7	12	SA	compound 274	300	10	1869	No Flag	No Flag	1869	No Flag	No Flag	-2.81	No Flag	No Flag
38701	1	301	7	13	SA	compound 275	301	10	1721	No Flag	No Flag	1721	No Flag	No Flag	-1.36	No Flag	No Flag
38702	1	302	7	14	SA	compound 276	302	10	1734	No Flag	No Flag	1734	No Flag	No Flag	-1.49	No Flag	No Flag
38703	1	303	7	15	SA	compound 277	303	10	2053	No Flag	No Flag	2053	No Flag	No Flag	-4.61	No Flag	No Flag
38704	1	304	7	16	SA	compound 278	304	10	1973	No Flag	No Flag	1973	No Flag	No Flag	-3.83	No Flag	No Flag
38705	1	305	7	17	SA	compound 279	305	10	2007	No Flag	No Flag	2007	No Flag	No Flag	-4.16	No Flag	No Flag
38706	1	306	7	18	SA	compound 280	306	10	1666	No Flag	No Flag	1666	No Flag	No Flag	-0.82	No Flag	No Flag
38707	1	307	7	19	SA	compound 281	307	10	1400	No Flag	No Flag	1400	No Flag	No Flag	1.78	No Flag	No Flag
38708	1	308	7	20	SA	compound 282	308	10	1333	No Flag	No Flag	1333	No Flag	No Flag	2.44	No Flag	No Flag
38709	1	309	7	21	SA	compound 283	309	10	1746	No Flag	No Flag	1746	No Flag	No Flag	-1.61	No Flag	No Flag
38710	1	310	7	22	SA	compound 284	310	10	1827	No Flag	No Flag	1827	No Flag	No Flag	-2.4	No Flag	No Flag
38711	1	311	7	23	SA	compound 285	311	10	1825	No Flag	No Flag	1825	No Flag	No Flag	-2.38	No Flag	No Flag
38712	1	312	7	24	SA	compound 286	312	10	1885	No Flag	No Flag	1885	No Flag	No Flag	-2.97	No Flag	No Flag
38713	1	313	7	25	SA	compound 287	313	10	1984	No Flag	No Flag	1984	No Flag	No Flag	-3.93	No Flag	No Flag
38714	1	314	7	26	SA	compound 288	314	10	1465	No Flag	No Flag	1465	No Flag	No Flag	1.15	No Flag	No Flag
38715	1	315	7	27	SA	compound 289	315	10	1589	No Flag	No Flag	1589	No Flag	No Flag	-0.07	No Flag	No Flag
38716	1	316	7	28	SA	compound 290	316	10	1815	No Flag	No Flag	1815	No Flag	No Flag	-2.28	No Flag	No Flag
38717	1	317	7	29	SA	compound 291	317	10	1883	No Flag	No Flag	1883	No Flag	No Flag	-2.95	No Flag	No Flag
38718	1	318	7	30	SA	compound 292	318	10	1990	No Flag	No Flag	1990	No Flag	No Flag	-3.99	No Flag	No Flag
38719	1	319	7	31	SA	compound 293	319	10	1096	No Flag	No Flag	1096	No Flag	No Flag	4.76	No Flag	No Flag
38720	1	320	7	32	SA	compound 294	320	10	1460	No Flag	No Flag	1460	No Flag	No Flag	1.19	No Flag	No Flag
38721	1	321	7	33	SA	compound 295	321	10	1818	No Flag	No Flag	1818	No Flag	No Flag	-2.31	No Flag	No Flag
38722	1	322	7	34	SA	compound 296	322	10	1861	No Flag	No Flag	1861	No Flag	No Flag	-2.73	No Flag	No Flag
38723	1	323	7	35	SA	compound 297	323	10	1504	No Flag	No Flag	1504	No Flag	No Flag	0.76	No Flag	No Flag
38724	1	324	7	36	SA	compound 298	324	10	1795	No Flag	No Flag	1795	No Flag	No Flag	-2.08	No Flag	No Flag
38725	1	325	7	37	SA	compound 299	325	10	1672	No Flag	No Flag	1672	No Flag	No Flag	-0.88	No Flag	No Flag
38726	1	326	7	38	SA	compound 300	326	10	1660	No Flag	No Flag	1660	No Flag	No Flag	-0.76	No Flag	No Flag
38727	1	327	7	39	SA	compound 301	327	10	1706	No Flag	No Flag	1706	No Flag	No Flag	-1.21	No Flag	No Flag
38728	1	328	7	40	SA	compound 302	328	10	1961	No Flag	No Flag	1961	No Flag	No Flag	-3.71	No Flag	No Flag
38729	1	329	7	41	SA	compound 303	329	10	1523	No Flag	No Flag	1523	No Flag	No Flag	0.58	No Flag	No Flag
38730	1	330	7	42	SA	compound 304	330	10	1762	No Flag	No Flag	1762	No Flag	No Flag	-1.76	No Flag	No Flag
38731	1	331	7	43	SA	EMPTY WELL	0	0	1800	No Flag	No Flag	1800	No Flag	No Flag	-2.13	No Flag	No Flag
38732	1	332	7	44	SA	compound 305	332	10	1572	No Flag	No Flag	1572	No Flag	No Flag	0.1	No Flag	No Flag
38733	1	333	7	45	NC	neutral control	0	0	1721	No Flag	No Flag	1721	No Flag	No Flag	-1.36	No Flag	No Flag
38736	1	336	7	48	AC	full inhibition control	0	0	13825	No Flag	No Flag	13825	No Flag	No Flag	-119.8	No Flag	No Flag
38737	1	337	8	1	SA	compound 306	337	10	1087	No Flag	No Flag	1087	No Flag	No Flag	4.84	No Flag	No Flag
38738	1	338	8	2	SA	compound 307	338	10	1223	No Flag	No Flag	1223	No Flag	No Flag	3.51	No Flag	No Flag
38739	1	339	8	3	SA	compound 308	339	10	1553	No Flag	No Flag	1553	No Flag	No Flag	0.28	No Flag	No Flag
38740	1	340	8	4	SA	compound 309	340	10	1575	No Flag	No Flag	1575	No Flag	No Flag	0.07	No Flag	No Flag
38741	1	341	8	5	SA	compound 310	341	10	668	No Flag	No Flag	668	No Flag	No Flag	8.94	No Flag	No Flag
38742	1	342	8	6	SA	compound 311	342	10	1528	No Flag	No Flag	1528	No Flag	No Flag	0.53	No Flag	No Flag
38743	1	343	8	7	SA	compound 312	343	10	1189	No Flag	No Flag	1189	No Flag	No Flag	3.85	No Flag	No Flag
38744	1	344	8	8	SA	compound 313	344	10	1552	No Flag	No Flag	1552	No Flag	No Flag	0.29	No Flag	No Flag
38745	1	345	8	9	SA	compound 314	345	10	1616	No Flag	No Flag	1616	No Flag	No Flag	-0.33	No Flag	No Flag
38746	1	346	8	10	SA	compound 315	346	10	1834	No Flag	No Flag	1834	No Flag	No Flag	-2.47	No Flag	No Flag
38747	1	347	8	11	SA	compound 316	347	10	1653	No Flag	No Flag	1653	No Flag	No Flag	-0.7	No Flag	No Flag
38748	1	348	8	12	SA	compound 317	348	10	1925	No Flag	No Flag	1925	No Flag	No Flag	-3.36	No Flag	No Flag
38749	1	349	8	13	SA	compound 318	349	10	1858	No Flag	No Flag	1858	No Flag	No Flag	-2.7	No Flag	No Flag
38750	1	350	8	14	SA	compound 319	350	10	2059	No Flag	No Flag	2059	No Flag	No Flag	-4.67	No Flag	No Flag
38751	1	351	8	15	SA	compound 320	351	10	1702	No Flag	No Flag	1702	No Flag	No Flag	-1.17	No Flag	No Flag
38752	1	352	8	16	SA	compound 321	352	10	1881	No Flag	No Flag	1881	No Flag	No Flag	-2.93	No Flag	No Flag
38753	1	353	8	17	SA	compound 322	353	10	1893	No Flag	No Flag	1893	No Flag	No Flag	-3.04	No Flag	No Flag
38754	1	354	8	18	SA	compound 323	354	10	1739	No Flag	No Flag	1739	No Flag	No Flag	-1.54	No Flag	No Flag
38755	1	355	8	19	SA	compound 324	355	10	1571	No Flag	No Flag	1571	No Flag	No Flag	0.11	No Flag	No Flag
38756	1	356	8	20	SA	compound 325	356	10	858	No Flag	No Flag	858	No Flag	No Flag	7.08	No Flag	No Flag
38757	1	357	8	21	SA	compound 326	357	10	1286	No Flag	No Flag	1286	No Flag	No Flag	2.9	No Flag	No Flag
38758	1	358	8	22	SA	compound 327	358	10	1838	No Flag	No Flag	1838	No Flag	No Flag	-2.51	No Flag	No Flag
38759	1	359	8	23	SA	compound 328	359	10	1734	No Flag	No Flag	1734	No Flag	No Flag	-1.49	No Flag	No Flag
38760	1	360	8	24	SA	compound 329	360	10	2004	No Flag	No Flag	2004	No Flag	No Flag	-4.13	No Flag	No Flag
38761	1	361	8	25	SA	compound 330	361	10	1740	No Flag	No Flag	1740	No Flag	No Flag	-1.55	No Flag	No Flag
38762	1	362	8	26	SA	compound 331	362	10	1749	No Flag	No Flag	1749	No Flag	No Flag	-1.63	No Flag	No Flag
38763	1	363	8	27	SA	compound 332	363	10	1555	No Flag	No Flag	1555	No Flag	No Flag	0.26	No Flag	No Flag
38764	1	364	8	28	SA	compound 333	364	10	1606	No Flag	No Flag	1606	No Flag	No Flag	-0.24	No Flag	No Flag
38765	1	365	8	29	SA	compound 334	365	10	1619	No Flag	No Flag	1619	No Flag	No Flag	-0.36	No Flag	No Flag
38766	1	366	8	30	SA	compound 335	366	10	1745	No Flag	No Flag	1745	No Flag	No Flag	-1.6	No Flag	No Flag
38767	1	367	8	31	SA	compound 336	367	10	1516	No Flag	No Flag	1516	No Flag	No Flag	0.65	No Flag	No Flag
38768	1	368	8	32	SA	compound 337	368	10	1930	No Flag	No Flag	1930	No Flag	No Flag	-3.41	No Flag	No Flag
38769	1	369	8	33	SA	compound 338	369	10	2030	No Flag	No Flag	2030	No Flag	No Flag	-4.38	No Flag	No Flag
38770	1	370	8	34	SA	compound 339	370	10	1932	No Flag	No Flag	1932	No Flag	No Flag	-3.43	No Flag	No Flag
38771	1	371	8	35	SA	compound 340	371	10	2039	No Flag	No Flag	2039	No Flag	No Flag	-4.47	No Flag	No Flag
38772	1	372	8	36	SA	compound 341	372	10	1992	No Flag	No Flag	1992	No Flag	No Flag	-4.01	No Flag	No Flag
38773	1	373	8	37	SA	compound 342	373	10	1466	No Flag	No Flag	1466	No Flag	No Flag	1.14	No Flag	No Flag
38774	1	374	8	38	SA	compound 343	374	10	1917	No Flag	No Flag	1917	No Flag	No Flag	-3.28	No Flag	No Flag
38775	1	375	8	39	SA	compound 344	375	10	1691	No Flag	No Flag	1691	No Flag	No Flag	-1.07	No Flag	No Flag
38776	1	376	8	40	SA	compound 345	376	10	1655	No Flag	No Flag	1655	No Flag	No Flag	-0.71	No Flag	No Flag
38777	1	377	8	41	SA	compound 346	377	10	1292	No Flag	No Flag	1292	No Flag	No Flag	2.84	No Flag	No Flag
38778	1	378	8	42	SA	compound 347	378	10	1339	No Flag	No Flag	1339	No Flag	No Flag	2.38	No Flag	No Flag
38779	1	379	8	43	SA	EMPTY WELL	0	0	1536	No Flag	No Flag	1536	No Flag	No Flag	0.45	No Flag	No Flag
38780	1	380	8	44	SA	compound 348	380	10	1373	No Flag	No Flag	1373	No Flag	No Flag	2.05	No Flag	No Flag
38781	1	381	8	45	NC	neutral control	0	0	1739	No Flag	No Flag	1739	No Flag	No Flag	-1.54	No Flag	No Flag
38784	1	384	8	48	AC	full inhibition control	0	0	13322	No Flag	No Flag	13322	No Flag	No Flag	-114.87	No Flag	No Flag
38785	1	385	9	1	SA	compound 349	385	10	1136	No Flag	No Flag	1136	No Flag	No Flag	4.36	No Flag	No Flag
38786	1	386	9	2	SA	compound 350	386	10	1236	No Flag	No Flag	1236	No Flag	No Flag	3.39	No Flag	No Flag
38787	1	387	9	3	SA	compound 351	387	10	1432	No Flag	No Flag	1432	No Flag	No Flag	1.47	No Flag	No Flag
38788	1	388	9	4	SA	compound 352	388	10	1523	No Flag	No Flag	1523	No Flag	No Flag	0.58	No Flag	No Flag
38789	1	389	9	5	SA	compound 353	389	10	1429	No Flag	No Flag	1429	No Flag	No Flag	1.5	No Flag	No Flag
38790	1	390	9	6	SA	compound 354	390	10	1587	No Flag	No Flag	1587	No Flag	No Flag	-0.05	No Flag	No Flag
38791	1	391	9	7	SA	compound 355	391	10	1738	No Flag	No Flag	1738	No Flag	No Flag	-1.53	No Flag	No Flag
38792	1	392	9	8	SA	compound 356	392	10	1725	No Flag	No Flag	1725	No Flag	No Flag	-1.4	No Flag	No Flag
38793	1	393	9	9	SA	compound 357	393	10	1484	No Flag	No Flag	1484	No Flag	No Flag	0.96	No Flag	No Flag
38794	1	394	9	10	SA	compound 358	394	10	1526	No Flag	No Flag	1526	No Flag	No Flag	0.55	No Flag	No Flag
38795	1	395	9	11	SA	compound 359	395	10	1905	No Flag	No Flag	1905	No Flag	No Flag	-3.16	No Flag	No Flag
38796	1	396	9	12	SA	compound 360	396	10	1821	No Flag	No Flag	1821	No Flag	No Flag	-2.34	No Flag	No Flag
38797	1	397	9	13	SA	compound 361	397	10	1652	No Flag	No Flag	1652	No Flag	No Flag	-0.69	No Flag	No Flag
38798	1	398	9	14	SA	compound 362	398	10	1402	No Flag	No Flag	1402	No Flag	No Flag	1.76	No Flag	No Flag
38799	1	399	9	15	SA	compound 363	399	10	1308	No Flag	No Flag	1308	No Flag	No Flag	2.68	No Flag	No Flag
38800	1	400	9	16	SA	compound 364	400	10	1517	No Flag	No Flag	1517	No Flag	No Flag	0.64	No Flag	No Flag
38801	1	401	9	17	SA	compound 365	401	10	1178	No Flag	No Flag	1178	No Flag	No Flag	3.95	No Flag	No Flag
38802	1	402	9	18	SA	compound 366	402	10	1409	No Flag	No Flag	1409	No Flag	No Flag	1.69	No Flag	No Flag
38803	1	403	9	19	SA	compound 367	403	10	1273	No Flag	No Flag	1273	No Flag	No Flag	3.02	No Flag	No Flag
38804	1	404	9	20	SA	compound 368	404	10	888	No Flag	No Flag	888	No Flag	No Flag	6.79	No Flag	No Flag
38805	1	405	9	21	SA	compound 369	405	10	1513	No Flag	No Flag	1513	No Flag	No Flag	0.68	No Flag	No Flag
38806	1	406	9	22	SA	compound 370	406	10	1649	No Flag	No Flag	1649	No Flag	No Flag	-0.66	No Flag	No Flag
38807	1	407	9	23	SA	compound 371	407	10	1203	No Flag	No Flag	1203	No Flag	No Flag	3.71	No Flag	No Flag
38808	1	408	9	24	SA	compound 372	408	10	1383	No Flag	No Flag	1383	No Flag	No Flag	1.95	No Flag	No Flag
38809	1	409	9	25	SA	compound 373	409	10	1612	No Flag	No Flag	1612	No Flag	No Flag	-0.29	No Flag	No Flag
38810	1	410	9	26	SA	compound 374	410	10	1500	No Flag	No Flag	1500	No Flag	No Flag	0.8	No Flag	No Flag
38811	1	411	9	27	SA	compound 375	411	10	1059	No Flag	No Flag	1059	No Flag	No Flag	5.12	No Flag	No Flag
38812	1	412	9	28	SA	compound 376	412	10	1393	No Flag	No Flag	1393	No Flag	No Flag	1.85	No Flag	No Flag
38813	1	413	9	29	SA	compound 377	413	10	1511	No Flag	No Flag	1511	No Flag	No Flag	0.7	No Flag	No Flag
38814	1	414	9	30	SA	compound 378	414	10	1676	No Flag	No Flag	1676	No Flag	No Flag	-0.92	No Flag	No Flag
38815	1	415	9	31	SA	compound 379	415	10	1845	No Flag	No Flag	1845	No Flag	No Flag	-2.57	No Flag	No Flag
38816	1	416	9	32	SA	compound 380	416	10	1650	No Flag	No Flag	1650	No Flag	No Flag	-0.67	No Flag	No Flag
38817	1	417	9	33	SA	compound 381	417	10	1656	No Flag	No Flag	1656	No Flag	No Flag	-0.72	No Flag	No Flag
38818	1	418	9	34	SA	compound 382	418	10	1139	No Flag	No Flag	1139	No Flag	No Flag	4.34	No Flag	No Flag
38819	1	419	9	35	SA	compound 383	419	10	1524	No Flag	No Flag	1524	No Flag	No Flag	0.57	No Flag	No Flag
38820	1	420	9	36	SA	compound 384	420	10	1525	No Flag	No Flag	1525	No Flag	No Flag	0.56	No Flag	No Flag
38821	1	421	9	37	SA	compound 385	421	10	1707	No Flag	No Flag	1707	No Flag	No Flag	-1.22	No Flag	No Flag
38822	1	422	9	38	SA	compound 386	422	10	1745	No Flag	No Flag	1745	No Flag	No Flag	-1.6	No Flag	No Flag
38823	1	423	9	39	SA	compound 387	423	10	1718	No Flag	No Flag	1718	No Flag	No Flag	-1.33	No Flag	No Flag
38824	1	424	9	40	SA	compound 388	424	10	1666	No Flag	No Flag	1666	No Flag	No Flag	-0.82	No Flag	No Flag
38825	1	425	9	41	SA	compound 389	425	10	1247	No Flag	No Flag	1247	No Flag	No Flag	3.28	No Flag	No Flag
38826	1	426	9	42	SA	compound 390	426	10	1312	No Flag	No Flag	1312	No Flag	No Flag	2.64	No Flag	No Flag
38827	1	427	9	43	SA	compound 391	427	10	1499	No Flag	No Flag	1499	No Flag	No Flag	0.81	No Flag	No Flag
38828	1	428	9	44	SA	compound 392	428	10	1714	No Flag	No Flag	1714	No Flag	No Flag	-1.29	No Flag	No Flag
38829	1	429	9	45	NC	neutral control	0	0	1610	No Flag	No Flag	1610	No Flag	No Flag	-0.27	No Flag	No Flag
38832	1	432	9	48	AC	full inhibition control	0	0	14140	No Flag	No Flag	14140	No Flag	No Flag	-122.88	No Flag	No Flag
38833	1	433	10	1	SA	compound 393	433	10	1192	No Flag	No Flag	1192	No Flag	No Flag	3.82	No Flag	No Flag
38834	1	434	10	2	SA	compound 394	434	10	1574	No Flag	No Flag	1574	No Flag	No Flag	0.08	No Flag	No Flag
38835	1	435	10	3	SA	compound 395	435	10	1660	No Flag	No Flag	1660	No Flag	No Flag	-0.76	No Flag	No Flag
38836	1	436	10	4	SA	compound 396	436	10	1563	No Flag	No Flag	1563	No Flag	No Flag	0.19	No Flag	No Flag
38837	1	437	10	5	SA	compound 397	437	10	1509	No Flag	No Flag	1509	No Flag	No Flag	0.71	No Flag	No Flag
38838	1	438	10	6	SA	compound 398	438	10	1191	No Flag	No Flag	1191	No Flag	No Flag	3.83	No Flag	No Flag
38839	1	439	10	7	SA	compound 399	439	10	1658	No Flag	No Flag	1658	No Flag	No Flag	-0.74	No Flag	No Flag
38840	1	440	10	8	SA	compound 400	440	10	1654	No Flag	No Flag	1654	No Flag	No Flag	-0.71	No Flag	No Flag
38841	1	441	10	9	SA	compound 401	441	10	1258	No Flag	No Flag	1258	No Flag	No Flag	3.17	No Flag	No Flag
38842	1	442	10	10	SA	compound 402	442	10	1673	No Flag	No Flag	1673	No Flag	No Flag	-0.89	No Flag	No Flag
38843	1	443	10	11	SA	compound 403	443	10	1567	No Flag	No Flag	1567	No Flag	No Flag	0.15	No Flag	No Flag
38844	1	444	10	12	SA	compound 404	444	10	1669	No Flag	No Flag	1669	No Flag	No Flag	-0.85	No Flag	No Flag
38845	1	445	10	13	SA	compound 405	445	10	1787	No Flag	No Flag	1787	No Flag	No Flag	-2.01	No Flag	No Flag
38846	1	446	10	14	SA	compound 406	446	10	1600	No Flag	No Flag	1600	No Flag	No Flag	-0.18	No Flag	No Flag
38847	1	447	10	15	SA	compound 407	447	10	1410	No Flag	No Flag	1410	No Flag	No Flag	1.68	No Flag	No Flag
38848	1	448	10	16	SA	compound 408	448	10	1727	No Flag	No Flag	1727	No Flag	No Flag	-1.42	No Flag	No Flag
38849	1	449	10	17	SA	compound 409	449	10	1441	No Flag	No Flag	1441	No Flag	No Flag	1.38	No Flag	No Flag
38850	1	450	10	18	SA	compound 410	450	10	1536	No Flag	No Flag	1536	No Flag	No Flag	0.45	No Flag	No Flag
38851	1	451	10	19	SA	compound 411	451	10	1397	No Flag	No Flag	1397	No Flag	No Flag	1.81	No Flag	No Flag
38852	1	452	10	20	SA	compound 412	452	10	1565	No Flag	No Flag	1565	No Flag	No Flag	0.17	No Flag	No Flag
38853	1	453	10	21	SA	compound 413	453	10	1561	No Flag	No Flag	1561	No Flag	No Flag	0.21	No Flag	No Flag
38854	1	454	10	22	SA	compound 414	454	10	1499	No Flag	No Flag	1499	No Flag	No Flag	0.81	No Flag	No Flag
38855	1	455	10	23	SA	compound 415	455	10	1492	No Flag	No Flag	1492	No Flag	No Flag	0.88	No Flag	No Flag
38856	1	456	10	24	SA	compound 416	456	10	1678	No Flag	No Flag	1678	No Flag	No Flag	-0.94	No Flag	No Flag
38857	1	457	10	25	SA	compound 417	457	10	1729	No Flag	No Flag	1729	No Flag	No Flag	-1.44	No Flag	No Flag
38858	1	458	10	26	SA	compound 418	458	10	1750	No Flag	No Flag	1750	No Flag	No Flag	-1.64	No Flag	No Flag
38859	1	459	10	27	SA	compound 419	459	10	1601	No Flag	No Flag	1601	No Flag	No Flag	-0.19	No Flag	No Flag
38860	1	460	10	28	SA	compound 420	460	10	1545	No Flag	No Flag	1545	No Flag	No Flag	0.36	No Flag	No Flag
38861	1	461	10	29	SA	compound 421	461	10	1431	No Flag	No Flag	1431	No Flag	No Flag	1.48	No Flag	No Flag
38862	1	462	10	30	SA	compound 422	462	10	1498	No Flag	No Flag	1498	No Flag	No Flag	0.82	No Flag	No Flag
38863	1	463	10	31	SA	compound 423	463	10	1594	No Flag	No Flag	1594	No Flag	No Flag	-0.12	No Flag	No Flag
38864	1	464	10	32	SA	compound 424	464	10	2212	No Flag	No Flag	2212	No Flag	No Flag	-6.16	No Flag	No Flag
38865	1	465	10	33	SA	compound 425	465	10	1612	No Flag	No Flag	1612	No Flag	No Flag	-0.29	No Flag	No Flag
38866	1	466	10	34	SA	compound 426	466	10	1352	No Flag	No Flag	1352	No Flag	No Flag	2.25	No Flag	No Flag
38867	1	467	10	35	SA	compound 427	467	10	1561	No Flag	No Flag	1561	No Flag	No Flag	0.21	No Flag	No Flag
38868	1	468	10	36	SA	compound 428	468	10	1447	No Flag	No Flag	1447	No Flag	No Flag	1.32	No Flag	No Flag
38869	1	469	10	37	SA	compound 429	469	10	1589	No Flag	No Flag	1589	No Flag	No Flag	-0.07	No Flag	No Flag
38870	1	470	10	38	SA	compound 430	470	10	1739	No Flag	No Flag	1739	No Flag	No Flag	-1.54	No Flag	No Flag
38871	1	471	10	39	SA	compound 431	471	10	1557	No Flag	No Flag	1557	No Flag	No Flag	0.25	No Flag	No Flag
38872	1	472	10	40	SA	compound 432	472	10	1515	No Flag	No Flag	1515	No Flag	No Flag	0.66	No Flag	No Flag
38873	1	473	10	41	SA	compound 433	473	10	1781	No Flag	No Flag	1781	No Flag	No Flag	-1.95	No Flag	No Flag
38874	1	474	10	42	SA	compound 434	474	10	1440	No Flag	No Flag	1440	No Flag	No Flag	1.39	No Flag	No Flag
38875	1	475	10	43	SA	compound 435	475	10	1831	No Flag	No Flag	1831	No Flag	No Flag	-2.44	No Flag	No Flag
38876	1	476	10	44	SA	compound 436	476	10	1956	No Flag	No Flag	1956	No Flag	No Flag	-3.66	No Flag	No Flag
38877	1	477	10	45	NC	neutral control	0	0	1781	No Flag	No Flag	1781	No Flag	No Flag	-1.95	No Flag	No Flag
38880	1	480	10	48	AC	full inhibition control	0	0	12245	No Flag	No Flag	12245	No Flag	No Flag	-104.34	No Flag	No Flag
38881	1	481	11	1	SA	compound 437	481	10	1240	No Flag	No Flag	1240	No Flag	No Flag	3.35	No Flag	No Flag
38882	1	482	11	2	SA	compound 438	482	10	1369	No Flag	No Flag	1369	No Flag	No Flag	2.08	No Flag	No Flag
38883	1	483	11	3	SA	compound 439	483	10	1576	No Flag	No Flag	1576	No Flag	No Flag	0.06	No Flag	No Flag
38884	1	484	11	4	SA	compound 440	484	10	1421	No Flag	No Flag	1421	No Flag	No Flag	1.58	No Flag	No Flag
38885	1	485	11	5	SA	compound 441	485	10	1780	No Flag	No Flag	1780	No Flag	No Flag	-1.94	No Flag	No Flag
38886	1	486	11	6	SA	compound 442	486	10	1642	No Flag	No Flag	1642	No Flag	No Flag	-0.59	No Flag	No Flag
38887	1	487	11	7	SA	compound 443	487	10	1864	No Flag	No Flag	1864	No Flag	No Flag	-2.76	No Flag	No Flag
38888	1	488	11	8	SA	compound 444	488	10	1907	No Flag	No Flag	1907	No Flag	No Flag	-3.18	No Flag	No Flag
38889	1	489	11	9	SA	compound 445	489	10	1924	No Flag	No Flag	1924	No Flag	No Flag	-3.35	No Flag	No Flag
38890	1	490	11	10	SA	compound 446	490	10	1803	No Flag	No Flag	1803	No Flag	No Flag	-2.16	No Flag	No Flag
38891	1	491	11	11	SA	compound 447	491	10	2429	No Flag	No Flag	2429	No Flag	No Flag	-8.29	No Flag	No Flag
38892	1	492	11	12	SA	compound 448	492	10	1848	No Flag	No Flag	1848	No Flag	No Flag	-2.6	No Flag	No Flag
38893	1	493	11	13	SA	compound 449	493	10	1673	No Flag	No Flag	1673	No Flag	No Flag	-0.89	No Flag	No Flag
38894	1	494	11	14	SA	compound 450	494	10	1620	No Flag	No Flag	1620	No Flag	No Flag	-0.37	No Flag	No Flag
38895	1	495	11	15	SA	compound 451	495	10	1729	No Flag	No Flag	1729	No Flag	No Flag	-1.44	No Flag	No Flag
38896	1	496	11	16	SA	compound 452	496	10	1382	No Flag	No Flag	1382	No Flag	No Flag	1.96	No Flag	No Flag
38897	1	497	11	17	SA	compound 453	497	10	1781	No Flag	No Flag	1781	No Flag	No Flag	-1.95	No Flag	No Flag
38898	1	498	11	18	SA	compound 454	498	10	1248	No Flag	No Flag	1248	No Flag	No Flag	3.27	No Flag	No Flag
38899	1	499	11	19	SA	compound 455	499	10	1542	No Flag	No Flag	1542	No Flag	No Flag	0.39	No Flag	No Flag
38900	1	500	11	20	SA	compound 456	500	10	1198	No Flag	No Flag	1198	No Flag	No Flag	3.76	No Flag	No Flag
38901	1	501	11	21	SA	compound 457	501	10	2001	No Flag	No Flag	2001	No Flag	No Flag	-4.1	No Flag	No Flag
38902	1	502	11	22	SA	compound 458	502	10	1884	No Flag	No Flag	1884	No Flag	No Flag	-2.96	No Flag	No Flag
38903	1	503	11	23	SA	compound 459	503	10	2036	No Flag	No Flag	2036	No Flag	No Flag	-4.44	No Flag	No Flag
38904	1	504	11	24	SA	compound 460	504	10	1689	No Flag	No Flag	1689	No Flag	No Flag	-1.05	No Flag	No Flag
38905	1	505	11	25	SA	compound 461	505	10	1649	No Flag	No Flag	1649	No Flag	No Flag	-0.66	No Flag	No Flag
38906	1	506	11	26	SA	compound 462	506	10	2038	No Flag	No Flag	2038	No Flag	No Flag	-4.46	No Flag	No Flag
38907	1	507	11	27	SA	compound 463	507	10	1569	No Flag	No Flag	1569	No Flag	No Flag	0.13	No Flag	No Flag
38908	1	508	11	28	SA	compound 464	508	10	1779	No Flag	No Flag	1779	No Flag	No Flag	-1.93	No Flag	No Flag
38909	1	509	11	29	SA	compound 465	509	10	1651	No Flag	No Flag	1651	No Flag	No Flag	-0.68	No Flag	No Flag
38910	1	510	11	30	SA	compound 466	510	10	1615	No Flag	No Flag	1615	No Flag	No Flag	-0.32	No Flag	No Flag
38911	1	511	11	31	SA	compound 467	511	10	1909	No Flag	No Flag	1909	No Flag	No Flag	-3.2	No Flag	No Flag
38912	1	512	11	32	SA	compound 468	512	10	1917	No Flag	No Flag	1917	No Flag	No Flag	-3.28	No Flag	No Flag
38913	1	513	11	33	SA	compound 469	513	10	1700	No Flag	No Flag	1700	No Flag	No Flag	-1.16	No Flag	No Flag
38914	1	514	11	34	SA	compound 470	514	10	1690	No Flag	No Flag	1690	No Flag	No Flag	-1.06	No Flag	No Flag
38915	1	515	11	35	SA	EMPTY WELL	0	0	1770	No Flag	No Flag	1770	No Flag	No Flag	-1.84	No Flag	No Flag
38916	1	516	11	36	SA	compound 471	516	10	1734	No Flag	No Flag	1734	No Flag	No Flag	-1.49	No Flag	No Flag
38917	1	517	11	37	SA	compound 472	517	10	1398	No Flag	No Flag	1398	No Flag	No Flag	1.8	No Flag	No Flag
38918	1	518	11	38	SA	compound 473	518	10	1786	No Flag	No Flag	1786	No Flag	No Flag	-2	No Flag	No Flag
38919	1	519	11	39	SA	compound 474	519	10	1780	No Flag	No Flag	1780	No Flag	No Flag	-1.94	No Flag	No Flag
38920	1	520	11	40	SA	compound 475	520	10	1753	No Flag	No Flag	1753	No Flag	No Flag	-1.67	No Flag	No Flag
38921	1	521	11	41	SA	compound 476	521	10	1932	No Flag	No Flag	1932	No Flag	No Flag	-3.43	No Flag	No Flag
38922	1	522	11	42	SA	compound 477	522	10	1756	No Flag	No Flag	1756	No Flag	No Flag	-1.7	No Flag	No Flag
38923	1	523	11	43	SA	EMPTY WELL	0	0	1848	No Flag	No Flag	1848	No Flag	No Flag	-2.6	No Flag	No Flag
38924	1	524	11	44	SA	compound 478	524	10	1736	No Flag	No Flag	1736	No Flag	No Flag	-1.51	No Flag	No Flag
38925	1	525	11	45	NC	neutral control	0	0	1847	No Flag	No Flag	1847	No Flag	No Flag	-2.59	No Flag	No Flag
38928	1	528	11	48	AC	full inhibition control	0	0	13581	No Flag	No Flag	13581	No Flag	No Flag	-117.41	No Flag	No Flag
38929	1	529	12	1	SA	compound 479	529	10	1098	No Flag	No Flag	1098	No Flag	No Flag	4.74	No Flag	No Flag
38930	1	530	12	2	SA	compound 480	530	10	1446	No Flag	No Flag	1446	No Flag	No Flag	1.33	No Flag	No Flag
38931	1	531	12	3	SA	compound 481	531	10	1665	No Flag	No Flag	1665	No Flag	No Flag	-0.81	No Flag	No Flag
38932	1	532	12	4	SA	compound 482	532	10	1917	No Flag	No Flag	1917	No Flag	No Flag	-3.28	No Flag	No Flag
38933	1	533	12	5	SA	compound 483	533	10	1925	No Flag	No Flag	1925	No Flag	No Flag	-3.36	No Flag	No Flag
38934	1	534	12	6	SA	compound 484	534	10	1592	No Flag	No Flag	1592	No Flag	No Flag	-0.1	No Flag	No Flag
38935	1	535	12	7	SA	compound 485	535	10	2008	No Flag	No Flag	2008	No Flag	No Flag	-4.17	No Flag	No Flag
38936	1	536	12	8	SA	compound 486	536	10	2186	No Flag	No Flag	2186	No Flag	No Flag	-5.91	No Flag	No Flag
38937	1	537	12	9	SA	compound 487	537	10	1869	No Flag	No Flag	1869	No Flag	No Flag	-2.81	No Flag	No Flag
38938	1	538	12	10	SA	compound 488	538	10	1699	No Flag	No Flag	1699	No Flag	No Flag	-1.15	No Flag	No Flag
38939	1	539	12	11	SA	compound 489	539	10	1620	No Flag	No Flag	1620	No Flag	No Flag	-0.37	No Flag	No Flag
38940	1	540	12	12	SA	compound 490	540	10	1859	No Flag	No Flag	1859	No Flag	No Flag	-2.71	No Flag	No Flag
38941	1	541	12	13	SA	compound 491	541	10	685	No Flag	No Flag	685	No Flag	No Flag	8.78	No Flag	No Flag
38942	1	542	12	14	SA	compound 492	542	10	1634	No Flag	No Flag	1634	No Flag	No Flag	-0.51	No Flag	No Flag
38943	1	543	12	15	SA	compound 493	543	10	1811	No Flag	No Flag	1811	No Flag	No Flag	-2.24	No Flag	No Flag
38944	1	544	12	16	SA	compound 494	544	10	1602	No Flag	No Flag	1602	No Flag	No Flag	-0.2	No Flag	No Flag
38945	1	545	12	17	SA	compound 495	545	10	1502	No Flag	No Flag	1502	No Flag	No Flag	0.78	No Flag	No Flag
38946	1	546	12	18	SA	compound 496	546	10	1766	No Flag	No Flag	1766	No Flag	No Flag	-1.8	No Flag	No Flag
38947	1	547	12	19	SA	compound 497	547	10	1696	No Flag	No Flag	1696	No Flag	No Flag	-1.12	No Flag	No Flag
38948	1	548	12	20	SA	compound 498	548	10	1661	No Flag	No Flag	1661	No Flag	No Flag	-0.77	No Flag	No Flag
38949	1	549	12	21	SA	compound 499	549	10	1971	No Flag	No Flag	1971	No Flag	No Flag	-3.81	No Flag	No Flag
38950	1	550	12	22	SA	compound 500	550	10	1645	No Flag	No Flag	1645	No Flag	No Flag	-0.62	No Flag	No Flag
38951	1	551	12	23	SA	compound 501	551	10	1783	No Flag	No Flag	1783	No Flag	No Flag	-1.97	No Flag	No Flag
38952	1	552	12	24	SA	compound 502	552	10	1759	No Flag	No Flag	1759	No Flag	No Flag	-1.73	No Flag	No Flag
38953	1	553	12	25	SA	compound 503	553	10	1749	No Flag	No Flag	1749	No Flag	No Flag	-1.63	No Flag	No Flag
38954	1	554	12	26	SA	compound 504	554	10	1866	No Flag	No Flag	1866	No Flag	No Flag	-2.78	No Flag	No Flag
38955	1	555	12	27	SA	compound 505	555	10	1480	No Flag	No Flag	1480	No Flag	No Flag	1	No Flag	No Flag
38956	1	556	12	28	SA	compound 506	556	10	1802	No Flag	No Flag	1802	No Flag	No Flag	-2.15	No Flag	No Flag
38957	1	557	12	29	SA	compound 507	557	10	1597	No Flag	No Flag	1597	No Flag	No Flag	-0.15	No Flag	No Flag
38958	1	558	12	30	SA	compound 508	558	10	1763	No Flag	No Flag	1763	No Flag	No Flag	-1.77	No Flag	No Flag
38959	1	559	12	31	SA	compound 509	559	10	1719	No Flag	No Flag	1719	No Flag	No Flag	-1.34	No Flag	No Flag
38960	1	560	12	32	SA	compound 510	560	10	1739	No Flag	No Flag	1739	No Flag	No Flag	-1.54	No Flag	No Flag
38961	1	561	12	33	SA	compound 511	561	10	1836	No Flag	No Flag	1836	No Flag	No Flag	-2.49	No Flag	No Flag
38962	1	562	12	34	SA	compound 512	562	10	1665	No Flag	No Flag	1665	No Flag	No Flag	-0.81	No Flag	No Flag
38963	1	563	12	35	SA	compound 513	563	10	1670	No Flag	No Flag	1670	No Flag	No Flag	-0.86	No Flag	No Flag
38964	1	564	12	36	SA	compound 514	564	10	1511	No Flag	No Flag	1511	No Flag	No Flag	0.7	No Flag	No Flag
38965	1	565	12	37	SA	compound 515	565	10	1556	No Flag	No Flag	1556	No Flag	No Flag	0.25	No Flag	No Flag
38966	1	566	12	38	SA	compound 516	566	10	1779	No Flag	No Flag	1779	No Flag	No Flag	-1.93	No Flag	No Flag
38967	1	567	12	39	SA	compound 517	567	10	1513	No Flag	No Flag	1513	No Flag	No Flag	0.68	No Flag	No Flag
38968	1	568	12	40	SA	compound 518	568	10	1709	No Flag	No Flag	1709	No Flag	No Flag	-1.24	No Flag	No Flag
38969	1	569	12	41	SA	compound 519	569	10	2406	No Flag	No Flag	2406	No Flag	No Flag	-8.06	No Flag	No Flag
38970	1	570	12	42	SA	compound 520	570	10	1667	No Flag	No Flag	1667	No Flag	No Flag	-0.83	No Flag	No Flag
38971	1	571	12	43	SA	EMPTY WELL	0	0	2002	No Flag	No Flag	2002	No Flag	No Flag	-4.11	No Flag	No Flag
38972	1	572	12	44	SA	compound 521	572	10	1709	No Flag	No Flag	1709	No Flag	No Flag	-1.24	No Flag	No Flag
38973	1	573	12	45	NC	neutral control	0	0	1898	No Flag	No Flag	1898	No Flag	No Flag	-3.09	No Flag	No Flag
38976	1	576	12	48	AC	full inhibition control	0	0	12971	No Flag	No Flag	12971	No Flag	No Flag	-111.44	No Flag	No Flag
38977	1	577	13	1	SA	compound 522	577	10	1355	No Flag	No Flag	1355	No Flag	No Flag	2.22	No Flag	No Flag
38978	1	578	13	2	SA	compound 523	578	10	1291	No Flag	No Flag	1291	No Flag	No Flag	2.85	No Flag	No Flag
38979	1	579	13	3	SA	compound 524	579	10	1459	No Flag	No Flag	1459	No Flag	No Flag	1.2	No Flag	No Flag
38980	1	580	13	4	SA	compound 525	580	10	1736	No Flag	No Flag	1736	No Flag	No Flag	-1.51	No Flag	No Flag
38981	1	581	13	5	SA	compound 526	581	10	1543	No Flag	No Flag	1543	No Flag	No Flag	0.38	No Flag	No Flag
38982	1	582	13	6	SA	compound 527	582	10	1426	No Flag	No Flag	1426	No Flag	No Flag	1.53	No Flag	No Flag
38983	1	583	13	7	SA	compound 528	583	10	1573	No Flag	No Flag	1573	No Flag	No Flag	0.09	No Flag	No Flag
38984	1	584	13	8	SA	compound 529	584	10	1626	No Flag	No Flag	1626	No Flag	No Flag	-0.43	No Flag	No Flag
38985	1	585	13	9	SA	compound 530	585	10	1641	No Flag	No Flag	1641	No Flag	No Flag	-0.58	No Flag	No Flag
38986	1	586	13	10	SA	compound 531	586	10	1652	No Flag	No Flag	1652	No Flag	No Flag	-0.69	No Flag	No Flag
38987	1	587	13	11	SA	compound 532	587	10	1444	No Flag	No Flag	1444	No Flag	No Flag	1.35	No Flag	No Flag
38988	1	588	13	12	SA	compound 533	588	10	1276	No Flag	No Flag	1276	No Flag	No Flag	2.99	No Flag	No Flag
38989	1	589	13	13	SA	compound 534	589	10	1410	No Flag	No Flag	1410	No Flag	No Flag	1.68	No Flag	No Flag
38990	1	590	13	14	SA	compound 535	590	10	1377	No Flag	No Flag	1377	No Flag	No Flag	2.01	No Flag	No Flag
38991	1	591	13	15	SA	compound 536	591	10	1663	No Flag	No Flag	1663	No Flag	No Flag	-0.79	No Flag	No Flag
38992	1	592	13	16	SA	compound 537	592	10	1659	No Flag	No Flag	1659	No Flag	No Flag	-0.75	No Flag	No Flag
38993	1	593	13	17	SA	compound 538	593	10	1499	No Flag	No Flag	1499	No Flag	No Flag	0.81	No Flag	No Flag
38994	1	594	13	18	SA	compound 539	594	10	1532	No Flag	No Flag	1532	No Flag	No Flag	0.49	No Flag	No Flag
38995	1	595	13	19	SA	compound 540	595	10	1611	No Flag	No Flag	1611	No Flag	No Flag	-0.28	No Flag	No Flag
38996	1	596	13	20	SA	compound 541	596	10	1598	No Flag	No Flag	1598	No Flag	No Flag	-0.16	No Flag	No Flag
38997	1	597	13	21	SA	compound 542	597	10	1760	No Flag	No Flag	1760	No Flag	No Flag	-1.74	No Flag	No Flag
38998	1	598	13	22	SA	compound 543	598	10	1429	No Flag	No Flag	1429	No Flag	No Flag	1.5	No Flag	No Flag
38999	1	599	13	23	SA	compound 544	599	10	1402	No Flag	No Flag	1402	No Flag	No Flag	1.76	No Flag	No Flag
39000	1	600	13	24	SA	compound 545	600	10	1641	No Flag	No Flag	1641	No Flag	No Flag	-0.58	No Flag	No Flag
39001	1	601	13	25	SA	compound 546	601	10	1507	No Flag	No Flag	1507	No Flag	No Flag	0.73	No Flag	No Flag
39002	1	602	13	26	SA	compound 547	602	10	1708	No Flag	No Flag	1708	No Flag	No Flag	-1.23	No Flag	No Flag
39003	1	603	13	27	SA	compound 548	603	10	1685	No Flag	No Flag	1685	No Flag	No Flag	-1.01	No Flag	No Flag
39004	1	604	13	28	SA	compound 549	604	10	1895	No Flag	No Flag	1895	No Flag	No Flag	-3.06	No Flag	No Flag
39005	1	605	13	29	SA	compound 550	605	10	1423	No Flag	No Flag	1423	No Flag	No Flag	1.56	No Flag	No Flag
39006	1	606	13	30	SA	compound 551	606	10	1592	No Flag	No Flag	1592	No Flag	No Flag	-0.1	No Flag	No Flag
39007	1	607	13	31	SA	compound 552	607	10	1791	No Flag	No Flag	1791	No Flag	No Flag	-2.05	No Flag	No Flag
39008	1	608	13	32	SA	compound 553	608	10	1568	No Flag	No Flag	1568	No Flag	No Flag	0.14	No Flag	No Flag
39009	1	609	13	33	SA	compound 554	609	10	1573	No Flag	No Flag	1573	No Flag	No Flag	0.09	No Flag	No Flag
39010	1	610	13	34	SA	compound 555	610	10	1477	No Flag	No Flag	1477	No Flag	No Flag	1.03	No Flag	No Flag
39011	1	611	13	35	SA	compound 556	611	10	1595	No Flag	No Flag	1595	No Flag	No Flag	-0.13	No Flag	No Flag
39012	1	612	13	36	SA	compound 557	612	10	1462	No Flag	No Flag	1462	No Flag	No Flag	1.17	No Flag	No Flag
39013	1	613	13	37	SA	compound 558	613	10	1660	No Flag	No Flag	1660	No Flag	No Flag	-0.76	No Flag	No Flag
39014	1	614	13	38	SA	compound 559	614	10	1623	No Flag	No Flag	1623	No Flag	No Flag	-0.4	No Flag	No Flag
39015	1	615	13	39	SA	compound 560	615	10	1645	No Flag	No Flag	1645	No Flag	No Flag	-0.62	No Flag	No Flag
39016	1	616	13	40	SA	compound 561	616	10	1615	No Flag	No Flag	1615	No Flag	No Flag	-0.32	No Flag	No Flag
39017	1	617	13	41	SA	compound 562	617	10	1667	No Flag	No Flag	1667	No Flag	No Flag	-0.83	No Flag	No Flag
39018	1	618	13	42	SA	compound 563	618	10	1537	No Flag	No Flag	1537	No Flag	No Flag	0.44	No Flag	No Flag
39019	1	619	13	43	SA	compound 564	619	10	1799	No Flag	No Flag	1799	No Flag	No Flag	-2.12	No Flag	No Flag
39020	1	620	13	44	SA	compound 565	620	10	1675	No Flag	No Flag	1675	No Flag	No Flag	-0.91	No Flag	No Flag
39021	1	621	13	45	NC	neutral control	0	0	1708	No Flag	No Flag	1708	No Flag	No Flag	-1.23	No Flag	No Flag
39024	1	624	13	48	AC	full inhibition control	0	0	12355	No Flag	No Flag	12355	No Flag	No Flag	-105.41	No Flag	No Flag
39025	1	625	14	1	SA	compound 566	625	10	1648	No Flag	No Flag	1648	No Flag	No Flag	-0.65	No Flag	No Flag
39026	1	626	14	2	SA	compound 567	626	10	1425	No Flag	No Flag	1425	No Flag	No Flag	1.54	No Flag	No Flag
39027	1	627	14	3	SA	compound 568	627	10	1321	No Flag	No Flag	1321	No Flag	No Flag	2.55	No Flag	No Flag
39028	1	628	14	4	SA	compound 569	628	10	1396	No Flag	No Flag	1396	No Flag	No Flag	1.82	No Flag	No Flag
39029	1	629	14	5	SA	compound 570	629	10	1369	No Flag	No Flag	1369	No Flag	No Flag	2.08	No Flag	No Flag
39030	1	630	14	6	SA	compound 571	630	10	1638	No Flag	No Flag	1638	No Flag	No Flag	-0.55	No Flag	No Flag
39031	1	631	14	7	SA	compound 572	631	10	1663	No Flag	No Flag	1663	No Flag	No Flag	-0.79	No Flag	No Flag
39032	1	632	14	8	SA	compound 573	632	10	1470	No Flag	No Flag	1470	No Flag	No Flag	1.1	No Flag	No Flag
39033	1	633	14	9	SA	compound 574	633	10	1930	No Flag	No Flag	1930	No Flag	No Flag	-3.41	No Flag	No Flag
39034	1	634	14	10	SA	compound 575	634	10	1732	No Flag	No Flag	1732	No Flag	No Flag	-1.47	No Flag	No Flag
39035	1	635	14	11	SA	compound 576	635	10	1546	No Flag	No Flag	1546	No Flag	No Flag	0.35	No Flag	No Flag
39036	1	636	14	12	SA	compound 577	636	10	1687	No Flag	No Flag	1687	No Flag	No Flag	-1.03	No Flag	No Flag
39037	1	637	14	13	SA	compound 578	637	10	1729	No Flag	No Flag	1729	No Flag	No Flag	-1.44	No Flag	No Flag
39038	1	638	14	14	SA	compound 579	638	10	1758	No Flag	No Flag	1758	No Flag	No Flag	-1.72	No Flag	No Flag
39039	1	639	14	15	SA	compound 580	639	10	1734	No Flag	No Flag	1734	No Flag	No Flag	-1.49	No Flag	No Flag
39040	1	640	14	16	SA	compound 581	640	10	1809	No Flag	No Flag	1809	No Flag	No Flag	-2.22	No Flag	No Flag
39041	1	641	14	17	SA	compound 582	641	10	1134	No Flag	No Flag	1134	No Flag	No Flag	4.38	No Flag	No Flag
39042	1	642	14	18	SA	compound 583	642	10	1625	No Flag	No Flag	1625	No Flag	No Flag	-0.42	No Flag	No Flag
39043	1	643	14	19	SA	compound 584	643	10	1492	No Flag	No Flag	1492	No Flag	No Flag	0.88	No Flag	No Flag
39044	1	644	14	20	SA	compound 585	644	10	1566	No Flag	No Flag	1566	No Flag	No Flag	0.16	No Flag	No Flag
39045	1	645	14	21	SA	compound 586	645	10	1734	No Flag	No Flag	1734	No Flag	No Flag	-1.49	No Flag	No Flag
39046	1	646	14	22	SA	compound 587	646	10	1552	No Flag	No Flag	1552	No Flag	No Flag	0.29	No Flag	No Flag
39047	1	647	14	23	SA	compound 588	647	10	756	No Flag	No Flag	756	No Flag	No Flag	8.08	No Flag	No Flag
39048	1	648	14	24	SA	compound 589	648	10	1538	No Flag	No Flag	1538	No Flag	No Flag	0.43	No Flag	No Flag
39049	1	649	14	25	SA	compound 590	649	10	1678	No Flag	No Flag	1678	No Flag	No Flag	-0.94	No Flag	No Flag
39050	1	650	14	26	SA	compound 591	650	10	1227	No Flag	No Flag	1227	No Flag	No Flag	3.47	No Flag	No Flag
39051	1	651	14	27	SA	compound 592	651	10	1177	No Flag	No Flag	1177	No Flag	No Flag	3.96	No Flag	No Flag
39052	1	652	14	28	SA	compound 593	652	10	1432	No Flag	No Flag	1432	No Flag	No Flag	1.47	No Flag	No Flag
39053	1	653	14	29	SA	compound 594	653	10	1771	No Flag	No Flag	1771	No Flag	No Flag	-1.85	No Flag	No Flag
39054	1	654	14	30	SA	compound 595	654	10	1530	No Flag	No Flag	1530	No Flag	No Flag	0.51	No Flag	No Flag
39055	1	655	14	31	SA	compound 596	655	10	2593	No Flag	No Flag	2593	No Flag	No Flag	-9.89	No Flag	No Flag
39056	1	656	14	32	SA	compound 597	656	10	1613	No Flag	No Flag	1613	No Flag	No Flag	-0.3	No Flag	No Flag
39057	1	657	14	33	SA	compound 598	657	10	1568	No Flag	No Flag	1568	No Flag	No Flag	0.14	No Flag	No Flag
39058	1	658	14	34	SA	compound 599	658	10	1517	No Flag	No Flag	1517	No Flag	No Flag	0.64	No Flag	No Flag
39059	1	659	14	35	SA	compound 600	659	10	1411	No Flag	No Flag	1411	No Flag	No Flag	1.67	No Flag	No Flag
39060	1	660	14	36	SA	compound 601	660	10	1577	No Flag	No Flag	1577	No Flag	No Flag	0.05	No Flag	No Flag
39061	1	661	14	37	SA	compound 602	661	10	1964	No Flag	No Flag	1964	No Flag	No Flag	-3.74	No Flag	No Flag
39062	1	662	14	38	SA	compound 603	662	10	1843	No Flag	No Flag	1843	No Flag	No Flag	-2.55	No Flag	No Flag
39063	1	663	14	39	SA	compound 604	663	10	1660	No Flag	No Flag	1660	No Flag	No Flag	-0.76	No Flag	No Flag
39064	1	664	14	40	SA	compound 605	664	10	1636	No Flag	No Flag	1636	No Flag	No Flag	-0.53	No Flag	No Flag
39065	1	665	14	41	SA	compound 606	665	10	1703	No Flag	No Flag	1703	No Flag	No Flag	-1.18	No Flag	No Flag
39066	1	666	14	42	SA	compound 607	666	10	1692	No Flag	No Flag	1692	No Flag	No Flag	-1.08	No Flag	No Flag
39067	1	667	14	43	SA	compound 608	667	10	1604	No Flag	No Flag	1604	No Flag	No Flag	-0.22	No Flag	No Flag
39068	1	668	14	44	SA	compound 609	668	10	1832	No Flag	No Flag	1832	No Flag	No Flag	-2.45	No Flag	No Flag
39069	1	669	14	45	NC	neutral control	0	0	1478	No Flag	No Flag	1478	No Flag	No Flag	1.02	No Flag	No Flag
39072	1	672	14	48	AC	full inhibition control	0	0	11406	No Flag	No Flag	11406	No Flag	No Flag	-96.13	No Flag	No Flag
39073	1	673	15	1	SA	compound 610	673	10	1219	No Flag	No Flag	1219	No Flag	No Flag	3.55	No Flag	No Flag
39074	1	674	15	2	SA	compound 611	674	10	1357	No Flag	No Flag	1357	No Flag	No Flag	2.2	No Flag	No Flag
39075	1	675	15	3	SA	compound 612	675	10	1191	No Flag	No Flag	1191	No Flag	No Flag	3.83	No Flag	No Flag
39076	1	676	15	4	SA	compound 613	676	10	1381	No Flag	No Flag	1381	No Flag	No Flag	1.97	No Flag	No Flag
39077	1	677	15	5	SA	compound 614	677	10	1657	No Flag	No Flag	1657	No Flag	No Flag	-0.73	No Flag	No Flag
39078	1	678	15	6	SA	compound 615	678	10	1557	No Flag	No Flag	1557	No Flag	No Flag	0.25	No Flag	No Flag
39079	1	679	15	7	SA	compound 616	679	10	1302	No Flag	No Flag	1302	No Flag	No Flag	2.74	No Flag	No Flag
39080	1	680	15	8	SA	compound 617	680	10	1737	No Flag	No Flag	1737	No Flag	No Flag	-1.52	No Flag	No Flag
39081	1	681	15	9	SA	compound 618	681	10	1561	No Flag	No Flag	1561	No Flag	No Flag	0.21	No Flag	No Flag
39082	1	682	15	10	SA	compound 619	682	10	1742	No Flag	No Flag	1742	No Flag	No Flag	-1.57	No Flag	No Flag
39083	1	683	15	11	SA	compound 620	683	10	1655	No Flag	No Flag	1655	No Flag	No Flag	-0.71	No Flag	No Flag
39084	1	684	15	12	SA	compound 621	684	10	1812	No Flag	No Flag	1812	No Flag	No Flag	-2.25	No Flag	No Flag
39085	1	685	15	13	SA	compound 622	685	10	1710	No Flag	No Flag	1710	No Flag	No Flag	-1.25	No Flag	No Flag
39086	1	686	15	14	SA	compound 623	686	10	1594	No Flag	No Flag	1594	No Flag	No Flag	-0.12	No Flag	No Flag
39087	1	687	15	15	SA	compound 624	687	10	1328	No Flag	No Flag	1328	No Flag	No Flag	2.49	No Flag	No Flag
39088	1	688	15	16	SA	compound 625	688	10	1588	No Flag	No Flag	1588	No Flag	No Flag	-0.06	No Flag	No Flag
39089	1	689	15	17	SA	compound 626	689	10	1679	No Flag	No Flag	1679	No Flag	No Flag	-0.95	No Flag	No Flag
39090	1	690	15	18	SA	compound 627	690	10	1912	No Flag	No Flag	1912	No Flag	No Flag	-3.23	No Flag	No Flag
39091	1	691	15	19	SA	compound 628	691	10	2120	No Flag	No Flag	2120	No Flag	No Flag	-5.26	No Flag	No Flag
39092	1	692	15	20	SA	compound 629	692	10	1645	No Flag	No Flag	1645	No Flag	No Flag	-0.62	No Flag	No Flag
39093	1	693	15	21	SA	compound 630	693	10	1732	No Flag	No Flag	1732	No Flag	No Flag	-1.47	No Flag	No Flag
39094	1	694	15	22	SA	compound 631	694	10	1895	No Flag	No Flag	1895	No Flag	No Flag	-3.06	No Flag	No Flag
39095	1	695	15	23	SA	compound 632	695	10	1520	No Flag	No Flag	1520	No Flag	No Flag	0.61	No Flag	No Flag
39096	1	696	15	24	SA	compound 633	696	10	1765	No Flag	No Flag	1765	No Flag	No Flag	-1.79	No Flag	No Flag
39097	1	697	15	25	SA	compound 634	697	10	1686	No Flag	No Flag	1686	No Flag	No Flag	-1.02	No Flag	No Flag
39098	1	698	15	26	SA	compound 635	698	10	1744	No Flag	No Flag	1744	No Flag	No Flag	-1.59	No Flag	No Flag
39099	1	699	15	27	SA	compound 636	699	10	1734	No Flag	No Flag	1734	No Flag	No Flag	-1.49	No Flag	No Flag
39100	1	700	15	28	SA	compound 637	700	10	1940	No Flag	No Flag	1940	No Flag	No Flag	-3.5	No Flag	No Flag
39101	1	701	15	29	SA	compound 638	701	10	1726	No Flag	No Flag	1726	No Flag	No Flag	-1.41	No Flag	No Flag
39102	1	702	15	30	SA	compound 639	702	10	1835	No Flag	No Flag	1835	No Flag	No Flag	-2.48	No Flag	No Flag
39103	1	703	15	31	SA	compound 640	703	10	2536	No Flag	No Flag	2536	No Flag	No Flag	-9.34	No Flag	No Flag
39104	1	704	15	32	SA	compound 641	704	10	1742	No Flag	No Flag	1742	No Flag	No Flag	-1.57	No Flag	No Flag
39105	1	705	15	33	SA	compound 642	705	10	1695	No Flag	No Flag	1695	No Flag	No Flag	-1.11	No Flag	No Flag
39106	1	706	15	34	SA	compound 643	706	10	1794	No Flag	No Flag	1794	No Flag	No Flag	-2.07	No Flag	No Flag
39107	1	707	15	35	SA	EMPTY WELL	0	0	1665	No Flag	No Flag	1665	No Flag	No Flag	-0.81	No Flag	No Flag
39108	1	708	15	36	SA	compound 644	708	10	1591	No Flag	No Flag	1591	No Flag	No Flag	-0.09	No Flag	No Flag
39109	1	709	15	37	SA	compound 645	709	10	1773	No Flag	No Flag	1773	No Flag	No Flag	-1.87	No Flag	No Flag
39110	1	710	15	38	SA	compound 646	710	10	1560	No Flag	No Flag	1560	No Flag	No Flag	0.22	No Flag	No Flag
39111	1	711	15	39	SA	compound 647	711	10	1495	No Flag	No Flag	1495	No Flag	No Flag	0.85	No Flag	No Flag
39112	1	712	15	40	SA	compound 648	712	10	1535	No Flag	No Flag	1535	No Flag	No Flag	0.46	No Flag	No Flag
39113	1	713	15	41	SA	compound 649	713	10	1593	No Flag	No Flag	1593	No Flag	No Flag	-0.11	No Flag	No Flag
39114	1	714	15	42	SA	compound 650	714	10	1809	No Flag	No Flag	1809	No Flag	No Flag	-2.22	No Flag	No Flag
39115	1	715	15	43	SA	EMPTY WELL	0	0	1872	No Flag	No Flag	1872	No Flag	No Flag	-2.84	No Flag	No Flag
39116	1	716	15	44	SA	compound 651	716	10	1588	No Flag	No Flag	1588	No Flag	No Flag	-0.06	No Flag	No Flag
39117	1	717	15	45	NC	neutral control	0	0	1461	No Flag	No Flag	1461	No Flag	No Flag	1.18	No Flag	No Flag
39120	1	720	15	48	AC	full inhibition control	0	0	12023	No Flag	No Flag	12023	No Flag	No Flag	-102.16	No Flag	No Flag
39121	1	721	16	1	SA	compound 652	721	10	1017	No Flag	No Flag	1017	No Flag	No Flag	5.53	No Flag	No Flag
39122	1	722	16	2	SA	compound 653	722	10	895	No Flag	No Flag	895	No Flag	No Flag	6.72	No Flag	No Flag
39123	1	723	16	3	SA	compound 654	723	10	1103	No Flag	No Flag	1103	No Flag	No Flag	4.69	No Flag	No Flag
39124	1	724	16	4	SA	compound 655	724	10	1406	No Flag	No Flag	1406	No Flag	No Flag	1.72	No Flag	No Flag
39125	1	725	16	5	SA	compound 656	725	10	1465	No Flag	No Flag	1465	No Flag	No Flag	1.15	No Flag	No Flag
39126	1	726	16	6	SA	compound 657	726	10	1451	No Flag	No Flag	1451	No Flag	No Flag	1.28	No Flag	No Flag
39127	1	727	16	7	SA	compound 658	727	10	1338	No Flag	No Flag	1338	No Flag	No Flag	2.39	No Flag	No Flag
39128	1	728	16	8	SA	compound 659	728	10	1752	No Flag	No Flag	1752	No Flag	No Flag	-1.66	No Flag	No Flag
39129	1	729	16	9	SA	compound 660	729	10	1798	No Flag	No Flag	1798	No Flag	No Flag	-2.11	No Flag	No Flag
39130	1	730	16	10	SA	compound 661	730	10	1656	No Flag	No Flag	1656	No Flag	No Flag	-0.72	No Flag	No Flag
39131	1	731	16	11	SA	compound 662	731	10	1737	No Flag	No Flag	1737	No Flag	No Flag	-1.52	No Flag	No Flag
39132	1	732	16	12	SA	compound 663	732	10	1789	No Flag	No Flag	1789	No Flag	No Flag	-2.03	No Flag	No Flag
39133	1	733	16	13	SA	compound 664	733	10	1723	No Flag	No Flag	1723	No Flag	No Flag	-1.38	No Flag	No Flag
39134	1	734	16	14	SA	compound 665	734	10	1699	No Flag	No Flag	1699	No Flag	No Flag	-1.15	No Flag	No Flag
39135	1	735	16	15	SA	compound 666	735	10	1583	No Flag	No Flag	1583	No Flag	No Flag	-0.01	No Flag	No Flag
39136	1	736	16	16	SA	compound 667	736	10	1600	No Flag	No Flag	1600	No Flag	No Flag	-0.18	No Flag	No Flag
39137	1	737	16	17	SA	compound 668	737	10	1745	No Flag	No Flag	1745	No Flag	No Flag	-1.6	No Flag	No Flag
39138	1	738	16	18	SA	compound 669	738	10	2077	No Flag	No Flag	2077	No Flag	No Flag	-4.84	No Flag	No Flag
39139	1	739	16	19	SA	compound 670	739	10	1535	No Flag	No Flag	1535	No Flag	No Flag	0.46	No Flag	No Flag
39140	1	740	16	20	SA	compound 671	740	10	888	No Flag	No Flag	888	No Flag	No Flag	6.79	No Flag	No Flag
39141	1	741	16	21	SA	compound 672	741	10	1567	No Flag	No Flag	1567	No Flag	No Flag	0.15	No Flag	No Flag
39142	1	742	16	22	SA	compound 673	742	10	1741	No Flag	No Flag	1741	No Flag	No Flag	-1.56	No Flag	No Flag
39143	1	743	16	23	SA	compound 674	743	10	1745	No Flag	No Flag	1745	No Flag	No Flag	-1.6	No Flag	No Flag
39144	1	744	16	24	SA	compound 675	744	10	1872	No Flag	No Flag	1872	No Flag	No Flag	-2.84	No Flag	No Flag
39145	1	745	16	25	SA	compound 676	745	10	1591	No Flag	No Flag	1591	No Flag	No Flag	-0.09	No Flag	No Flag
39146	1	746	16	26	SA	compound 677	746	10	1450	No Flag	No Flag	1450	No Flag	No Flag	1.29	No Flag	No Flag
39147	1	747	16	27	SA	compound 678	747	10	1577	No Flag	No Flag	1577	No Flag	No Flag	0.05	No Flag	No Flag
39148	1	748	16	28	SA	compound 679	748	10	1759	No Flag	No Flag	1759	No Flag	No Flag	-1.73	No Flag	No Flag
39149	1	749	16	29	SA	compound 680	749	10	1722	No Flag	No Flag	1722	No Flag	No Flag	-1.37	No Flag	No Flag
39150	1	750	16	30	SA	compound 681	750	10	1707	No Flag	No Flag	1707	No Flag	No Flag	-1.22	No Flag	No Flag
39151	1	751	16	31	SA	compound 682	751	10	1934	No Flag	No Flag	1934	No Flag	No Flag	-3.44	No Flag	No Flag
39152	1	752	16	32	SA	compound 683	752	10	1572	No Flag	No Flag	1572	No Flag	No Flag	0.1	No Flag	No Flag
39153	1	753	16	33	SA	compound 684	753	10	1560	No Flag	No Flag	1560	No Flag	No Flag	0.22	No Flag	No Flag
39154	1	754	16	34	SA	compound 685	754	10	1592	No Flag	No Flag	1592	No Flag	No Flag	-0.1	No Flag	No Flag
39155	1	755	16	35	SA	compound 686	755	10	1682	No Flag	No Flag	1682	No Flag	No Flag	-0.98	No Flag	No Flag
39156	1	756	16	36	SA	compound 687	756	10	1599	No Flag	No Flag	1599	No Flag	No Flag	-0.17	No Flag	No Flag
39157	1	757	16	37	SA	compound 688	757	10	1640	No Flag	No Flag	1640	No Flag	No Flag	-0.57	No Flag	No Flag
39158	1	758	16	38	SA	compound 689	758	10	1777	No Flag	No Flag	1777	No Flag	No Flag	-1.91	No Flag	No Flag
39159	1	759	16	39	SA	compound 690	759	10	1973	No Flag	No Flag	1973	No Flag	No Flag	-3.83	No Flag	No Flag
39160	1	760	16	40	SA	compound 691	760	10	1746	No Flag	No Flag	1746	No Flag	No Flag	-1.61	No Flag	No Flag
39161	1	761	16	41	SA	compound 692	761	10	1789	No Flag	No Flag	1789	No Flag	No Flag	-2.03	No Flag	No Flag
39162	1	762	16	42	SA	compound 693	762	10	1644	No Flag	No Flag	1644	No Flag	No Flag	-0.61	No Flag	No Flag
39163	1	763	16	43	SA	EMPTY WELL	0	0	1375	No Flag	No Flag	1375	No Flag	No Flag	2.03	No Flag	No Flag
39164	1	764	16	44	SA	compound 694	764	10	1423	No Flag	No Flag	1423	No Flag	No Flag	1.56	No Flag	No Flag
39165	1	765	16	45	NC	neutral control	0	0	1787	No Flag	No Flag	1787	No Flag	No Flag	-2.01	No Flag	No Flag
39168	1	768	16	48	AC	full inhibition control	0	0	13238	No Flag	No Flag	13238	No Flag	No Flag	-114.05	No Flag	No Flag
39169	1	769	17	1	SA	compound 695	769	10	838	No Flag	No Flag	838	No Flag	No Flag	7.28	No Flag	No Flag
39170	1	770	17	2	SA	compound 696	770	10	830	No Flag	No Flag	830	No Flag	No Flag	7.36	No Flag	No Flag
39171	1	771	17	3	SA	compound 697	771	10	1022	No Flag	No Flag	1022	No Flag	No Flag	5.48	No Flag	No Flag
39172	1	772	17	4	SA	compound 698	772	10	1520	No Flag	No Flag	1520	No Flag	No Flag	0.61	No Flag	No Flag
39173	1	773	17	5	SA	compound 699	773	10	1386	No Flag	No Flag	1386	No Flag	No Flag	1.92	No Flag	No Flag
39174	1	774	17	6	SA	compound 700	774	10	1398	No Flag	No Flag	1398	No Flag	No Flag	1.8	No Flag	No Flag
39175	1	775	17	7	SA	compound 701	775	10	1393	No Flag	No Flag	1393	No Flag	No Flag	1.85	No Flag	No Flag
39176	1	776	17	8	SA	compound 702	776	10	1358	No Flag	No Flag	1358	No Flag	No Flag	2.19	No Flag	No Flag
39177	1	777	17	9	SA	compound 703	777	10	1523	No Flag	No Flag	1523	No Flag	No Flag	0.58	No Flag	No Flag
39178	1	778	17	10	SA	compound 704	778	10	1533	No Flag	No Flag	1533	No Flag	No Flag	0.48	No Flag	No Flag
39179	1	779	17	11	SA	compound 705	779	10	1686	No Flag	No Flag	1686	No Flag	No Flag	-1.02	No Flag	No Flag
39180	1	780	17	12	SA	compound 706	780	10	1654	No Flag	No Flag	1654	No Flag	No Flag	-0.71	No Flag	No Flag
39181	1	781	17	13	SA	compound 707	781	10	1770	No Flag	No Flag	1770	No Flag	No Flag	-1.84	No Flag	No Flag
39182	1	782	17	14	SA	compound 708	782	10	1771	No Flag	No Flag	1771	No Flag	No Flag	-1.85	No Flag	No Flag
39183	1	783	17	15	SA	compound 709	783	10	1714	No Flag	No Flag	1714	No Flag	No Flag	-1.29	No Flag	No Flag
39184	1	784	17	16	SA	compound 710	784	10	1443	No Flag	No Flag	1443	No Flag	No Flag	1.36	No Flag	No Flag
39185	1	785	17	17	SA	compound 711	785	10	1905	No Flag	No Flag	1905	No Flag	No Flag	-3.16	No Flag	No Flag
39186	1	786	17	18	SA	compound 712	786	10	2150	No Flag	No Flag	2150	No Flag	No Flag	-5.56	No Flag	No Flag
39187	1	787	17	19	SA	compound 713	787	10	1399	No Flag	No Flag	1399	No Flag	No Flag	1.79	No Flag	No Flag
39188	1	788	17	20	SA	compound 714	788	10	1486	No Flag	No Flag	1486	No Flag	No Flag	0.94	No Flag	No Flag
39189	1	789	17	21	SA	compound 715	789	10	1366	No Flag	No Flag	1366	No Flag	No Flag	2.11	No Flag	No Flag
39190	1	790	17	22	SA	compound 716	790	10	1360	No Flag	No Flag	1360	No Flag	No Flag	2.17	No Flag	No Flag
39191	1	791	17	23	SA	compound 717	791	10	1352	No Flag	No Flag	1352	No Flag	No Flag	2.25	No Flag	No Flag
39192	1	792	17	24	SA	compound 718	792	10	1532	No Flag	No Flag	1532	No Flag	No Flag	0.49	No Flag	No Flag
39193	1	793	17	25	SA	compound 719	793	10	1407	No Flag	No Flag	1407	No Flag	No Flag	1.71	No Flag	No Flag
39194	1	794	17	26	SA	compound 720	794	10	1622	No Flag	No Flag	1622	No Flag	No Flag	-0.39	No Flag	No Flag
39195	1	795	17	27	SA	compound 721	795	10	1298	No Flag	No Flag	1298	No Flag	No Flag	2.78	No Flag	No Flag
39196	1	796	17	28	SA	compound 722	796	10	1545	No Flag	No Flag	1545	No Flag	No Flag	0.36	No Flag	No Flag
39197	1	797	17	29	SA	compound 723	797	10	1465	No Flag	No Flag	1465	No Flag	No Flag	1.15	No Flag	No Flag
39198	1	798	17	30	SA	compound 724	798	10	1568	No Flag	No Flag	1568	No Flag	No Flag	0.14	No Flag	No Flag
39199	1	799	17	31	SA	compound 725	799	10	1489	No Flag	No Flag	1489	No Flag	No Flag	0.91	No Flag	No Flag
39200	1	800	17	32	SA	compound 726	800	10	1596	No Flag	No Flag	1596	No Flag	No Flag	-0.14	No Flag	No Flag
39201	1	801	17	33	SA	compound 727	801	10	1595	No Flag	No Flag	1595	No Flag	No Flag	-0.13	No Flag	No Flag
39202	1	802	17	34	SA	compound 728	802	10	1489	No Flag	No Flag	1489	No Flag	No Flag	0.91	No Flag	No Flag
39203	1	803	17	35	SA	compound 729	803	10	1354	No Flag	No Flag	1354	No Flag	No Flag	2.23	No Flag	No Flag
39204	1	804	17	36	SA	compound 730	804	10	1746	No Flag	No Flag	1746	No Flag	No Flag	-1.61	No Flag	No Flag
39205	1	805	17	37	SA	compound 731	805	10	1493	No Flag	No Flag	1493	No Flag	No Flag	0.87	No Flag	No Flag
39206	1	806	17	38	SA	compound 732	806	10	1685	No Flag	No Flag	1685	No Flag	No Flag	-1.01	No Flag	No Flag
39207	1	807	17	39	SA	compound 733	807	10	3801	No Flag	No Flag	3801	No Flag	No Flag	-21.71	No Flag	No Flag
39208	1	808	17	40	SA	compound 734	808	10	1630	No Flag	No Flag	1630	No Flag	No Flag	-0.47	No Flag	No Flag
39209	1	809	17	41	SA	compound 735	809	10	1663	No Flag	No Flag	1663	No Flag	No Flag	-0.79	No Flag	No Flag
39210	1	810	17	42	SA	compound 736	810	10	1471	No Flag	No Flag	1471	No Flag	No Flag	1.09	No Flag	No Flag
39211	1	811	17	43	SA	compound 737	811	10	1569	No Flag	No Flag	1569	No Flag	No Flag	0.13	No Flag	No Flag
39212	1	812	17	44	SA	compound 738	812	10	1359	No Flag	No Flag	1359	No Flag	No Flag	2.18	No Flag	No Flag
39213	1	813	17	45	NC	neutral control	0	0	1476	No Flag	No Flag	1476	No Flag	No Flag	1.04	No Flag	No Flag
39216	1	816	17	48	AC	full inhibition control	0	0	11238	No Flag	No Flag	11238	No Flag	No Flag	-94.48	No Flag	No Flag
39217	1	817	18	1	SA	compound 739	817	10	1164	No Flag	No Flag	1164	No Flag	No Flag	4.09	No Flag	No Flag
39218	1	818	18	2	SA	compound 740	818	10	1479	No Flag	No Flag	1479	No Flag	No Flag	1.01	No Flag	No Flag
39219	1	819	18	3	SA	compound 741	819	10	1222	No Flag	No Flag	1222	No Flag	No Flag	3.52	No Flag	No Flag
39220	1	820	18	4	SA	compound 742	820	10	1314	No Flag	No Flag	1314	No Flag	No Flag	2.62	No Flag	No Flag
39221	1	821	18	5	SA	compound 743	821	10	1323	No Flag	No Flag	1323	No Flag	No Flag	2.53	No Flag	No Flag
39222	1	822	18	6	SA	compound 744	822	10	1330	No Flag	No Flag	1330	No Flag	No Flag	2.47	No Flag	No Flag
39223	1	823	18	7	SA	compound 745	823	10	1358	No Flag	No Flag	1358	No Flag	No Flag	2.19	No Flag	No Flag
39224	1	824	18	8	SA	compound 746	824	10	1116	No Flag	No Flag	1116	No Flag	No Flag	4.56	No Flag	No Flag
39225	1	825	18	9	SA	compound 747	825	10	1432	No Flag	No Flag	1432	No Flag	No Flag	1.47	No Flag	No Flag
39226	1	826	18	10	SA	compound 748	826	10	1507	No Flag	No Flag	1507	No Flag	No Flag	0.73	No Flag	No Flag
39227	1	827	18	11	SA	compound 749	827	10	1614	No Flag	No Flag	1614	No Flag	No Flag	-0.31	No Flag	No Flag
39228	1	828	18	12	SA	compound 750	828	10	1452	No Flag	No Flag	1452	No Flag	No Flag	1.27	No Flag	No Flag
39229	1	829	18	13	SA	compound 751	829	10	1561	No Flag	No Flag	1561	No Flag	No Flag	0.21	No Flag	No Flag
39230	1	830	18	14	SA	compound 752	830	10	1672	No Flag	No Flag	1672	No Flag	No Flag	-0.88	No Flag	No Flag
39231	1	831	18	15	SA	compound 753	831	10	1585	No Flag	No Flag	1585	No Flag	No Flag	-0.03	No Flag	No Flag
39232	1	832	18	16	SA	compound 754	832	10	1461	No Flag	No Flag	1461	No Flag	No Flag	1.18	No Flag	No Flag
39233	1	833	18	17	SA	compound 755	833	10	1598	No Flag	No Flag	1598	No Flag	No Flag	-0.16	No Flag	No Flag
39234	1	834	18	18	SA	compound 756	834	10	1478	No Flag	No Flag	1478	No Flag	No Flag	1.02	No Flag	No Flag
39235	1	835	18	19	SA	compound 757	835	10	1798	No Flag	No Flag	1798	No Flag	No Flag	-2.11	No Flag	No Flag
39236	1	836	18	20	SA	compound 758	836	10	1677	No Flag	No Flag	1677	No Flag	No Flag	-0.93	No Flag	No Flag
39237	1	837	18	21	SA	compound 759	837	10	1368	No Flag	No Flag	1368	No Flag	No Flag	2.09	No Flag	No Flag
39238	1	838	18	22	SA	compound 760	838	10	1542	No Flag	No Flag	1542	No Flag	No Flag	0.39	No Flag	No Flag
39239	1	839	18	23	SA	compound 761	839	10	1278	No Flag	No Flag	1278	No Flag	No Flag	2.98	No Flag	No Flag
39240	1	840	18	24	SA	compound 762	840	10	1530	No Flag	No Flag	1530	No Flag	No Flag	0.51	No Flag	No Flag
39241	1	841	18	25	SA	compound 763	841	10	1589	No Flag	No Flag	1589	No Flag	No Flag	-0.07	No Flag	No Flag
39242	1	842	18	26	SA	compound 764	842	10	1371	No Flag	No Flag	1371	No Flag	No Flag	2.07	No Flag	No Flag
39243	1	843	18	27	SA	compound 765	843	10	1553	No Flag	No Flag	1553	No Flag	No Flag	0.28	No Flag	No Flag
39244	1	844	18	28	SA	compound 766	844	10	1726	No Flag	No Flag	1726	No Flag	No Flag	-1.41	No Flag	No Flag
39245	1	845	18	29	SA	compound 767	845	10	1851	No Flag	No Flag	1851	No Flag	No Flag	-2.63	No Flag	No Flag
39246	1	846	18	30	SA	compound 768	846	10	1580	No Flag	No Flag	1580	No Flag	No Flag	0.02	No Flag	No Flag
39247	1	847	18	31	SA	compound 769	847	10	1705	No Flag	No Flag	1705	No Flag	No Flag	-1.2	No Flag	No Flag
39248	1	848	18	32	SA	compound 770	848	10	1714	No Flag	No Flag	1714	No Flag	No Flag	-1.29	No Flag	No Flag
39249	1	849	18	33	SA	compound 771	849	10	1439	No Flag	No Flag	1439	No Flag	No Flag	1.4	No Flag	No Flag
39250	1	850	18	34	SA	compound 772	850	10	1266	No Flag	No Flag	1266	No Flag	No Flag	3.09	No Flag	No Flag
39251	1	851	18	35	SA	compound 773	851	10	1547	No Flag	No Flag	1547	No Flag	No Flag	0.34	No Flag	No Flag
39252	1	852	18	36	SA	compound 774	852	10	1735	No Flag	No Flag	1735	No Flag	No Flag	-1.5	No Flag	No Flag
39253	1	853	18	37	SA	compound 775	853	10	1575	No Flag	No Flag	1575	No Flag	No Flag	0.07	No Flag	No Flag
39254	1	854	18	38	SA	compound 776	854	10	1651	No Flag	No Flag	1651	No Flag	No Flag	-0.68	No Flag	No Flag
39255	1	855	18	39	SA	compound 777	855	10	1934	No Flag	No Flag	1934	No Flag	No Flag	-3.44	No Flag	No Flag
39256	1	856	18	40	SA	compound 778	856	10	1656	No Flag	No Flag	1656	No Flag	No Flag	-0.72	No Flag	No Flag
39257	1	857	18	41	SA	compound 779	857	10	1713	No Flag	No Flag	1713	No Flag	No Flag	-1.28	No Flag	No Flag
39258	1	858	18	42	SA	compound 780	858	10	1532	No Flag	No Flag	1532	No Flag	No Flag	0.49	No Flag	No Flag
39259	1	859	18	43	SA	compound 781	859	10	1618	No Flag	No Flag	1618	No Flag	No Flag	-0.35	No Flag	No Flag
39260	1	860	18	44	SA	compound 782	860	10	1570	No Flag	No Flag	1570	No Flag	No Flag	0.12	No Flag	No Flag
39261	1	861	18	45	NC	neutral control	0	0	1607	No Flag	No Flag	1607	No Flag	No Flag	-0.25	No Flag	No Flag
39264	1	864	18	48	AC	full inhibition control	0	0	11722	No Flag	No Flag	11722	No Flag	No Flag	-99.22	No Flag	No Flag
39265	1	865	19	1	SA	compound 783	865	10	1015	No Flag	No Flag	1015	No Flag	No Flag	5.55	No Flag	No Flag
39266	1	866	19	2	SA	compound 784	866	10	1229	No Flag	No Flag	1229	No Flag	No Flag	3.45	No Flag	No Flag
39267	1	867	19	3	SA	compound 785	867	10	1270	No Flag	No Flag	1270	No Flag	No Flag	3.05	No Flag	No Flag
39268	1	868	19	4	SA	compound 786	868	10	1566	No Flag	No Flag	1566	No Flag	No Flag	0.16	No Flag	No Flag
39269	1	869	19	5	SA	compound 787	869	10	1458	No Flag	No Flag	1458	No Flag	No Flag	1.21	No Flag	No Flag
39270	1	870	19	6	SA	compound 788	870	10	1552	No Flag	No Flag	1552	No Flag	No Flag	0.29	No Flag	No Flag
39271	1	871	19	7	SA	compound 789	871	10	1524	No Flag	No Flag	1524	No Flag	No Flag	0.57	No Flag	No Flag
39272	1	872	19	8	SA	compound 790	872	10	1613	No Flag	No Flag	1613	No Flag	No Flag	-0.3	No Flag	No Flag
39273	1	873	19	9	SA	compound 791	873	10	1591	No Flag	No Flag	1591	No Flag	No Flag	-0.09	No Flag	No Flag
39274	1	874	19	10	SA	compound 792	874	10	1669	No Flag	No Flag	1669	No Flag	No Flag	-0.85	No Flag	No Flag
39275	1	875	19	11	SA	compound 793	875	10	1533	No Flag	No Flag	1533	No Flag	No Flag	0.48	No Flag	No Flag
39276	1	876	19	12	SA	compound 794	876	10	1623	No Flag	No Flag	1623	No Flag	No Flag	-0.4	No Flag	No Flag
39277	1	877	19	13	SA	compound 795	877	10	1729	No Flag	No Flag	1729	No Flag	No Flag	-1.44	No Flag	No Flag
39278	1	878	19	14	SA	compound 796	878	10	1538	No Flag	No Flag	1538	No Flag	No Flag	0.43	No Flag	No Flag
39279	1	879	19	15	SA	compound 797	879	10	1588	No Flag	No Flag	1588	No Flag	No Flag	-0.06	No Flag	No Flag
39280	1	880	19	16	SA	compound 798	880	10	1494	No Flag	No Flag	1494	No Flag	No Flag	0.86	No Flag	No Flag
39281	1	881	19	17	SA	compound 799	881	10	1902	No Flag	No Flag	1902	No Flag	No Flag	-3.13	No Flag	No Flag
39282	1	882	19	18	SA	compound 800	882	10	1623	No Flag	No Flag	1623	No Flag	No Flag	-0.4	No Flag	No Flag
39283	1	883	19	19	SA	compound 801	883	10	1475	No Flag	No Flag	1475	No Flag	No Flag	1.05	No Flag	No Flag
39284	1	884	19	20	SA	compound 802	884	10	1536	No Flag	No Flag	1536	No Flag	No Flag	0.45	No Flag	No Flag
39285	1	885	19	21	SA	compound 803	885	10	1493	No Flag	No Flag	1493	No Flag	No Flag	0.87	No Flag	No Flag
39286	1	886	19	22	SA	compound 804	886	10	1829	No Flag	No Flag	1829	No Flag	No Flag	-2.42	No Flag	No Flag
39287	1	887	19	23	SA	compound 805	887	10	1679	No Flag	No Flag	1679	No Flag	No Flag	-0.95	No Flag	No Flag
39288	1	888	19	24	SA	compound 806	888	10	1467	No Flag	No Flag	1467	No Flag	No Flag	1.13	No Flag	No Flag
39289	1	889	19	25	SA	compound 807	889	10	1455	No Flag	No Flag	1455	No Flag	No Flag	1.24	No Flag	No Flag
39290	1	890	19	26	SA	compound 808	890	10	1564	No Flag	No Flag	1564	No Flag	No Flag	0.18	No Flag	No Flag
39291	1	891	19	27	SA	compound 809	891	10	1935	No Flag	No Flag	1935	No Flag	No Flag	-3.45	No Flag	No Flag
39292	1	892	19	28	SA	compound 810	892	10	1753	No Flag	No Flag	1753	No Flag	No Flag	-1.67	No Flag	No Flag
39293	1	893	19	29	SA	compound 811	893	10	1873	No Flag	No Flag	1873	No Flag	No Flag	-2.85	No Flag	No Flag
39294	1	894	19	30	SA	compound 812	894	10	1565	No Flag	No Flag	1565	No Flag	No Flag	0.17	No Flag	No Flag
39295	1	895	19	31	SA	compound 813	895	10	1773	No Flag	No Flag	1773	No Flag	No Flag	-1.87	No Flag	No Flag
39296	1	896	19	32	SA	compound 814	896	10	1631	No Flag	No Flag	1631	No Flag	No Flag	-0.48	No Flag	No Flag
39297	1	897	19	33	SA	compound 815	897	10	1559	No Flag	No Flag	1559	No Flag	No Flag	0.23	No Flag	No Flag
39298	1	898	19	34	SA	compound 816	898	10	1575	No Flag	No Flag	1575	No Flag	No Flag	0.07	No Flag	No Flag
39299	1	899	19	35	SA	EMPTY WELL	0	0	1748	No Flag	No Flag	1748	No Flag	No Flag	-1.62	No Flag	No Flag
39300	1	900	19	36	SA	compound 817	900	10	1764	No Flag	No Flag	1764	No Flag	No Flag	-1.78	No Flag	No Flag
39301	1	901	19	37	SA	compound 818	901	10	1684	No Flag	No Flag	1684	No Flag	No Flag	-1	No Flag	No Flag
39302	1	902	19	38	SA	compound 819	902	10	1724	No Flag	No Flag	1724	No Flag	No Flag	-1.39	No Flag	No Flag
39303	1	903	19	39	SA	compound 820	903	10	1425	No Flag	No Flag	1425	No Flag	No Flag	1.54	No Flag	No Flag
39304	1	904	19	40	SA	compound 821	904	10	1916	No Flag	No Flag	1916	No Flag	No Flag	-3.27	No Flag	No Flag
39305	1	905	19	41	SA	compound 822	905	10	1549	No Flag	No Flag	1549	No Flag	No Flag	0.32	No Flag	No Flag
39306	1	906	19	42	SA	compound 823	906	10	1608	No Flag	No Flag	1608	No Flag	No Flag	-0.25	No Flag	No Flag
39307	1	907	19	43	SA	compound 824	907	10	1400	No Flag	No Flag	1400	No Flag	No Flag	1.78	No Flag	No Flag
39308	1	908	19	44	SA	compound 825	908	10	1564	No Flag	No Flag	1564	No Flag	No Flag	0.18	No Flag	No Flag
39309	1	909	19	45	NC	neutral control	0	0	1667	No Flag	No Flag	1667	No Flag	No Flag	-0.83	No Flag	No Flag
39312	1	912	19	48	AC	full inhibition control	0	0	12579	No Flag	No Flag	12579	No Flag	No Flag	-107.6	No Flag	No Flag
39313	1	913	20	1	SA	compound 826	913	10	1012	No Flag	No Flag	1012	No Flag	No Flag	5.58	No Flag	No Flag
39314	1	914	20	2	SA	compound 827	914	10	1501	No Flag	No Flag	1501	No Flag	No Flag	0.79	No Flag	No Flag
39315	1	915	20	3	SA	compound 828	915	10	1239	No Flag	No Flag	1239	No Flag	No Flag	3.36	No Flag	No Flag
39316	1	916	20	4	SA	compound 829	916	10	1490	No Flag	No Flag	1490	No Flag	No Flag	0.9	No Flag	No Flag
39317	1	917	20	5	SA	compound 830	917	10	1468	No Flag	No Flag	1468	No Flag	No Flag	1.12	No Flag	No Flag
39318	1	918	20	6	SA	compound 831	918	10	1261	No Flag	No Flag	1261	No Flag	No Flag	3.14	No Flag	No Flag
39319	1	919	20	7	SA	compound 832	919	10	1579	No Flag	No Flag	1579	No Flag	No Flag	0.03	No Flag	No Flag
39320	1	920	20	8	SA	compound 833	920	10	1557	No Flag	No Flag	1557	No Flag	No Flag	0.25	No Flag	No Flag
39321	1	921	20	9	SA	compound 834	921	10	1684	No Flag	No Flag	1684	No Flag	No Flag	-1	No Flag	No Flag
39322	1	922	20	10	SA	compound 835	922	10	1917	No Flag	No Flag	1917	No Flag	No Flag	-3.28	No Flag	No Flag
39323	1	923	20	11	SA	compound 836	923	10	1447	No Flag	No Flag	1447	No Flag	No Flag	1.32	No Flag	No Flag
39324	1	924	20	12	SA	compound 837	924	10	1702	No Flag	No Flag	1702	No Flag	No Flag	-1.17	No Flag	No Flag
39325	1	925	20	13	SA	compound 838	925	10	1620	No Flag	No Flag	1620	No Flag	No Flag	-0.37	No Flag	No Flag
39326	1	926	20	14	SA	compound 839	926	10	1647	No Flag	No Flag	1647	No Flag	No Flag	-0.64	No Flag	No Flag
39327	1	927	20	15	SA	compound 840	927	10	1423	No Flag	No Flag	1423	No Flag	No Flag	1.56	No Flag	No Flag
39328	1	928	20	16	SA	compound 841	928	10	1472	No Flag	No Flag	1472	No Flag	No Flag	1.08	No Flag	No Flag
39329	1	929	20	17	SA	compound 842	929	10	1416	No Flag	No Flag	1416	No Flag	No Flag	1.62	No Flag	No Flag
39330	1	930	20	18	SA	compound 843	930	10	1582	No Flag	No Flag	1582	No Flag	No Flag	0	No Flag	No Flag
39331	1	931	20	19	SA	compound 844	931	10	1625	No Flag	No Flag	1625	No Flag	No Flag	-0.42	No Flag	No Flag
39332	1	932	20	20	SA	compound 845	932	10	1451	No Flag	No Flag	1451	No Flag	No Flag	1.28	No Flag	No Flag
39333	1	933	20	21	SA	compound 846	933	10	1515	No Flag	No Flag	1515	No Flag	No Flag	0.66	No Flag	No Flag
39334	1	934	20	22	SA	compound 847	934	10	1723	No Flag	No Flag	1723	No Flag	No Flag	-1.38	No Flag	No Flag
39335	1	935	20	23	SA	compound 848	935	10	2471	No Flag	No Flag	2471	No Flag	No Flag	-8.7	No Flag	No Flag
39336	1	936	20	24	SA	compound 849	936	10	1695	No Flag	No Flag	1695	No Flag	No Flag	-1.11	No Flag	No Flag
39337	1	937	20	25	SA	compound 850	937	10	1826	No Flag	No Flag	1826	No Flag	No Flag	-2.39	No Flag	No Flag
39338	1	938	20	26	SA	compound 851	938	10	2075	No Flag	No Flag	2075	No Flag	No Flag	-4.82	No Flag	No Flag
39339	1	939	20	27	SA	compound 852	939	10	1657	No Flag	No Flag	1657	No Flag	No Flag	-0.73	No Flag	No Flag
39340	1	940	20	28	SA	compound 853	940	10	1506	No Flag	No Flag	1506	No Flag	No Flag	0.74	No Flag	No Flag
39341	1	941	20	29	SA	compound 854	941	10	1616	No Flag	No Flag	1616	No Flag	No Flag	-0.33	No Flag	No Flag
39342	1	942	20	30	SA	compound 855	942	10	1733	No Flag	No Flag	1733	No Flag	No Flag	-1.48	No Flag	No Flag
39343	1	943	20	31	SA	compound 856	943	10	1497	No Flag	No Flag	1497	No Flag	No Flag	0.83	No Flag	No Flag
39344	1	944	20	32	SA	compound 857	944	10	1448	No Flag	No Flag	1448	No Flag	No Flag	1.31	No Flag	No Flag
39345	1	945	20	33	SA	compound 858	945	10	1311	No Flag	No Flag	1311	No Flag	No Flag	2.65	No Flag	No Flag
39346	1	946	20	34	SA	compound 859	946	10	1484	No Flag	No Flag	1484	No Flag	No Flag	0.96	No Flag	No Flag
39347	1	947	20	35	SA	compound 860	947	10	1534	No Flag	No Flag	1534	No Flag	No Flag	0.47	No Flag	No Flag
39348	1	948	20	36	SA	compound 861	948	10	1617	No Flag	No Flag	1617	No Flag	No Flag	-0.34	No Flag	No Flag
39349	1	949	20	37	SA	compound 862	949	10	1483	No Flag	No Flag	1483	No Flag	No Flag	0.97	No Flag	No Flag
39350	1	950	20	38	SA	compound 863	950	10	1527	No Flag	No Flag	1527	No Flag	No Flag	0.54	No Flag	No Flag
39351	1	951	20	39	SA	compound 864	951	10	1859	No Flag	No Flag	1859	No Flag	No Flag	-2.71	No Flag	No Flag
39352	1	952	20	40	SA	compound 865	952	10	1894	No Flag	No Flag	1894	No Flag	No Flag	-3.05	No Flag	No Flag
39353	1	953	20	41	SA	compound 866	953	10	1756	No Flag	No Flag	1756	No Flag	No Flag	-1.7	No Flag	No Flag
39354	1	954	20	42	SA	compound 867	954	10	1747	No Flag	No Flag	1747	No Flag	No Flag	-1.61	No Flag	No Flag
39355	1	955	20	43	SA	compound 868	955	10	1735	No Flag	No Flag	1735	No Flag	No Flag	-1.5	No Flag	No Flag
39356	1	956	20	44	SA	compound 869	956	10	1563	No Flag	No Flag	1563	No Flag	No Flag	0.19	No Flag	No Flag
39357	1	957	20	45	NC	neutral control	0	0	1822	No Flag	No Flag	1822	No Flag	No Flag	-2.35	No Flag	No Flag
39360	1	960	20	48	AC	full inhibition control	0	0	11882	No Flag	No Flag	11882	No Flag	No Flag	-100.78	No Flag	No Flag
39361	1	961	21	1	SA	compound 870	961	10	1161	No Flag	No Flag	1161	No Flag	No Flag	4.12	No Flag	No Flag
39362	1	962	21	2	SA	compound 871	962	10	1116	No Flag	No Flag	1116	No Flag	No Flag	4.56	No Flag	No Flag
39363	1	963	21	3	SA	compound 872	963	10	565	No Flag	No Flag	565	No Flag	No Flag	9.95	No Flag	No Flag
39364	1	964	21	4	SA	compound 873	964	10	1305	No Flag	No Flag	1305	No Flag	No Flag	2.71	No Flag	No Flag
39365	1	965	21	5	SA	compound 874	965	10	1272	No Flag	No Flag	1272	No Flag	No Flag	3.03	No Flag	No Flag
39366	1	966	21	6	SA	compound 875	966	10	1404	No Flag	No Flag	1404	No Flag	No Flag	1.74	No Flag	No Flag
39367	1	967	21	7	SA	compound 876	967	10	660	No Flag	No Flag	660	No Flag	No Flag	9.02	No Flag	No Flag
39368	1	968	21	8	SA	compound 877	968	10	1413	No Flag	No Flag	1413	No Flag	No Flag	1.65	No Flag	No Flag
39369	1	969	21	9	SA	compound 878	969	10	1451	No Flag	No Flag	1451	No Flag	No Flag	1.28	No Flag	No Flag
39370	1	970	21	10	SA	compound 879	970	10	1454	No Flag	No Flag	1454	No Flag	No Flag	1.25	No Flag	No Flag
39371	1	971	21	11	SA	compound 880	971	10	1570	No Flag	No Flag	1570	No Flag	No Flag	0.12	No Flag	No Flag
39372	1	972	21	12	SA	compound 881	972	10	1737	No Flag	No Flag	1737	No Flag	No Flag	-1.52	No Flag	No Flag
39373	1	973	21	13	SA	compound 882	973	10	1539	No Flag	No Flag	1539	No Flag	No Flag	0.42	No Flag	No Flag
39374	1	974	21	14	SA	compound 883	974	10	1619	No Flag	No Flag	1619	No Flag	No Flag	-0.36	No Flag	No Flag
39375	1	975	21	15	SA	compound 884	975	10	1401	No Flag	No Flag	1401	No Flag	No Flag	1.77	No Flag	No Flag
39376	1	976	21	16	SA	compound 885	976	10	1488	No Flag	No Flag	1488	No Flag	No Flag	0.92	No Flag	No Flag
39377	1	977	21	17	SA	compound 886	977	10	1335	No Flag	No Flag	1335	No Flag	No Flag	2.42	No Flag	No Flag
39378	1	978	21	18	SA	compound 887	978	10	1490	No Flag	No Flag	1490	No Flag	No Flag	0.9	No Flag	No Flag
39379	1	979	21	19	SA	compound 888	979	10	1443	No Flag	No Flag	1443	No Flag	No Flag	1.36	No Flag	No Flag
39380	1	980	21	20	SA	compound 889	980	10	1577	No Flag	No Flag	1577	No Flag	No Flag	0.05	No Flag	No Flag
39381	1	981	21	21	SA	compound 890	981	10	1428	No Flag	No Flag	1428	No Flag	No Flag	1.51	No Flag	No Flag
39382	1	982	21	22	SA	compound 891	982	10	1716	No Flag	No Flag	1716	No Flag	No Flag	-1.31	No Flag	No Flag
39383	1	983	21	23	SA	compound 892	983	10	4308	No Flag	No Flag	4308	No Flag	No Flag	-26.67	No Flag	No Flag
39384	1	984	21	24	SA	compound 893	984	10	1601	No Flag	No Flag	1601	No Flag	No Flag	-0.19	No Flag	No Flag
39385	1	985	21	25	SA	compound 894	985	10	1316	No Flag	No Flag	1316	No Flag	No Flag	2.6	No Flag	No Flag
39386	1	986	21	26	SA	compound 895	986	10	1962	No Flag	No Flag	1962	No Flag	No Flag	-3.72	No Flag	No Flag
39387	1	987	21	27	SA	compound 896	987	10	1571	No Flag	No Flag	1571	No Flag	No Flag	0.11	No Flag	No Flag
39388	1	988	21	28	SA	compound 897	988	10	1617	No Flag	No Flag	1617	No Flag	No Flag	-0.34	No Flag	No Flag
39389	1	989	21	29	SA	compound 898	989	10	1629	No Flag	No Flag	1629	No Flag	No Flag	-0.46	No Flag	No Flag
39390	1	990	21	30	SA	compound 899	990	10	1459	No Flag	No Flag	1459	No Flag	No Flag	1.2	No Flag	No Flag
39391	1	991	21	31	SA	compound 900	991	10	1258	No Flag	No Flag	1258	No Flag	No Flag	3.17	No Flag	No Flag
39392	1	992	21	32	SA	compound 901	992	10	1162	No Flag	No Flag	1162	No Flag	No Flag	4.11	No Flag	No Flag
39393	1	993	21	33	SA	compound 902	993	10	1160	No Flag	No Flag	1160	No Flag	No Flag	4.13	No Flag	No Flag
39394	1	994	21	34	SA	compound 903	994	10	1524	No Flag	No Flag	1524	No Flag	No Flag	0.57	No Flag	No Flag
39395	1	995	21	35	SA	compound 904	995	10	1584	No Flag	No Flag	1584	No Flag	No Flag	-0.02	No Flag	No Flag
39396	1	996	21	36	SA	compound 905	996	10	1048	No Flag	No Flag	1048	No Flag	No Flag	5.23	No Flag	No Flag
39397	1	997	21	37	SA	compound 906	997	10	1384	No Flag	No Flag	1384	No Flag	No Flag	1.94	No Flag	No Flag
39398	1	998	21	38	SA	compound 907	998	10	1590	No Flag	No Flag	1590	No Flag	No Flag	-0.08	No Flag	No Flag
39399	1	999	21	39	SA	compound 908	999	10	1607	No Flag	No Flag	1607	No Flag	No Flag	-0.25	No Flag	No Flag
39400	1	1000	21	40	SA	compound 909	1000	10	774	No Flag	No Flag	774	No Flag	No Flag	7.91	No Flag	No Flag
39401	1	1001	21	41	SA	compound 910	1001	10	1288	No Flag	No Flag	1288	No Flag	No Flag	2.88	No Flag	No Flag
39402	1	1002	21	42	SA	compound 911	1002	10	1622	No Flag	No Flag	1622	No Flag	No Flag	-0.39	No Flag	No Flag
39403	1	1003	21	43	SA	compound 912	1003	10	1356	No Flag	No Flag	1356	No Flag	No Flag	2.21	No Flag	No Flag
39404	1	1004	21	44	SA	compound 913	1004	10	1738	No Flag	No Flag	1738	No Flag	No Flag	-1.53	No Flag	No Flag
39405	1	1005	21	45	NC	neutral control	0	0	1646	No Flag	No Flag	1646	No Flag	No Flag	-0.63	No Flag	No Flag
39408	1	1008	21	48	AC	full inhibition control	0	0	11130	No Flag	No Flag	11130	No Flag	No Flag	-93.43	No Flag	No Flag
39409	1	1009	22	1	SA	compound 914	1009	10	1065	No Flag	No Flag	1065	No Flag	No Flag	5.06	No Flag	No Flag
39410	1	1010	22	2	SA	compound 915	1010	10	1256	No Flag	No Flag	1256	No Flag	No Flag	3.19	No Flag	No Flag
39411	1	1011	22	3	SA	compound 916	1011	10	1221	No Flag	No Flag	1221	No Flag	No Flag	3.53	No Flag	No Flag
39412	1	1012	22	4	SA	compound 917	1012	10	1942	No Flag	No Flag	1942	No Flag	No Flag	-3.52	No Flag	No Flag
39413	1	1013	22	5	SA	compound 918	1013	10	1499	No Flag	No Flag	1499	No Flag	No Flag	0.81	No Flag	No Flag
39414	1	1014	22	6	SA	compound 919	1014	10	1383	No Flag	No Flag	1383	No Flag	No Flag	1.95	No Flag	No Flag
39415	1	1015	22	7	SA	compound 920	1015	10	829	No Flag	No Flag	829	No Flag	No Flag	7.37	No Flag	No Flag
39416	1	1016	22	8	SA	compound 921	1016	10	1337	No Flag	No Flag	1337	No Flag	No Flag	2.4	No Flag	No Flag
39417	1	1017	22	9	SA	compound 922	1017	10	1494	No Flag	No Flag	1494	No Flag	No Flag	0.86	No Flag	No Flag
39418	1	1018	22	10	SA	compound 923	1018	10	1799	No Flag	No Flag	1799	No Flag	No Flag	-2.12	No Flag	No Flag
39419	1	1019	22	11	SA	compound 924	1019	10	1394	No Flag	No Flag	1394	No Flag	No Flag	1.84	No Flag	No Flag
39420	1	1020	22	12	SA	compound 925	1020	10	1803	No Flag	No Flag	1803	No Flag	No Flag	-2.16	No Flag	No Flag
39421	1	1021	22	13	SA	compound 926	1021	10	1421	No Flag	No Flag	1421	No Flag	No Flag	1.58	No Flag	No Flag
39422	1	1022	22	14	SA	compound 927	1022	10	1461	No Flag	No Flag	1461	No Flag	No Flag	1.18	No Flag	No Flag
39423	1	1023	22	15	SA	compound 928	1023	10	1270	No Flag	No Flag	1270	No Flag	No Flag	3.05	No Flag	No Flag
39424	1	1024	22	16	SA	compound 929	1024	10	1678	No Flag	No Flag	1678	No Flag	No Flag	-0.94	No Flag	No Flag
39425	1	1025	22	17	SA	compound 930	1025	10	1750	No Flag	No Flag	1750	No Flag	No Flag	-1.64	No Flag	No Flag
39426	1	1026	22	18	SA	compound 931	1026	10	1487	No Flag	No Flag	1487	No Flag	No Flag	0.93	No Flag	No Flag
39427	1	1027	22	19	SA	compound 932	1027	10	1658	No Flag	No Flag	1658	No Flag	No Flag	-0.74	No Flag	No Flag
39428	1	1028	22	20	SA	compound 933	1028	10	1327	No Flag	No Flag	1327	No Flag	No Flag	2.5	No Flag	No Flag
39429	1	1029	22	21	SA	compound 934	1029	10	1495	No Flag	No Flag	1495	No Flag	No Flag	0.85	No Flag	No Flag
39430	1	1030	22	22	SA	compound 935	1030	10	1498	No Flag	No Flag	1498	No Flag	No Flag	0.82	No Flag	No Flag
39431	1	1031	22	23	SA	compound 936	1031	10	1610	No Flag	No Flag	1610	No Flag	No Flag	-0.27	No Flag	No Flag
39432	1	1032	22	24	SA	compound 937	1032	10	626	No Flag	No Flag	626	No Flag	No Flag	9.35	No Flag	No Flag
39433	1	1033	22	25	SA	compound 938	1033	10	1410	No Flag	No Flag	1410	No Flag	No Flag	1.68	No Flag	No Flag
39434	1	1034	22	26	SA	compound 939	1034	10	1719	No Flag	No Flag	1719	No Flag	No Flag	-1.34	No Flag	No Flag
39435	1	1035	22	27	SA	compound 940	1035	10	1619	No Flag	No Flag	1619	No Flag	No Flag	-0.36	No Flag	No Flag
39436	1	1036	22	28	SA	compound 941	1036	10	1426	No Flag	No Flag	1426	No Flag	No Flag	1.53	No Flag	No Flag
39437	1	1037	22	29	SA	compound 942	1037	10	1577	No Flag	No Flag	1577	No Flag	No Flag	0.05	No Flag	No Flag
39438	1	1038	22	30	SA	compound 943	1038	10	1375	No Flag	No Flag	1375	No Flag	No Flag	2.03	No Flag	No Flag
39439	1	1039	22	31	SA	compound 944	1039	10	1285	No Flag	No Flag	1285	No Flag	No Flag	2.91	No Flag	No Flag
39440	1	1040	22	32	SA	compound 945	1040	10	1357	No Flag	No Flag	1357	No Flag	No Flag	2.2	No Flag	No Flag
39441	1	1041	22	33	SA	compound 946	1041	10	1451	No Flag	No Flag	1451	No Flag	No Flag	1.28	No Flag	No Flag
39442	1	1042	22	34	SA	compound 947	1042	10	1406	No Flag	No Flag	1406	No Flag	No Flag	1.72	No Flag	No Flag
39443	1	1043	22	35	SA	compound 948	1043	10	1574	No Flag	No Flag	1574	No Flag	No Flag	0.08	No Flag	No Flag
39444	1	1044	22	36	SA	compound 949	1044	10	1157	No Flag	No Flag	1157	No Flag	No Flag	4.16	No Flag	No Flag
39445	1	1045	22	37	SA	compound 950	1045	10	1152	No Flag	No Flag	1152	No Flag	No Flag	4.21	No Flag	No Flag
39446	1	1046	22	38	SA	compound 951	1046	10	1359	No Flag	No Flag	1359	No Flag	No Flag	2.18	No Flag	No Flag
39447	1	1047	22	39	SA	compound 952	1047	10	1475	No Flag	No Flag	1475	No Flag	No Flag	1.05	No Flag	No Flag
39448	1	1048	22	40	SA	compound 953	1048	10	1322	No Flag	No Flag	1322	No Flag	No Flag	2.54	No Flag	No Flag
39449	1	1049	22	41	SA	compound 954	1049	10	1215	No Flag	No Flag	1215	No Flag	No Flag	3.59	No Flag	No Flag
39450	1	1050	22	42	SA	compound 955	1050	10	1497	No Flag	No Flag	1497	No Flag	No Flag	0.83	No Flag	No Flag
39451	1	1051	22	43	SA	compound 956	1051	10	1529	No Flag	No Flag	1529	No Flag	No Flag	0.52	No Flag	No Flag
39452	1	1052	22	44	SA	compound 957	1052	10	1418	No Flag	No Flag	1418	No Flag	No Flag	1.61	No Flag	No Flag
39453	1	1053	22	45	NC	neutral control	0	0	1717	No Flag	No Flag	1717	No Flag	No Flag	-1.32	No Flag	No Flag
39456	1	1056	22	48	AC	full inhibition control	0	0	11921	No Flag	No Flag	11921	No Flag	No Flag	-101.16	No Flag	No Flag
39457	1	1057	23	1	SA	compound 958	1057	10	1028	No Flag	No Flag	1028	No Flag	No Flag	5.42	No Flag	No Flag
39458	1	1058	23	2	SA	compound 959	1058	10	1220	No Flag	No Flag	1220	No Flag	No Flag	3.54	No Flag	No Flag
39459	1	1059	23	3	SA	compound 960	1059	10	1088	No Flag	No Flag	1088	No Flag	No Flag	4.83	No Flag	No Flag
39460	1	1060	23	4	SA	compound 961	1060	10	1743	No Flag	No Flag	1743	No Flag	No Flag	-1.58	No Flag	No Flag
39461	1	1061	23	5	SA	compound 962	1061	10	1474	No Flag	No Flag	1474	No Flag	No Flag	1.06	No Flag	No Flag
39462	1	1062	23	6	SA	compound 963	1062	10	1249	No Flag	No Flag	1249	No Flag	No Flag	3.26	No Flag	No Flag
39463	1	1063	23	7	SA	compound 964	1063	10	1256	No Flag	No Flag	1256	No Flag	No Flag	3.19	No Flag	No Flag
39464	1	1064	23	8	SA	compound 965	1064	10	1511	No Flag	No Flag	1511	No Flag	No Flag	0.7	No Flag	No Flag
39465	1	1065	23	9	SA	compound 966	1065	10	1499	No Flag	No Flag	1499	No Flag	No Flag	0.81	No Flag	No Flag
39466	1	1066	23	10	SA	compound 967	1066	10	1639	No Flag	No Flag	1639	No Flag	No Flag	-0.56	No Flag	No Flag
39467	1	1067	23	11	SA	compound 968	1067	10	1730	No Flag	No Flag	1730	No Flag	No Flag	-1.45	No Flag	No Flag
39468	1	1068	23	12	SA	compound 969	1068	10	1750	No Flag	No Flag	1750	No Flag	No Flag	-1.64	No Flag	No Flag
39469	1	1069	23	13	SA	compound 970	1069	10	932	No Flag	No Flag	932	No Flag	No Flag	6.36	No Flag	No Flag
39470	1	1070	23	14	SA	compound 971	1070	10	1280	No Flag	No Flag	1280	No Flag	No Flag	2.96	No Flag	No Flag
39471	1	1071	23	15	SA	compound 972	1071	10	1741	No Flag	No Flag	1741	No Flag	No Flag	-1.56	No Flag	No Flag
39472	1	1072	23	16	SA	compound 973	1072	10	1501	No Flag	No Flag	1501	No Flag	No Flag	0.79	No Flag	No Flag
39473	1	1073	23	17	SA	compound 974	1073	10	1327	No Flag	No Flag	1327	No Flag	No Flag	2.5	No Flag	No Flag
39474	1	1074	23	18	SA	compound 975	1074	10	1381	No Flag	No Flag	1381	No Flag	No Flag	1.97	No Flag	No Flag
39475	1	1075	23	19	SA	compound 976	1075	10	1245	No Flag	No Flag	1245	No Flag	No Flag	3.3	No Flag	No Flag
39476	1	1076	23	20	SA	compound 977	1076	10	782	No Flag	No Flag	782	No Flag	No Flag	7.83	No Flag	No Flag
39477	1	1077	23	21	SA	compound 978	1077	10	1497	No Flag	No Flag	1497	No Flag	No Flag	0.83	No Flag	No Flag
39478	1	1078	23	22	SA	compound 979	1078	10	1635	No Flag	No Flag	1635	No Flag	No Flag	-0.52	No Flag	No Flag
39479	1	1079	23	23	SA	compound 980	1079	10	1634	No Flag	No Flag	1634	No Flag	No Flag	-0.51	No Flag	No Flag
39480	1	1080	23	24	SA	compound 981	1080	10	1432	No Flag	No Flag	1432	No Flag	No Flag	1.47	No Flag	No Flag
39481	1	1081	23	25	SA	compound 982	1081	10	1595	No Flag	No Flag	1595	No Flag	No Flag	-0.13	No Flag	No Flag
39482	1	1082	23	26	SA	compound 983	1082	10	1715	No Flag	No Flag	1715	No Flag	No Flag	-1.3	No Flag	No Flag
39483	1	1083	23	27	SA	compound 984	1083	10	1601	No Flag	No Flag	1601	No Flag	No Flag	-0.19	No Flag	No Flag
39484	1	1084	23	28	SA	compound 985	1084	10	1644	No Flag	No Flag	1644	No Flag	No Flag	-0.61	No Flag	No Flag
39485	1	1085	23	29	SA	compound 986	1085	10	1545	No Flag	No Flag	1545	No Flag	No Flag	0.36	No Flag	No Flag
39486	1	1086	23	30	SA	compound 987	1086	10	1222	No Flag	No Flag	1222	No Flag	No Flag	3.52	No Flag	No Flag
39487	1	1087	23	31	SA	compound 988	1087	10	1507	No Flag	No Flag	1507	No Flag	No Flag	0.73	No Flag	No Flag
39488	1	1088	23	32	SA	compound 989	1088	10	1441	No Flag	No Flag	1441	No Flag	No Flag	1.38	No Flag	No Flag
39489	1	1089	23	33	SA	compound 990	1089	10	1530	No Flag	No Flag	1530	No Flag	No Flag	0.51	No Flag	No Flag
39490	1	1090	23	34	SA	compound 991	1090	10	1428	No Flag	No Flag	1428	No Flag	No Flag	1.51	No Flag	No Flag
39491	1	1091	23	35	SA	EMPTY WELL	0	0	1383	No Flag	No Flag	1383	No Flag	No Flag	1.95	No Flag	No Flag
39492	1	1092	23	36	SA	compound 992	1092	10	1399	No Flag	No Flag	1399	No Flag	No Flag	1.79	No Flag	No Flag
39493	1	1093	23	37	SA	compound 993	1093	10	1524	No Flag	No Flag	1524	No Flag	No Flag	0.57	No Flag	No Flag
39494	1	1094	23	38	SA	compound 994	1094	10	1378	No Flag	No Flag	1378	No Flag	No Flag	2	No Flag	No Flag
39495	1	1095	23	39	SA	compound 995	1095	10	1266	No Flag	No Flag	1266	No Flag	No Flag	3.09	No Flag	No Flag
39496	1	1096	23	40	SA	compound 996	1096	10	1432	No Flag	No Flag	1432	No Flag	No Flag	1.47	No Flag	No Flag
39497	1	1097	23	41	SA	compound 997	1097	10	1628	No Flag	No Flag	1628	No Flag	No Flag	-0.45	No Flag	No Flag
39498	1	1098	23	42	SA	compound 998	1098	10	1689	No Flag	No Flag	1689	No Flag	No Flag	-1.05	No Flag	No Flag
39499	1	1099	23	43	SA	compound 999	1099	10	1480	No Flag	No Flag	1480	No Flag	No Flag	1	No Flag	No Flag
39500	1	1100	23	44	SA	compound 1000	1100	10	1473	No Flag	No Flag	1473	No Flag	No Flag	1.07	No Flag	No Flag
39501	1	1101	23	45	NC	neutral control	0	0	1557	No Flag	No Flag	1557	No Flag	No Flag	0.25	No Flag	No Flag
39504	1	1104	23	48	AC	full inhibition control	0	0	12252	No Flag	No Flag	12252	No Flag	No Flag	-104.4	No Flag	No Flag
39505	1	1105	24	1	SA	compound 1001	1105	10	959	No Flag	No Flag	959	No Flag	No Flag	6.1	No Flag	No Flag
39506	1	1106	24	2	SA	compound 1002	1106	10	1368	No Flag	No Flag	1368	No Flag	No Flag	2.09	No Flag	No Flag
39507	1	1107	24	3	SA	compound 1003	1107	10	1434	No Flag	No Flag	1434	No Flag	No Flag	1.45	No Flag	No Flag
39508	1	1108	24	4	SA	compound 1004	1108	10	1490	No Flag	No Flag	1490	No Flag	No Flag	0.9	No Flag	No Flag
39509	1	1109	24	5	SA	compound 1005	1109	10	1378	No Flag	No Flag	1378	No Flag	No Flag	2	No Flag	No Flag
39510	1	1110	24	6	SA	compound 1006	1110	10	1563	No Flag	No Flag	1563	No Flag	No Flag	0.19	No Flag	No Flag
39511	1	1111	24	7	SA	compound 1007	1111	10	1398	No Flag	No Flag	1398	No Flag	No Flag	1.8	No Flag	No Flag
39512	1	1112	24	8	SA	compound 1008	1112	10	1420	No Flag	No Flag	1420	No Flag	No Flag	1.59	No Flag	No Flag
39513	1	1113	24	9	SA	compound 1009	1113	10	1420	No Flag	No Flag	1420	No Flag	No Flag	1.59	No Flag	No Flag
39514	1	1114	24	10	SA	compound 1010	1114	10	1443	No Flag	No Flag	1443	No Flag	No Flag	1.36	No Flag	No Flag
39515	1	1115	24	11	SA	compound 1011	1115	10	1975	No Flag	No Flag	1975	No Flag	No Flag	-3.85	No Flag	No Flag
39516	1	1116	24	12	SA	compound 1012	1116	10	1633	No Flag	No Flag	1633	No Flag	No Flag	-0.5	No Flag	No Flag
39517	1	1117	24	13	SA	compound 1013	1117	10	1577	No Flag	No Flag	1577	No Flag	No Flag	0.05	No Flag	No Flag
39518	1	1118	24	14	SA	compound 1014	1118	10	1548	No Flag	No Flag	1548	No Flag	No Flag	0.33	No Flag	No Flag
39519	1	1119	24	15	SA	compound 1015	1119	10	1911	No Flag	No Flag	1911	No Flag	No Flag	-3.22	No Flag	No Flag
39520	1	1120	24	16	SA	compound 1016	1120	10	1770	No Flag	No Flag	1770	No Flag	No Flag	-1.84	No Flag	No Flag
39521	1	1121	24	17	SA	compound 1017	1121	10	1392	No Flag	No Flag	1392	No Flag	No Flag	1.86	No Flag	No Flag
39522	1	1122	24	18	SA	compound 1018	1122	10	1040	No Flag	No Flag	1040	No Flag	No Flag	5.3	No Flag	No Flag
39523	1	1123	24	19	SA	compound 1019	1123	10	1340	No Flag	No Flag	1340	No Flag	No Flag	2.37	No Flag	No Flag
39524	1	1124	24	20	SA	compound 1020	1124	10	1833	No Flag	No Flag	1833	No Flag	No Flag	-2.46	No Flag	No Flag
39525	1	1125	24	21	SA	compound 1021	1125	10	1595	No Flag	No Flag	1595	No Flag	No Flag	-0.13	No Flag	No Flag
39526	1	1126	24	22	SA	compound 1022	1126	10	1468	No Flag	No Flag	1468	No Flag	No Flag	1.12	No Flag	No Flag
39527	1	1127	24	23	SA	compound 1023	1127	10	1652	No Flag	No Flag	1652	No Flag	No Flag	-0.69	No Flag	No Flag
39528	1	1128	24	24	SA	compound 1024	1128	10	1591	No Flag	No Flag	1591	No Flag	No Flag	-0.09	No Flag	No Flag
39529	1	1129	24	25	SA	compound 1025	1129	10	1370	No Flag	No Flag	1370	No Flag	No Flag	2.07	No Flag	No Flag
39530	1	1130	24	26	SA	compound 1026	1130	10	1443	No Flag	No Flag	1443	No Flag	No Flag	1.36	No Flag	No Flag
39531	1	1131	24	27	SA	compound 1027	1131	10	1742	No Flag	No Flag	1742	No Flag	No Flag	-1.57	No Flag	No Flag
39532	1	1132	24	28	SA	compound 1028	1132	10	1423	No Flag	No Flag	1423	No Flag	No Flag	1.56	No Flag	No Flag
39533	1	1133	24	29	SA	compound 1029	1133	10	1334	No Flag	No Flag	1334	No Flag	No Flag	2.43	No Flag	No Flag
39534	1	1134	24	30	SA	compound 1030	1134	10	1502	No Flag	No Flag	1502	No Flag	No Flag	0.78	No Flag	No Flag
39535	1	1135	24	31	SA	compound 1031	1135	10	1694	No Flag	No Flag	1694	No Flag	No Flag	-1.1	No Flag	No Flag
39536	1	1136	24	32	SA	compound 1032	1136	10	1412	No Flag	No Flag	1412	No Flag	No Flag	1.66	No Flag	No Flag
39537	1	1137	24	33	SA	compound 1033	1137	10	1622	No Flag	No Flag	1622	No Flag	No Flag	-0.39	No Flag	No Flag
39538	1	1138	24	34	SA	compound 1034	1138	10	1564	No Flag	No Flag	1564	No Flag	No Flag	0.18	No Flag	No Flag
39539	1	1139	24	35	SA	compound 1035	1139	10	1240	No Flag	No Flag	1240	No Flag	No Flag	3.35	No Flag	No Flag
39540	1	1140	24	36	SA	compound 1036	1140	10	1294	No Flag	No Flag	1294	No Flag	No Flag	2.82	No Flag	No Flag
39541	1	1141	24	37	SA	compound 1037	1141	10	1551	No Flag	No Flag	1551	No Flag	No Flag	0.3	No Flag	No Flag
39542	1	1142	24	38	SA	compound 1038	1142	10	1549	No Flag	No Flag	1549	No Flag	No Flag	0.32	No Flag	No Flag
39543	1	1143	24	39	SA	compound 1039	1143	10	1538	No Flag	No Flag	1538	No Flag	No Flag	0.43	No Flag	No Flag
39544	1	1144	24	40	SA	compound 1040	1144	10	1693	No Flag	No Flag	1693	No Flag	No Flag	-1.09	No Flag	No Flag
39545	1	1145	24	41	SA	compound 1041	1145	10	1567	No Flag	No Flag	1567	No Flag	No Flag	0.15	No Flag	No Flag
39546	1	1146	24	42	SA	compound 1042	1146	10	1764	No Flag	No Flag	1764	No Flag	No Flag	-1.78	No Flag	No Flag
39547	1	1147	24	43	SA	compound 1043	1147	10	1290	No Flag	No Flag	1290	No Flag	No Flag	2.86	No Flag	No Flag
39548	1	1148	24	44	SA	compound 1044	1148	10	1319	No Flag	No Flag	1319	No Flag	No Flag	2.57	No Flag	No Flag
39549	1	1149	24	45	NC	neutral control	0	0	1479	No Flag	No Flag	1479	No Flag	No Flag	1.01	No Flag	No Flag
39552	1	1152	24	48	AC	full inhibition control	0	0	10815	No Flag	No Flag	10815	No Flag	No Flag	-90.34	No Flag	No Flag
39553	1	1153	25	1	SA	compound 1045	1153	10	708	No Flag	No Flag	708	No Flag	No Flag	8.55	No Flag	No Flag
39554	1	1154	25	2	SA	compound 1046	1154	10	1142	No Flag	No Flag	1142	No Flag	No Flag	4.31	No Flag	No Flag
39555	1	1155	25	3	SA	compound 1047	1155	10	1052	No Flag	No Flag	1052	No Flag	No Flag	5.19	No Flag	No Flag
39556	1	1156	25	4	SA	compound 1048	1156	10	1361	No Flag	No Flag	1361	No Flag	No Flag	2.16	No Flag	No Flag
39557	1	1157	25	5	SA	compound 1049	1157	10	1191	No Flag	No Flag	1191	No Flag	No Flag	3.83	No Flag	No Flag
39558	1	1158	25	6	SA	compound 1050	1158	10	1432	No Flag	No Flag	1432	No Flag	No Flag	1.47	No Flag	No Flag
39559	1	1159	25	7	SA	compound 1051	1159	10	754	No Flag	No Flag	754	No Flag	No Flag	8.1	No Flag	No Flag
39560	1	1160	25	8	SA	compound 1052	1160	10	1279	No Flag	No Flag	1279	No Flag	No Flag	2.97	No Flag	No Flag
39561	1	1161	25	9	SA	compound 1053	1161	10	1296	No Flag	No Flag	1296	No Flag	No Flag	2.8	No Flag	No Flag
39562	1	1162	25	10	SA	compound 1054	1162	10	1369	No Flag	No Flag	1369	No Flag	No Flag	2.08	No Flag	No Flag
39563	1	1163	25	11	SA	compound 1055	1163	10	1811	No Flag	No Flag	1811	No Flag	No Flag	-2.24	No Flag	No Flag
39564	1	1164	25	12	SA	compound 1056	1164	10	1510	No Flag	No Flag	1510	No Flag	No Flag	0.71	No Flag	No Flag
39565	1	1165	25	13	SA	compound 1057	1165	10	1507	No Flag	No Flag	1507	No Flag	No Flag	0.73	No Flag	No Flag
39566	1	1166	25	14	SA	compound 1058	1166	10	1622	No Flag	No Flag	1622	No Flag	No Flag	-0.39	No Flag	No Flag
39567	1	1167	25	15	SA	compound 1059	1167	10	1711	No Flag	No Flag	1711	No Flag	No Flag	-1.26	No Flag	No Flag
39568	1	1168	25	16	SA	compound 1060	1168	10	1383	No Flag	No Flag	1383	No Flag	No Flag	1.95	No Flag	No Flag
39569	1	1169	25	17	SA	compound 1061	1169	10	1166	No Flag	No Flag	1166	No Flag	No Flag	4.07	No Flag	No Flag
39570	1	1170	25	18	SA	compound 1062	1170	10	930	No Flag	No Flag	930	No Flag	No Flag	6.38	No Flag	No Flag
39571	1	1171	25	19	SA	compound 1063	1171	10	591	No Flag	No Flag	591	No Flag	No Flag	9.7	No Flag	No Flag
39572	1	1172	25	20	SA	compound 1064	1172	10	1497	No Flag	No Flag	1497	No Flag	No Flag	0.83	No Flag	No Flag
39573	1	1173	25	21	SA	compound 1065	1173	10	1298	No Flag	No Flag	1298	No Flag	No Flag	2.78	No Flag	No Flag
39574	1	1174	25	22	SA	compound 1066	1174	10	1530	No Flag	No Flag	1530	No Flag	No Flag	0.51	No Flag	No Flag
39575	1	1175	25	23	SA	compound 1067	1175	10	1196	No Flag	No Flag	1196	No Flag	No Flag	3.78	No Flag	No Flag
39576	1	1176	25	24	SA	compound 1068	1176	10	1226	No Flag	No Flag	1226	No Flag	No Flag	3.48	No Flag	No Flag
39577	1	1177	25	25	SA	compound 1069	1177	10	1278	No Flag	No Flag	1278	No Flag	No Flag	2.98	No Flag	No Flag
39578	1	1178	25	26	SA	compound 1070	1178	10	1657	No Flag	No Flag	1657	No Flag	No Flag	-0.73	No Flag	No Flag
39579	1	1179	25	27	SA	compound 1071	1179	10	1553	No Flag	No Flag	1553	No Flag	No Flag	0.28	No Flag	No Flag
39580	1	1180	25	28	SA	compound 1072	1180	10	984	No Flag	No Flag	984	No Flag	No Flag	5.85	No Flag	No Flag
39581	1	1181	25	29	SA	compound 1073	1181	10	1209	No Flag	No Flag	1209	No Flag	No Flag	3.65	No Flag	No Flag
39582	1	1182	25	30	SA	compound 1074	1182	10	1387	No Flag	No Flag	1387	No Flag	No Flag	1.91	No Flag	No Flag
39583	1	1183	25	31	SA	compound 1075	1183	10	1348	No Flag	No Flag	1348	No Flag	No Flag	2.29	No Flag	No Flag
39584	1	1184	25	32	SA	compound 1076	1184	10	1096	No Flag	No Flag	1096	No Flag	No Flag	4.76	No Flag	No Flag
39585	1	1185	25	33	SA	compound 1077	1185	10	1396	No Flag	No Flag	1396	No Flag	No Flag	1.82	No Flag	No Flag
39586	1	1186	25	34	SA	compound 1078	1186	10	1347	No Flag	No Flag	1347	No Flag	No Flag	2.3	No Flag	No Flag
39587	1	1187	25	35	SA	compound 1079	1187	10	1337	No Flag	No Flag	1337	No Flag	No Flag	2.4	No Flag	No Flag
39588	1	1188	25	36	SA	compound 1080	1188	10	1156	No Flag	No Flag	1156	No Flag	No Flag	4.17	No Flag	No Flag
39589	1	1189	25	37	SA	compound 1081	1189	10	1524	No Flag	No Flag	1524	No Flag	No Flag	0.57	No Flag	No Flag
39590	1	1190	25	38	SA	compound 1082	1190	10	1419	No Flag	No Flag	1419	No Flag	No Flag	1.6	No Flag	No Flag
39591	1	1191	25	39	SA	compound 1083	1191	10	902	No Flag	No Flag	902	No Flag	No Flag	6.65	No Flag	No Flag
39592	1	1192	25	40	SA	compound 1084	1192	10	1171	No Flag	No Flag	1171	No Flag	No Flag	4.02	No Flag	No Flag
39593	1	1193	25	41	SA	compound 1085	1193	10	1212	No Flag	No Flag	1212	No Flag	No Flag	3.62	No Flag	No Flag
39594	1	1194	25	42	SA	compound 1086	1194	10	1364	No Flag	No Flag	1364	No Flag	No Flag	2.13	No Flag	No Flag
39595	1	1195	25	43	SA	compound 1087	1195	10	1244	No Flag	No Flag	1244	No Flag	No Flag	3.31	No Flag	No Flag
39596	1	1196	25	44	SA	compound 1088	1196	10	1070	No Flag	No Flag	1070	No Flag	No Flag	5.01	No Flag	No Flag
39597	1	1197	25	45	NC	neutral control	0	0	1435	No Flag	No Flag	1435	No Flag	No Flag	1.44	No Flag	No Flag
39600	1	1200	25	48	AC	full inhibition control	0	0	10216	No Flag	No Flag	10216	No Flag	No Flag	-84.48	No Flag	No Flag
39601	1	1201	26	1	SA	compound 1089	1201	10	972	No Flag	No Flag	972	No Flag	No Flag	5.97	No Flag	No Flag
39602	1	1202	26	2	SA	compound 1090	1202	10	1254	No Flag	No Flag	1254	No Flag	No Flag	3.21	No Flag	No Flag
39603	1	1203	26	3	SA	compound 1091	1203	10	1462	No Flag	No Flag	1462	No Flag	No Flag	1.17	No Flag	No Flag
39604	1	1204	26	4	SA	compound 1092	1204	10	1367	No Flag	No Flag	1367	No Flag	No Flag	2.1	No Flag	No Flag
39605	1	1205	26	5	SA	compound 1093	1205	10	1439	No Flag	No Flag	1439	No Flag	No Flag	1.4	No Flag	No Flag
39606	1	1206	26	6	SA	compound 1094	1206	10	1365	No Flag	No Flag	1365	No Flag	No Flag	2.12	No Flag	No Flag
39607	1	1207	26	7	SA	compound 1095	1207	10	1825	No Flag	No Flag	1825	No Flag	No Flag	-2.38	No Flag	No Flag
39608	1	1208	26	8	SA	compound 1096	1208	10	1660	No Flag	No Flag	1660	No Flag	No Flag	-0.76	No Flag	No Flag
39609	1	1209	26	9	SA	compound 1097	1209	10	1417	No Flag	No Flag	1417	No Flag	No Flag	1.61	No Flag	No Flag
39610	1	1210	26	10	SA	compound 1098	1210	10	969	No Flag	No Flag	969	No Flag	No Flag	6	No Flag	No Flag
39611	1	1211	26	11	SA	compound 1099	1211	10	1434	No Flag	No Flag	1434	No Flag	No Flag	1.45	No Flag	No Flag
39612	1	1212	26	12	SA	compound 1100	1212	10	1471	No Flag	No Flag	1471	No Flag	No Flag	1.09	No Flag	No Flag
39613	1	1213	26	13	SA	compound 1101	1213	10	1170	No Flag	No Flag	1170	No Flag	No Flag	4.03	No Flag	No Flag
39614	1	1214	26	14	SA	compound 1102	1214	10	1351	No Flag	No Flag	1351	No Flag	No Flag	2.26	No Flag	No Flag
39615	1	1215	26	15	SA	compound 1103	1215	10	1617	No Flag	No Flag	1617	No Flag	No Flag	-0.34	No Flag	No Flag
39616	1	1216	26	16	SA	compound 1104	1216	10	1459	No Flag	No Flag	1459	No Flag	No Flag	1.2	No Flag	No Flag
39617	1	1217	26	17	SA	compound 1105	1217	10	1293	No Flag	No Flag	1293	No Flag	No Flag	2.83	No Flag	No Flag
39618	1	1218	26	18	SA	compound 1106	1218	10	1181	No Flag	No Flag	1181	No Flag	No Flag	3.92	No Flag	No Flag
39619	1	1219	26	19	SA	compound 1107	1219	10	1243	No Flag	No Flag	1243	No Flag	No Flag	3.32	No Flag	No Flag
39620	1	1220	26	20	SA	compound 1108	1220	10	1376	No Flag	No Flag	1376	No Flag	No Flag	2.02	No Flag	No Flag
39621	1	1221	26	21	SA	compound 1109	1221	10	1204	No Flag	No Flag	1204	No Flag	No Flag	3.7	No Flag	No Flag
39622	1	1222	26	22	SA	compound 1110	1222	10	1301	No Flag	No Flag	1301	No Flag	No Flag	2.75	No Flag	No Flag
39623	1	1223	26	23	SA	compound 1111	1223	10	725	No Flag	No Flag	725	No Flag	No Flag	8.39	No Flag	No Flag
39624	1	1224	26	24	SA	compound 1112	1224	10	1291	No Flag	No Flag	1291	No Flag	No Flag	2.85	No Flag	No Flag
39625	1	1225	26	25	SA	compound 1113	1225	10	1497	No Flag	No Flag	1497	No Flag	No Flag	0.83	No Flag	No Flag
39626	1	1226	26	26	SA	compound 1114	1226	10	1446	No Flag	No Flag	1446	No Flag	No Flag	1.33	No Flag	No Flag
39627	1	1227	26	27	SA	compound 1115	1227	10	1558	No Flag	No Flag	1558	No Flag	No Flag	0.24	No Flag	No Flag
39628	1	1228	26	28	SA	compound 1116	1228	10	645	No Flag	No Flag	645	No Flag	No Flag	9.17	No Flag	No Flag
39629	1	1229	26	29	SA	compound 1117	1229	10	1419	No Flag	No Flag	1419	No Flag	No Flag	1.6	No Flag	No Flag
39630	1	1230	26	30	SA	compound 1118	1230	10	1546	No Flag	No Flag	1546	No Flag	No Flag	0.35	No Flag	No Flag
39631	1	1231	26	31	SA	compound 1119	1231	10	1709	No Flag	No Flag	1709	No Flag	No Flag	-1.24	No Flag	No Flag
39632	1	1232	26	32	SA	compound 1120	1232	10	1279	No Flag	No Flag	1279	No Flag	No Flag	2.97	No Flag	No Flag
39633	1	1233	26	33	SA	compound 1121	1233	10	1197	No Flag	No Flag	1197	No Flag	No Flag	3.77	No Flag	No Flag
39634	1	1234	26	34	SA	compound 1122	1234	10	1525	No Flag	No Flag	1525	No Flag	No Flag	0.56	No Flag	No Flag
39635	1	1235	26	35	SA	compound 1123	1235	10	1267	No Flag	No Flag	1267	No Flag	No Flag	3.08	No Flag	No Flag
39636	1	1236	26	36	SA	compound 1124	1236	10	1527	No Flag	No Flag	1527	No Flag	No Flag	0.54	No Flag	No Flag
39637	1	1237	26	37	SA	compound 1125	1237	10	1670	No Flag	No Flag	1670	No Flag	No Flag	-0.86	No Flag	No Flag
39638	1	1238	26	38	SA	compound 1126	1238	10	1278	No Flag	No Flag	1278	No Flag	No Flag	2.98	No Flag	No Flag
39639	1	1239	26	39	SA	compound 1127	1239	10	1361	No Flag	No Flag	1361	No Flag	No Flag	2.16	No Flag	No Flag
39640	1	1240	26	40	SA	compound 1128	1240	10	1349	No Flag	No Flag	1349	No Flag	No Flag	2.28	No Flag	No Flag
39641	1	1241	26	41	SA	compound 1129	1241	10	1217	No Flag	No Flag	1217	No Flag	No Flag	3.57	No Flag	No Flag
39642	1	1242	26	42	SA	compound 1130	1242	10	1430	No Flag	No Flag	1430	No Flag	No Flag	1.49	No Flag	No Flag
39643	1	1243	26	43	SA	compound 1131	1243	10	1274	No Flag	No Flag	1274	No Flag	No Flag	3.01	No Flag	No Flag
39644	1	1244	26	44	SA	compound 1132	1244	10	1272	No Flag	No Flag	1272	No Flag	No Flag	3.03	No Flag	No Flag
39645	1	1245	26	45	NC	neutral control	0	0	1354	No Flag	No Flag	1354	No Flag	No Flag	2.23	No Flag	No Flag
39648	1	1248	26	48	AC	full inhibition control	0	0	10959	No Flag	No Flag	10959	No Flag	No Flag	-91.75	No Flag	No Flag
39649	1	1249	27	1	SA	compound 1133	1249	10	758	No Flag	No Flag	758	No Flag	No Flag	8.06	No Flag	No Flag
39650	1	1250	27	2	SA	compound 1134	1250	10	983	No Flag	No Flag	983	No Flag	No Flag	5.86	No Flag	No Flag
39651	1	1251	27	3	SA	compound 1135	1251	10	1309	No Flag	No Flag	1309	No Flag	No Flag	2.67	No Flag	No Flag
39652	1	1252	27	4	SA	compound 1136	1252	10	1309	No Flag	No Flag	1309	No Flag	No Flag	2.67	No Flag	No Flag
39653	1	1253	27	5	SA	compound 1137	1253	10	1430	No Flag	No Flag	1430	No Flag	No Flag	1.49	No Flag	No Flag
39654	1	1254	27	6	SA	compound 1138	1254	10	1428	No Flag	No Flag	1428	No Flag	No Flag	1.51	No Flag	No Flag
39655	1	1255	27	7	SA	compound 1139	1255	10	1834	No Flag	No Flag	1834	No Flag	No Flag	-2.47	No Flag	No Flag
39656	1	1256	27	8	SA	compound 1140	1256	10	1498	No Flag	No Flag	1498	No Flag	No Flag	0.82	No Flag	No Flag
39657	1	1257	27	9	SA	compound 1141	1257	10	1315	No Flag	No Flag	1315	No Flag	No Flag	2.61	No Flag	No Flag
39658	1	1258	27	10	SA	compound 1142	1258	10	1309	No Flag	No Flag	1309	No Flag	No Flag	2.67	No Flag	No Flag
39659	1	1259	27	11	SA	compound 1143	1259	10	1562	No Flag	No Flag	1562	No Flag	No Flag	0.2	No Flag	No Flag
39660	1	1260	27	12	SA	compound 1144	1260	10	771	No Flag	No Flag	771	No Flag	No Flag	7.94	No Flag	No Flag
39661	1	1261	27	13	SA	compound 1145	1261	10	1295	No Flag	No Flag	1295	No Flag	No Flag	2.81	No Flag	No Flag
39662	1	1262	27	14	SA	compound 1146	1262	10	1667	No Flag	No Flag	1667	No Flag	No Flag	-0.83	No Flag	No Flag
39663	1	1263	27	15	SA	compound 1147	1263	10	1497	No Flag	No Flag	1497	No Flag	No Flag	0.83	No Flag	No Flag
39664	1	1264	27	16	SA	compound 1148	1264	10	1462	No Flag	No Flag	1462	No Flag	No Flag	1.17	No Flag	No Flag
39665	1	1265	27	17	SA	compound 1149	1265	10	1714	No Flag	No Flag	1714	No Flag	No Flag	-1.29	No Flag	No Flag
39666	1	1266	27	18	SA	compound 1150	1266	10	1367	No Flag	No Flag	1367	No Flag	No Flag	2.1	No Flag	No Flag
39667	1	1267	27	19	SA	compound 1151	1267	10	1507	No Flag	No Flag	1507	No Flag	No Flag	0.73	No Flag	No Flag
39668	1	1268	27	20	SA	compound 1152	1268	10	1700	No Flag	No Flag	1700	No Flag	No Flag	-1.16	No Flag	No Flag
39669	1	1269	27	21	SA	compound 1153	1269	10	1702	No Flag	No Flag	1702	No Flag	No Flag	-1.17	No Flag	No Flag
39670	1	1270	27	22	SA	compound 1154	1270	10	1856	No Flag	No Flag	1856	No Flag	No Flag	-2.68	No Flag	No Flag
39671	1	1271	27	23	SA	compound 1155	1271	10	1460	No Flag	No Flag	1460	No Flag	No Flag	1.19	No Flag	No Flag
39672	1	1272	27	24	SA	compound 1156	1272	10	1521	No Flag	No Flag	1521	No Flag	No Flag	0.6	No Flag	No Flag
39673	1	1273	27	25	SA	compound 1157	1273	10	1635	No Flag	No Flag	1635	No Flag	No Flag	-0.52	No Flag	No Flag
39674	1	1274	27	26	SA	compound 1158	1274	10	1465	No Flag	No Flag	1465	No Flag	No Flag	1.15	No Flag	No Flag
39675	1	1275	27	27	SA	compound 1159	1275	10	1403	No Flag	No Flag	1403	No Flag	No Flag	1.75	No Flag	No Flag
39676	1	1276	27	28	SA	compound 1160	1276	10	1166	No Flag	No Flag	1166	No Flag	No Flag	4.07	No Flag	No Flag
39677	1	1277	27	29	SA	compound 1161	1277	10	1556	No Flag	No Flag	1556	No Flag	No Flag	0.25	No Flag	No Flag
39678	1	1278	27	30	SA	compound 1162	1278	10	1629	No Flag	No Flag	1629	No Flag	No Flag	-0.46	No Flag	No Flag
39679	1	1279	27	31	SA	compound 1163	1279	10	1702	No Flag	No Flag	1702	No Flag	No Flag	-1.17	No Flag	No Flag
39680	1	1280	27	32	SA	compound 1164	1280	10	1633	No Flag	No Flag	1633	No Flag	No Flag	-0.5	No Flag	No Flag
39681	1	1281	27	33	SA	compound 1165	1281	10	1408	No Flag	No Flag	1408	No Flag	No Flag	1.7	No Flag	No Flag
39682	1	1282	27	34	SA	compound 1166	1282	10	1606	No Flag	No Flag	1606	No Flag	No Flag	-0.24	No Flag	No Flag
39683	1	1283	27	35	SA	EMPTY WELL	0	0	1294	No Flag	No Flag	1294	No Flag	No Flag	2.82	No Flag	No Flag
39684	1	1284	27	36	SA	compound 1167	1284	10	1427	No Flag	No Flag	1427	No Flag	No Flag	1.52	No Flag	No Flag
39685	1	1285	27	37	SA	compound 1168	1285	10	1708	No Flag	No Flag	1708	No Flag	No Flag	-1.23	No Flag	No Flag
39686	1	1286	27	38	SA	compound 1169	1286	10	1570	No Flag	No Flag	1570	No Flag	No Flag	0.12	No Flag	No Flag
39687	1	1287	27	39	SA	compound 1170	1287	10	1435	No Flag	No Flag	1435	No Flag	No Flag	1.44	No Flag	No Flag
39688	1	1288	27	40	SA	compound 1171	1288	10	1495	No Flag	No Flag	1495	No Flag	No Flag	0.85	No Flag	No Flag
39689	1	1289	27	41	SA	compound 1172	1289	10	1429	No Flag	No Flag	1429	No Flag	No Flag	1.5	No Flag	No Flag
39690	1	1290	27	42	SA	compound 1173	1290	10	1147	No Flag	No Flag	1147	No Flag	No Flag	4.26	No Flag	No Flag
39691	1	1291	27	43	SA	compound 1174	1291	10	1437	No Flag	No Flag	1437	No Flag	No Flag	1.42	No Flag	No Flag
39692	1	1292	27	44	SA	compound 1175	1292	10	1438	No Flag	No Flag	1438	No Flag	No Flag	1.41	No Flag	No Flag
39693	1	1293	27	45	NC	neutral control	0	0	1403	No Flag	No Flag	1403	No Flag	No Flag	1.75	No Flag	No Flag
39696	1	1296	27	48	AC	full inhibition control	0	0	10005	No Flag	No Flag	10005	No Flag	No Flag	-82.42	No Flag	No Flag
39697	1	1297	28	1	SA	compound 1176	1297	10	983	No Flag	No Flag	983	No Flag	No Flag	5.86	No Flag	No Flag
39698	1	1298	28	2	SA	compound 1177	1298	10	1123	No Flag	No Flag	1123	No Flag	No Flag	4.49	No Flag	No Flag
39699	1	1299	28	3	SA	compound 1178	1299	10	1131	No Flag	No Flag	1131	No Flag	No Flag	4.41	No Flag	No Flag
39700	1	1300	28	4	SA	compound 1179	1300	10	1216	No Flag	No Flag	1216	No Flag	No Flag	3.58	No Flag	No Flag
39701	1	1301	28	5	SA	compound 1180	1301	10	1030	No Flag	No Flag	1030	No Flag	No Flag	5.4	No Flag	No Flag
39702	1	1302	28	6	SA	compound 1181	1302	10	1701	No Flag	No Flag	1701	No Flag	No Flag	-1.16	No Flag	No Flag
39703	1	1303	28	7	SA	compound 1182	1303	10	1829	No Flag	No Flag	1829	No Flag	No Flag	-2.42	No Flag	No Flag
39704	1	1304	28	8	SA	compound 1183	1304	10	1693	No Flag	No Flag	1693	No Flag	No Flag	-1.09	No Flag	No Flag
39705	1	1305	28	9	SA	compound 1184	1305	10	1504	No Flag	No Flag	1504	No Flag	No Flag	0.76	No Flag	No Flag
39706	1	1306	28	10	SA	compound 1185	1306	10	1396	No Flag	No Flag	1396	No Flag	No Flag	1.82	No Flag	No Flag
39707	1	1307	28	11	SA	compound 1186	1307	10	1689	No Flag	No Flag	1689	No Flag	No Flag	-1.05	No Flag	No Flag
39708	1	1308	28	12	SA	compound 1187	1308	10	1189	No Flag	No Flag	1189	No Flag	No Flag	3.85	No Flag	No Flag
39709	1	1309	28	13	SA	compound 1188	1309	10	1502	No Flag	No Flag	1502	No Flag	No Flag	0.78	No Flag	No Flag
39710	1	1310	28	14	SA	compound 1189	1310	10	1436	No Flag	No Flag	1436	No Flag	No Flag	1.43	No Flag	No Flag
39711	1	1311	28	15	SA	compound 1190	1311	10	1016	No Flag	No Flag	1016	No Flag	No Flag	5.54	No Flag	No Flag
39712	1	1312	28	16	SA	compound 1191	1312	10	1543	No Flag	No Flag	1543	No Flag	No Flag	0.38	No Flag	No Flag
39713	1	1313	28	17	SA	compound 1192	1313	10	1610	No Flag	No Flag	1610	No Flag	No Flag	-0.27	No Flag	No Flag
39714	1	1314	28	18	SA	compound 1193	1314	10	1626	No Flag	No Flag	1626	No Flag	No Flag	-0.43	No Flag	No Flag
39715	1	1315	28	19	SA	compound 1194	1315	10	1648	No Flag	No Flag	1648	No Flag	No Flag	-0.65	No Flag	No Flag
39716	1	1316	28	20	SA	compound 1195	1316	10	1695	No Flag	No Flag	1695	No Flag	No Flag	-1.11	No Flag	No Flag
39717	1	1317	28	21	SA	compound 1196	1317	10	1756	No Flag	No Flag	1756	No Flag	No Flag	-1.7	No Flag	No Flag
39718	1	1318	28	22	SA	compound 1197	1318	10	1648	No Flag	No Flag	1648	No Flag	No Flag	-0.65	No Flag	No Flag
39719	1	1319	28	23	SA	compound 1198	1319	10	1737	No Flag	No Flag	1737	No Flag	No Flag	-1.52	No Flag	No Flag
39720	1	1320	28	24	SA	compound 1199	1320	10	1414	No Flag	No Flag	1414	No Flag	No Flag	1.64	No Flag	No Flag
39721	1	1321	28	25	SA	compound 1200	1321	10	1500	No Flag	No Flag	1500	No Flag	No Flag	0.8	No Flag	No Flag
39722	1	1322	28	26	SA	compound 1201	1322	10	1546	No Flag	No Flag	1546	No Flag	No Flag	0.35	No Flag	No Flag
39723	1	1323	28	27	SA	compound 1202	1323	10	1320	No Flag	No Flag	1320	No Flag	No Flag	2.56	No Flag	No Flag
39724	1	1324	28	28	SA	compound 1203	1324	10	1281	No Flag	No Flag	1281	No Flag	No Flag	2.95	No Flag	No Flag
39725	1	1325	28	29	SA	compound 1204	1325	10	1449	No Flag	No Flag	1449	No Flag	No Flag	1.3	No Flag	No Flag
39726	1	1326	28	30	SA	compound 1205	1326	10	1587	No Flag	No Flag	1587	No Flag	No Flag	-0.05	No Flag	No Flag
39727	1	1327	28	31	SA	compound 1206	1327	10	1664	No Flag	No Flag	1664	No Flag	No Flag	-0.8	No Flag	No Flag
39728	1	1328	28	32	SA	compound 1207	1328	10	1535	No Flag	No Flag	1535	No Flag	No Flag	0.46	No Flag	No Flag
39729	1	1329	28	33	SA	compound 1208	1329	10	1520	No Flag	No Flag	1520	No Flag	No Flag	0.61	No Flag	No Flag
39730	1	1330	28	34	SA	compound 1209	1330	10	1627	No Flag	No Flag	1627	No Flag	No Flag	-0.44	No Flag	No Flag
39731	1	1331	28	35	SA	compound 1210	1331	10	1641	No Flag	No Flag	1641	No Flag	No Flag	-0.58	No Flag	No Flag
39732	1	1332	28	36	SA	compound 1211	1332	10	1464	No Flag	No Flag	1464	No Flag	No Flag	1.16	No Flag	No Flag
39733	1	1333	28	37	SA	compound 1212	1333	10	1476	No Flag	No Flag	1476	No Flag	No Flag	1.04	No Flag	No Flag
39734	1	1334	28	38	SA	compound 1213	1334	10	1561	No Flag	No Flag	1561	No Flag	No Flag	0.21	No Flag	No Flag
39735	1	1335	28	39	SA	compound 1214	1335	10	1588	No Flag	No Flag	1588	No Flag	No Flag	-0.06	No Flag	No Flag
39736	1	1336	28	40	SA	compound 1215	1336	10	1499	No Flag	No Flag	1499	No Flag	No Flag	0.81	No Flag	No Flag
39737	1	1337	28	41	SA	compound 1216	1337	10	1400	No Flag	No Flag	1400	No Flag	No Flag	1.78	No Flag	No Flag
39738	1	1338	28	42	SA	compound 1217	1338	10	1317	No Flag	No Flag	1317	No Flag	No Flag	2.59	No Flag	No Flag
39739	1	1339	28	43	SA	compound 1218	1339	10	1436	No Flag	No Flag	1436	No Flag	No Flag	1.43	No Flag	No Flag
39740	1	1340	28	44	SA	EMPTY WELL	0	0	1366	No Flag	No Flag	1366	No Flag	No Flag	2.11	No Flag	No Flag
39741	1	1341	28	45	NC	neutral control	0	0	1491	No Flag	No Flag	1491	No Flag	No Flag	0.89	No Flag	No Flag
39744	1	1344	28	48	AC	full inhibition control	0	0	10379	No Flag	No Flag	10379	No Flag	No Flag	-86.08	No Flag	No Flag
39745	1	1345	29	1	SA	compound 1219	1345	10	826	No Flag	No Flag	826	No Flag	No Flag	7.4	No Flag	No Flag
39746	1	1346	29	2	SA	compound 1220	1346	10	1101	No Flag	No Flag	1101	No Flag	No Flag	4.71	No Flag	No Flag
39747	1	1347	29	3	SA	compound 1221	1347	10	1011	No Flag	No Flag	1011	No Flag	No Flag	5.59	No Flag	No Flag
39748	1	1348	29	4	SA	compound 1222	1348	10	940	No Flag	No Flag	940	No Flag	No Flag	6.28	No Flag	No Flag
39749	1	1349	29	5	SA	compound 1223	1349	10	606	No Flag	No Flag	606	No Flag	No Flag	9.55	No Flag	No Flag
39750	1	1350	29	6	SA	compound 1224	1350	10	1210	No Flag	No Flag	1210	No Flag	No Flag	3.64	No Flag	No Flag
39751	1	1351	29	7	SA	compound 1225	1351	10	1438	No Flag	No Flag	1438	No Flag	No Flag	1.41	No Flag	No Flag
39752	1	1352	29	8	SA	compound 1226	1352	10	1192	No Flag	No Flag	1192	No Flag	No Flag	3.82	No Flag	No Flag
39753	1	1353	29	9	SA	compound 1227	1353	10	1267	No Flag	No Flag	1267	No Flag	No Flag	3.08	No Flag	No Flag
39754	1	1354	29	10	SA	compound 1228	1354	10	1420	No Flag	No Flag	1420	No Flag	No Flag	1.59	No Flag	No Flag
39755	1	1355	29	11	SA	compound 1229	1355	10	1064	No Flag	No Flag	1064	No Flag	No Flag	5.07	No Flag	No Flag
39756	1	1356	29	12	SA	compound 1230	1356	10	1365	No Flag	No Flag	1365	No Flag	No Flag	2.12	No Flag	No Flag
39757	1	1357	29	13	SA	compound 1231	1357	10	1315	No Flag	No Flag	1315	No Flag	No Flag	2.61	No Flag	No Flag
39758	1	1358	29	14	SA	compound 1232	1358	10	1689	No Flag	No Flag	1689	No Flag	No Flag	-1.05	No Flag	No Flag
39759	1	1359	29	15	SA	compound 1233	1359	10	1280	No Flag	No Flag	1280	No Flag	No Flag	2.96	No Flag	No Flag
39760	1	1360	29	16	SA	compound 1234	1360	10	1224	No Flag	No Flag	1224	No Flag	No Flag	3.5	No Flag	No Flag
39761	1	1361	29	17	SA	compound 1235	1361	10	1199	No Flag	No Flag	1199	No Flag	No Flag	3.75	No Flag	No Flag
39762	1	1362	29	18	SA	compound 1236	1362	10	1274	No Flag	No Flag	1274	No Flag	No Flag	3.01	No Flag	No Flag
39763	1	1363	29	19	SA	compound 1237	1363	10	1335	No Flag	No Flag	1335	No Flag	No Flag	2.42	No Flag	No Flag
39764	1	1364	29	20	SA	compound 1238	1364	10	1381	No Flag	No Flag	1381	No Flag	No Flag	1.97	No Flag	No Flag
39765	1	1365	29	21	SA	compound 1239	1365	10	1435	No Flag	No Flag	1435	No Flag	No Flag	1.44	No Flag	No Flag
39766	1	1366	29	22	SA	compound 1240	1366	10	1226	No Flag	No Flag	1226	No Flag	No Flag	3.48	No Flag	No Flag
39767	1	1367	29	23	SA	compound 1241	1367	10	1355	No Flag	No Flag	1355	No Flag	No Flag	2.22	No Flag	No Flag
39768	1	1368	29	24	SA	compound 1242	1368	10	1280	No Flag	No Flag	1280	No Flag	No Flag	2.96	No Flag	No Flag
39769	1	1369	29	25	SA	compound 1243	1369	10	1631	No Flag	No Flag	1631	No Flag	No Flag	-0.48	No Flag	No Flag
39770	1	1370	29	26	SA	compound 1244	1370	10	1288	No Flag	No Flag	1288	No Flag	No Flag	2.88	No Flag	No Flag
39771	1	1371	29	27	SA	compound 1245	1371	10	1245	No Flag	No Flag	1245	No Flag	No Flag	3.3	No Flag	No Flag
39772	1	1372	29	28	SA	compound 1246	1372	10	1260	No Flag	No Flag	1260	No Flag	No Flag	3.15	No Flag	No Flag
39773	1	1373	29	29	SA	compound 1247	1373	10	1374	No Flag	No Flag	1374	No Flag	No Flag	2.04	No Flag	No Flag
39774	1	1374	29	30	SA	compound 1248	1374	10	1270	No Flag	No Flag	1270	No Flag	No Flag	3.05	No Flag	No Flag
39775	1	1375	29	31	SA	compound 1249	1375	10	1303	No Flag	No Flag	1303	No Flag	No Flag	2.73	No Flag	No Flag
39776	1	1376	29	32	SA	compound 1250	1376	10	1417	No Flag	No Flag	1417	No Flag	No Flag	1.61	No Flag	No Flag
39777	1	1377	29	33	SA	compound 1251	1377	10	1077	No Flag	No Flag	1077	No Flag	No Flag	4.94	No Flag	No Flag
39778	1	1378	29	34	SA	compound 1252	1378	10	1401	No Flag	No Flag	1401	No Flag	No Flag	1.77	No Flag	No Flag
39779	1	1379	29	35	SA	compound 1253	1379	10	1345	No Flag	No Flag	1345	No Flag	No Flag	2.32	No Flag	No Flag
39780	1	1380	29	36	SA	compound 1254	1380	10	1467	No Flag	No Flag	1467	No Flag	No Flag	1.13	No Flag	No Flag
39781	1	1381	29	37	SA	compound 1255	1381	10	1279	No Flag	No Flag	1279	No Flag	No Flag	2.97	No Flag	No Flag
39782	1	1382	29	38	SA	compound 1256	1382	10	1341	No Flag	No Flag	1341	No Flag	No Flag	2.36	No Flag	No Flag
39783	1	1383	29	39	SA	compound 1257	1383	10	1377	No Flag	No Flag	1377	No Flag	No Flag	2.01	No Flag	No Flag
39784	1	1384	29	40	SA	compound 1258	1384	10	1301	No Flag	No Flag	1301	No Flag	No Flag	2.75	No Flag	No Flag
39785	1	1385	29	41	SA	compound 1259	1385	10	1430	No Flag	No Flag	1430	No Flag	No Flag	1.49	No Flag	No Flag
39786	1	1386	29	42	SA	compound 1260	1386	10	1247	No Flag	No Flag	1247	No Flag	No Flag	3.28	No Flag	No Flag
39787	1	1387	29	43	SA	compound 1261	1387	10	1141	No Flag	No Flag	1141	No Flag	No Flag	4.32	No Flag	No Flag
39788	1	1388	29	44	SA	compound 1262	1388	10	1147	No Flag	No Flag	1147	No Flag	No Flag	4.26	No Flag	No Flag
39789	1	1389	29	45	NC	neutral control	0	0	1322	No Flag	No Flag	1322	No Flag	No Flag	2.54	No Flag	No Flag
39792	1	1392	29	48	AC	full inhibition control	0	0	10150	No Flag	No Flag	10150	No Flag	No Flag	-83.84	No Flag	No Flag
39793	1	1393	30	1	SA	compound 1263	1393	10	878	No Flag	No Flag	878	No Flag	No Flag	6.89	No Flag	No Flag
39794	1	1394	30	2	SA	compound 1264	1394	10	808	No Flag	No Flag	808	No Flag	No Flag	7.57	No Flag	No Flag
39795	1	1395	30	3	SA	compound 1265	1395	10	1085	No Flag	No Flag	1085	No Flag	No Flag	4.86	No Flag	No Flag
39796	1	1396	30	4	SA	compound 1266	1396	10	874	No Flag	No Flag	874	No Flag	No Flag	6.93	No Flag	No Flag
39797	1	1397	30	5	SA	compound 1267	1397	10	1045	No Flag	No Flag	1045	No Flag	No Flag	5.25	No Flag	No Flag
39798	1	1398	30	6	SA	compound 1268	1398	10	1134	No Flag	No Flag	1134	No Flag	No Flag	4.38	No Flag	No Flag
39799	1	1399	30	7	SA	compound 1269	1399	10	1274	No Flag	No Flag	1274	No Flag	No Flag	3.01	No Flag	No Flag
39800	1	1400	30	8	SA	compound 1270	1400	10	1434	No Flag	No Flag	1434	No Flag	No Flag	1.45	No Flag	No Flag
39801	1	1401	30	9	SA	compound 1271	1401	10	1243	No Flag	No Flag	1243	No Flag	No Flag	3.32	No Flag	No Flag
39802	1	1402	30	10	SA	compound 1272	1402	10	1193	No Flag	No Flag	1193	No Flag	No Flag	3.81	No Flag	No Flag
39803	1	1403	30	11	SA	compound 1273	1403	10	1488	No Flag	No Flag	1488	No Flag	No Flag	0.92	No Flag	No Flag
39804	1	1404	30	12	SA	compound 1274	1404	10	1265	No Flag	No Flag	1265	No Flag	No Flag	3.1	No Flag	No Flag
39805	1	1405	30	13	SA	compound 1275	1405	10	1251	No Flag	No Flag	1251	No Flag	No Flag	3.24	No Flag	No Flag
39806	1	1406	30	14	SA	compound 1276	1406	10	1687	No Flag	No Flag	1687	No Flag	No Flag	-1.03	No Flag	No Flag
39807	1	1407	30	15	SA	compound 1277	1407	10	1503	No Flag	No Flag	1503	No Flag	No Flag	0.77	No Flag	No Flag
39808	1	1408	30	16	SA	compound 1278	1408	10	1244	No Flag	No Flag	1244	No Flag	No Flag	3.31	No Flag	No Flag
39809	1	1409	30	17	SA	compound 1279	1409	10	1523	No Flag	No Flag	1523	No Flag	No Flag	0.58	No Flag	No Flag
39810	1	1410	30	18	SA	compound 1280	1410	10	1310	No Flag	No Flag	1310	No Flag	No Flag	2.66	No Flag	No Flag
39811	1	1411	30	19	SA	compound 1281	1411	10	1127	No Flag	No Flag	1127	No Flag	No Flag	4.45	No Flag	No Flag
39812	1	1412	30	20	SA	compound 1282	1412	10	1180	No Flag	No Flag	1180	No Flag	No Flag	3.93	No Flag	No Flag
39813	1	1413	30	21	SA	compound 1283	1413	10	1000	No Flag	No Flag	1000	No Flag	No Flag	5.7	No Flag	No Flag
39814	1	1414	30	22	SA	compound 1284	1414	10	1290	No Flag	No Flag	1290	No Flag	No Flag	2.86	No Flag	No Flag
39815	1	1415	30	23	SA	compound 1285	1415	10	1345	No Flag	No Flag	1345	No Flag	No Flag	2.32	No Flag	No Flag
39816	1	1416	30	24	SA	compound 1286	1416	10	807	No Flag	No Flag	807	No Flag	No Flag	7.58	No Flag	No Flag
39817	1	1417	30	25	SA	compound 1287	1417	10	1401	No Flag	No Flag	1401	No Flag	No Flag	1.77	No Flag	No Flag
39818	1	1418	30	26	SA	compound 1288	1418	10	1423	No Flag	No Flag	1423	No Flag	No Flag	1.56	No Flag	No Flag
39819	1	1419	30	27	SA	compound 1289	1419	10	1491	No Flag	No Flag	1491	No Flag	No Flag	0.89	No Flag	No Flag
39820	1	1420	30	28	SA	compound 1290	1420	10	1071	No Flag	No Flag	1071	No Flag	No Flag	5	No Flag	No Flag
39821	1	1421	30	29	SA	compound 1291	1421	10	1486	No Flag	No Flag	1486	No Flag	No Flag	0.94	No Flag	No Flag
39822	1	1422	30	30	SA	compound 1292	1422	10	1189	No Flag	No Flag	1189	No Flag	No Flag	3.85	No Flag	No Flag
39823	1	1423	30	31	SA	compound 1293	1423	10	1322	No Flag	No Flag	1322	No Flag	No Flag	2.54	No Flag	No Flag
39824	1	1424	30	32	SA	compound 1294	1424	10	1263	No Flag	No Flag	1263	No Flag	No Flag	3.12	No Flag	No Flag
39825	1	1425	30	33	SA	compound 1295	1425	10	1453	No Flag	No Flag	1453	No Flag	No Flag	1.26	No Flag	No Flag
39826	1	1426	30	34	SA	compound 1296	1426	10	1199	No Flag	No Flag	1199	No Flag	No Flag	3.75	No Flag	No Flag
39827	1	1427	30	35	SA	compound 1297	1427	10	1313	No Flag	No Flag	1313	No Flag	No Flag	2.63	No Flag	No Flag
39828	1	1428	30	36	SA	compound 1298	1428	10	1412	No Flag	No Flag	1412	No Flag	No Flag	1.66	No Flag	No Flag
39829	1	1429	30	37	SA	compound 1299	1429	10	1350	No Flag	No Flag	1350	No Flag	No Flag	2.27	No Flag	No Flag
39830	1	1430	30	38	SA	compound 1300	1430	10	1297	No Flag	No Flag	1297	No Flag	No Flag	2.79	No Flag	No Flag
39831	1	1431	30	39	SA	compound 1301	1431	10	1394	No Flag	No Flag	1394	No Flag	No Flag	1.84	No Flag	No Flag
39832	1	1432	30	40	SA	compound 1302	1432	10	1470	No Flag	No Flag	1470	No Flag	No Flag	1.1	No Flag	No Flag
39833	1	1433	30	41	SA	compound 1303	1433	10	1532	No Flag	No Flag	1532	No Flag	No Flag	0.49	No Flag	No Flag
39834	1	1434	30	42	SA	compound 1304	1434	10	1123	No Flag	No Flag	1123	No Flag	No Flag	4.49	No Flag	No Flag
39835	1	1435	30	43	SA	compound 1305	1435	10	1151	No Flag	No Flag	1151	No Flag	No Flag	4.22	No Flag	No Flag
39836	1	1436	30	44	SA	compound 1306	1436	10	966	No Flag	No Flag	966	No Flag	No Flag	6.03	No Flag	No Flag
39837	1	1437	30	45	NC	neutral control	0	0	1202	No Flag	No Flag	1202	No Flag	No Flag	3.72	No Flag	No Flag
39840	1	1440	30	48	AC	full inhibition control	0	0	9182	No Flag	No Flag	9182	No Flag	No Flag	-74.36	No Flag	No Flag
39841	1	1441	31	1	SA	compound 1307	1441	10	705	No Flag	No Flag	705	No Flag	No Flag	8.58	No Flag	No Flag
39842	1	1442	31	2	SA	compound 1308	1442	10	943	No Flag	No Flag	943	No Flag	No Flag	6.25	No Flag	No Flag
39843	1	1443	31	3	SA	compound 1309	1443	10	1104	No Flag	No Flag	1104	No Flag	No Flag	4.68	No Flag	No Flag
39844	1	1444	31	4	SA	compound 1310	1444	10	918	No Flag	No Flag	918	No Flag	No Flag	6.5	No Flag	No Flag
39845	1	1445	31	5	SA	compound 1311	1445	10	1248	No Flag	No Flag	1248	No Flag	No Flag	3.27	No Flag	No Flag
39846	1	1446	31	6	SA	compound 1312	1446	10	1160	No Flag	No Flag	1160	No Flag	No Flag	4.13	No Flag	No Flag
39847	1	1447	31	7	SA	compound 1313	1447	10	1062	No Flag	No Flag	1062	No Flag	No Flag	5.09	No Flag	No Flag
39848	1	1448	31	8	SA	compound 1314	1448	10	1116	No Flag	No Flag	1116	No Flag	No Flag	4.56	No Flag	No Flag
39849	1	1449	31	9	SA	compound 1315	1449	10	1402	No Flag	No Flag	1402	No Flag	No Flag	1.76	No Flag	No Flag
39850	1	1450	31	10	SA	compound 1316	1450	10	1334	No Flag	No Flag	1334	No Flag	No Flag	2.43	No Flag	No Flag
39851	1	1451	31	11	SA	compound 1317	1451	10	1139	No Flag	No Flag	1139	No Flag	No Flag	4.34	No Flag	No Flag
39852	1	1452	31	12	SA	compound 1318	1452	10	417	No Flag	No Flag	417	No Flag	No Flag	11.4	No Flag	No Flag
39853	1	1453	31	13	SA	compound 1319	1453	10	1036	No Flag	No Flag	1036	No Flag	No Flag	5.34	No Flag	No Flag
39854	1	1454	31	14	SA	compound 1320	1454	10	1313	No Flag	No Flag	1313	No Flag	No Flag	2.63	No Flag	No Flag
39855	1	1455	31	15	SA	compound 1321	1455	10	1343	No Flag	No Flag	1343	No Flag	No Flag	2.34	No Flag	No Flag
39856	1	1456	31	16	SA	compound 1322	1456	10	1359	No Flag	No Flag	1359	No Flag	No Flag	2.18	No Flag	No Flag
39857	1	1457	31	17	SA	compound 1323	1457	10	1435	No Flag	No Flag	1435	No Flag	No Flag	1.44	No Flag	No Flag
39858	1	1458	31	18	SA	compound 1324	1458	10	1417	No Flag	No Flag	1417	No Flag	No Flag	1.61	No Flag	No Flag
39859	1	1459	31	19	SA	compound 1325	1459	10	1202	No Flag	No Flag	1202	No Flag	No Flag	3.72	No Flag	No Flag
39860	1	1460	31	20	SA	compound 1326	1460	10	1208	No Flag	No Flag	1208	No Flag	No Flag	3.66	No Flag	No Flag
39861	1	1461	31	21	SA	compound 1327	1461	10	1260	No Flag	No Flag	1260	No Flag	No Flag	3.15	No Flag	No Flag
39862	1	1462	31	22	SA	compound 1328	1462	10	1193	No Flag	No Flag	1193	No Flag	No Flag	3.81	No Flag	No Flag
39863	1	1463	31	23	SA	compound 1329	1463	10	1445	No Flag	No Flag	1445	No Flag	No Flag	1.34	No Flag	No Flag
39864	1	1464	31	24	SA	compound 1330	1464	10	1369	No Flag	No Flag	1369	No Flag	No Flag	2.08	No Flag	No Flag
39865	1	1465	31	25	SA	compound 1331	1465	10	1404	No Flag	No Flag	1404	No Flag	No Flag	1.74	No Flag	No Flag
39866	1	1466	31	26	SA	compound 1332	1466	10	1474	No Flag	No Flag	1474	No Flag	No Flag	1.06	No Flag	No Flag
39867	1	1467	31	27	SA	compound 1333	1467	10	980	No Flag	No Flag	980	No Flag	No Flag	5.89	No Flag	No Flag
39868	1	1468	31	28	SA	compound 1334	1468	10	1252	No Flag	No Flag	1252	No Flag	No Flag	3.23	No Flag	No Flag
39869	1	1469	31	29	SA	compound 1335	1469	10	1239	No Flag	No Flag	1239	No Flag	No Flag	3.36	No Flag	No Flag
39870	1	1470	31	30	SA	compound 1336	1470	10	1217	No Flag	No Flag	1217	No Flag	No Flag	3.57	No Flag	No Flag
39871	1	1471	31	31	SA	compound 1337	1471	10	1301	No Flag	No Flag	1301	No Flag	No Flag	2.75	No Flag	No Flag
39872	1	1472	31	32	SA	compound 1338	1472	10	1399	No Flag	No Flag	1399	No Flag	No Flag	1.79	No Flag	No Flag
39873	1	1473	31	33	SA	compound 1339	1473	10	1275	No Flag	No Flag	1275	No Flag	No Flag	3	No Flag	No Flag
39874	1	1474	31	34	SA	compound 1340	1474	10	1257	No Flag	No Flag	1257	No Flag	No Flag	3.18	No Flag	No Flag
39875	1	1475	31	35	SA	EMPTY WELL	0	0	1262	No Flag	No Flag	1262	No Flag	No Flag	3.13	No Flag	No Flag
39876	1	1476	31	36	SA	compound 1341	1476	10	1188	No Flag	No Flag	1188	No Flag	No Flag	3.86	No Flag	No Flag
39877	1	1477	31	37	SA	compound 1342	1477	10	1332	No Flag	No Flag	1332	No Flag	No Flag	2.45	No Flag	No Flag
39878	1	1478	31	38	SA	compound 1343	1478	10	1228	No Flag	No Flag	1228	No Flag	No Flag	3.46	No Flag	No Flag
39879	1	1479	31	39	SA	compound 1344	1479	10	1286	No Flag	No Flag	1286	No Flag	No Flag	2.9	No Flag	No Flag
39880	1	1480	31	40	SA	compound 1345	1480	10	1345	No Flag	No Flag	1345	No Flag	No Flag	2.32	No Flag	No Flag
39881	1	1481	31	41	SA	compound 1346	1481	10	1219	No Flag	No Flag	1219	No Flag	No Flag	3.55	No Flag	No Flag
39882	1	1482	31	42	SA	compound 1347	1482	10	1168	No Flag	No Flag	1168	No Flag	No Flag	4.05	No Flag	No Flag
39883	1	1483	31	43	SA	compound 1348	1483	10	1136	No Flag	No Flag	1136	No Flag	No Flag	4.36	No Flag	No Flag
39884	1	1484	31	44	SA	compound 1349	1484	10	1177	No Flag	No Flag	1177	No Flag	No Flag	3.96	No Flag	No Flag
39885	1	1485	31	45	NC	neutral control	0	0	1284	No Flag	No Flag	1284	No Flag	No Flag	2.92	No Flag	No Flag
39888	1	1488	31	48	AC	full inhibition control	0	0	9291	No Flag	No Flag	9291	No Flag	No Flag	-75.43	No Flag	No Flag
39889	1	1489	32	1	SA	compound 1350	1489	10	560	No Flag	No Flag	560	No Flag	No Flag	10	No Flag	No Flag
39890	1	1490	32	2	SA	compound 1351	1490	10	830	No Flag	No Flag	830	No Flag	No Flag	7.36	No Flag	No Flag
39891	1	1491	32	3	SA	compound 1352	1491	10	1077	No Flag	No Flag	1077	No Flag	No Flag	4.94	No Flag	No Flag
39892	1	1492	32	4	SA	compound 1353	1492	10	967	No Flag	No Flag	967	No Flag	No Flag	6.02	No Flag	No Flag
39893	1	1493	32	5	SA	compound 1354	1493	10	969	No Flag	No Flag	969	No Flag	No Flag	6	No Flag	No Flag
39894	1	1494	32	6	SA	compound 1355	1494	10	1073	No Flag	No Flag	1073	No Flag	No Flag	4.98	No Flag	No Flag
39895	1	1495	32	7	SA	compound 1356	1495	10	1037	No Flag	No Flag	1037	No Flag	No Flag	5.33	No Flag	No Flag
39896	1	1496	32	8	SA	compound 1357	1496	10	1020	No Flag	No Flag	1020	No Flag	No Flag	5.5	No Flag	No Flag
39897	1	1497	32	9	SA	compound 1358	1497	10	958	No Flag	No Flag	958	No Flag	No Flag	6.11	No Flag	No Flag
39898	1	1498	32	10	SA	compound 1359	1498	10	1103	No Flag	No Flag	1103	No Flag	No Flag	4.69	No Flag	No Flag
39899	1	1499	32	11	SA	compound 1360	1499	10	1152	No Flag	No Flag	1152	No Flag	No Flag	4.21	No Flag	No Flag
39900	1	1500	32	12	SA	compound 1361	1500	10	1132	No Flag	No Flag	1132	No Flag	No Flag	4.4	No Flag	No Flag
39901	1	1501	32	13	SA	compound 1362	1501	10	1268	No Flag	No Flag	1268	No Flag	No Flag	3.07	No Flag	No Flag
39902	1	1502	32	14	SA	compound 1363	1502	10	1087	No Flag	No Flag	1087	No Flag	No Flag	4.84	No Flag	No Flag
39903	1	1503	32	15	SA	compound 1364	1503	10	1023	No Flag	No Flag	1023	No Flag	No Flag	5.47	No Flag	No Flag
39904	1	1504	32	16	SA	compound 1365	1504	10	1158	No Flag	No Flag	1158	No Flag	No Flag	4.15	No Flag	No Flag
39905	1	1505	32	17	SA	compound 1366	1505	10	1565	No Flag	No Flag	1565	No Flag	No Flag	0.17	No Flag	No Flag
39906	1	1506	32	18	SA	compound 1367	1506	10	1141	No Flag	No Flag	1141	No Flag	No Flag	4.32	No Flag	No Flag
39907	1	1507	32	19	SA	compound 1368	1507	10	1108	No Flag	No Flag	1108	No Flag	No Flag	4.64	No Flag	No Flag
39908	1	1508	32	20	SA	compound 1369	1508	10	1152	No Flag	No Flag	1152	No Flag	No Flag	4.21	No Flag	No Flag
39909	1	1509	32	21	SA	compound 1370	1509	10	755	No Flag	No Flag	755	No Flag	No Flag	8.09	No Flag	No Flag
39910	1	1510	32	22	SA	compound 1371	1510	10	1017	No Flag	No Flag	1017	No Flag	No Flag	5.53	No Flag	No Flag
39911	1	1511	32	23	SA	compound 1372	1511	10	1224	No Flag	No Flag	1224	No Flag	No Flag	3.5	No Flag	No Flag
39912	1	1512	32	24	SA	compound 1373	1512	10	1170	No Flag	No Flag	1170	No Flag	No Flag	4.03	No Flag	No Flag
39913	1	1513	32	25	SA	compound 1374	1513	10	1317	No Flag	No Flag	1317	No Flag	No Flag	2.59	No Flag	No Flag
39914	1	1514	32	26	SA	compound 1375	1514	10	1316	No Flag	No Flag	1316	No Flag	No Flag	2.6	No Flag	No Flag
39915	1	1515	32	27	SA	compound 1376	1515	10	1052	No Flag	No Flag	1052	No Flag	No Flag	5.19	No Flag	No Flag
39916	1	1516	32	28	SA	compound 1377	1516	10	1027	No Flag	No Flag	1027	No Flag	No Flag	5.43	No Flag	No Flag
39917	1	1517	32	29	SA	compound 1378	1517	10	981	No Flag	No Flag	981	No Flag	No Flag	5.88	No Flag	No Flag
39918	1	1518	32	30	SA	compound 1379	1518	10	1036	No Flag	No Flag	1036	No Flag	No Flag	5.34	No Flag	No Flag
39919	1	1519	32	31	SA	compound 1380	1519	10	914	No Flag	No Flag	914	No Flag	No Flag	6.54	No Flag	No Flag
39920	1	1520	32	32	SA	compound 1381	1520	10	722	No Flag	No Flag	722	No Flag	No Flag	8.42	No Flag	No Flag
39921	1	1521	32	33	SA	compound 1382	1521	10	854	No Flag	No Flag	854	No Flag	No Flag	7.12	No Flag	No Flag
39922	1	1522	32	34	SA	compound 1383	1522	10	776	No Flag	No Flag	776	No Flag	No Flag	7.89	No Flag	No Flag
39923	1	1523	32	35	SA	compound 1384	1523	10	994	No Flag	No Flag	994	No Flag	No Flag	5.75	No Flag	No Flag
39924	1	1524	32	36	SA	compound 1385	1524	10	1116	No Flag	No Flag	1116	No Flag	No Flag	4.56	No Flag	No Flag
39925	1	1525	32	37	SA	compound 1386	1525	10	1130	No Flag	No Flag	1130	No Flag	No Flag	4.42	No Flag	No Flag
39926	1	1526	32	38	SA	compound 1387	1526	10	984	No Flag	No Flag	984	No Flag	No Flag	5.85	No Flag	No Flag
39927	1	1527	32	39	SA	compound 1388	1527	10	1061	No Flag	No Flag	1061	No Flag	No Flag	5.1	No Flag	No Flag
39928	1	1528	32	40	SA	compound 1389	1528	10	1204	No Flag	No Flag	1204	No Flag	No Flag	3.7	No Flag	No Flag
39929	1	1529	32	41	SA	compound 1390	1529	10	1106	No Flag	No Flag	1106	No Flag	No Flag	4.66	No Flag	No Flag
39930	1	1530	32	42	SA	compound 1391	1530	10	1038	No Flag	No Flag	1038	No Flag	No Flag	5.32	No Flag	No Flag
39931	1	1531	32	43	SA	compound 1392	1531	10	1085	No Flag	No Flag	1085	No Flag	No Flag	4.86	No Flag	No Flag
39932	1	1532	32	44	SA	EMPTY WELL	0	0	994	No Flag	No Flag	994	No Flag	No Flag	5.75	No Flag	No Flag
39933	1	1533	32	45	NC	neutral control	0	0	1061	No Flag	No Flag	1061	No Flag	No Flag	5.1	No Flag	Masked. ControlOutlier
39936	1	1536	32	48	AC	full inhibition control	0	0	8112	No Flag	No Flag	8112	No Flag	No Flag	-63.89	No Flag	Masked. ControlOutlier
43009	1	1	1	1	SA	compound 1393	1	10	967	No Flag	No Flag	967	No Flag	No Flag	5.58	No Flag	No Flag
43010	1	2	1	2	SA	compound 1394	2	10	1306	No Flag	No Flag	1306	No Flag	No Flag	3.15	No Flag	No Flag
43011	1	3	1	3	SA	compound 1395	3	10	1193	No Flag	No Flag	1193	No Flag	No Flag	3.96	No Flag	No Flag
43012	1	4	1	4	SA	compound 1396	4	10	1210	No Flag	No Flag	1210	No Flag	No Flag	3.83	No Flag	No Flag
43013	1	5	1	5	SA	compound 1397	5	10	1204	No Flag	No Flag	1204	No Flag	No Flag	3.88	No Flag	No Flag
43014	1	6	1	6	SA	compound 1398	6	10	1252	No Flag	No Flag	1252	No Flag	No Flag	3.53	No Flag	No Flag
43015	1	7	1	7	SA	compound 1399	7	10	1318	No Flag	No Flag	1318	No Flag	No Flag	3.06	No Flag	No Flag
43016	1	8	1	8	SA	compound 1400	8	10	1270	No Flag	No Flag	1270	No Flag	No Flag	3.4	No Flag	No Flag
43017	1	9	1	9	SA	compound 1401	9	10	1195	No Flag	No Flag	1195	No Flag	No Flag	3.94	No Flag	No Flag
43018	1	10	1	10	SA	compound 1402	10	10	781	No Flag	No Flag	781	No Flag	No Flag	6.91	No Flag	No Flag
43019	1	11	1	11	SA	compound 1403	11	10	1332	No Flag	No Flag	1332	No Flag	No Flag	2.96	No Flag	No Flag
43020	1	12	1	12	SA	compound 1404	12	10	1612	No Flag	No Flag	1612	No Flag	No Flag	0.95	No Flag	No Flag
43021	1	13	1	13	SA	compound 1405	13	10	1694	No Flag	No Flag	1694	No Flag	No Flag	0.37	No Flag	No Flag
43022	1	14	1	14	SA	compound 1406	14	10	1525	No Flag	No Flag	1525	No Flag	No Flag	1.58	No Flag	No Flag
43023	1	15	1	15	SA	compound 1407	15	10	1433	No Flag	No Flag	1433	No Flag	No Flag	2.24	No Flag	No Flag
43024	1	16	1	16	SA	compound 1408	16	10	1195	No Flag	No Flag	1195	No Flag	No Flag	3.94	No Flag	No Flag
43025	1	17	1	17	SA	compound 1409	17	10	1291	No Flag	No Flag	1291	No Flag	No Flag	3.25	No Flag	No Flag
43026	1	18	1	18	SA	compound 1410	18	10	1299	No Flag	No Flag	1299	No Flag	No Flag	3.2	No Flag	No Flag
43027	1	19	1	19	SA	compound 1411	19	10	1250	No Flag	No Flag	1250	No Flag	No Flag	3.55	No Flag	No Flag
43028	1	20	1	20	SA	compound 1412	20	10	1387	No Flag	No Flag	1387	No Flag	No Flag	2.57	No Flag	No Flag
43029	1	21	1	21	SA	compound 1413	21	10	1320	No Flag	No Flag	1320	No Flag	No Flag	3.05	No Flag	No Flag
43030	1	22	1	22	SA	compound 1414	22	10	1354	No Flag	No Flag	1354	No Flag	No Flag	2.8	No Flag	No Flag
43031	1	23	1	23	SA	compound 1415	23	10	1157	No Flag	No Flag	1157	No Flag	No Flag	4.21	No Flag	No Flag
43032	1	24	1	24	SA	compound 1416	24	10	1056	No Flag	No Flag	1056	No Flag	No Flag	4.94	No Flag	No Flag
43033	1	25	1	25	SA	compound 1417	25	10	959	No Flag	No Flag	959	No Flag	No Flag	5.63	No Flag	No Flag
43034	1	26	1	26	SA	compound 1418	26	10	1100	No Flag	No Flag	1100	No Flag	No Flag	4.62	No Flag	No Flag
43035	1	27	1	27	SA	compound 1419	27	10	1207	No Flag	No Flag	1207	No Flag	No Flag	3.86	No Flag	No Flag
43036	1	28	1	28	SA	compound 1420	28	10	1246	No Flag	No Flag	1246	No Flag	No Flag	3.58	No Flag	No Flag
43037	1	29	1	29	SA	compound 1421	29	10	1601	No Flag	No Flag	1601	No Flag	No Flag	1.03	No Flag	No Flag
43038	1	30	1	30	SA	compound 1422	30	10	1179	No Flag	No Flag	1179	No Flag	No Flag	4.06	No Flag	No Flag
43039	1	31	1	31	SA	EMPTY WELL	0	0	1541	No Flag	No Flag	1541	No Flag	No Flag	1.46	No Flag	No Flag
43040	1	32	1	32	SA	compound 1423	32	10	1380	No Flag	No Flag	1380	No Flag	No Flag	2.62	No Flag	No Flag
43041	1	33	1	33	SA	compound 1424	33	10	1463	No Flag	No Flag	1463	No Flag	No Flag	2.02	No Flag	No Flag
43042	1	34	1	34	SA	compound 1425	34	10	1897	No Flag	No Flag	1897	No Flag	No Flag	-1.09	No Flag	No Flag
43043	1	35	1	35	SA	EMPTY WELL	0	0	1201	No Flag	No Flag	1201	No Flag	No Flag	3.9	No Flag	No Flag
43044	1	36	1	36	SA	compound 1426	36	10	1435	No Flag	No Flag	1435	No Flag	No Flag	2.22	No Flag	No Flag
43045	1	37	1	37	SA	compound 1427	37	10	1233	No Flag	No Flag	1233	No Flag	No Flag	3.67	No Flag	No Flag
43046	1	38	1	38	SA	compound 1428	38	10	1416	No Flag	No Flag	1416	No Flag	No Flag	2.36	No Flag	No Flag
43047	1	39	1	39	SA	EMPTY WELL	0	0	1565	No Flag	No Flag	1565	No Flag	No Flag	1.29	No Flag	No Flag
43048	1	40	1	40	SA	compound 1429	40	10	1504	No Flag	No Flag	1504	No Flag	No Flag	1.73	No Flag	No Flag
43049	1	41	1	41	SA	compound 1430	41	10	1350	No Flag	No Flag	1350	No Flag	No Flag	2.83	No Flag	No Flag
43050	1	42	1	42	SA	compound 1431	42	10	1301	No Flag	No Flag	1301	No Flag	No Flag	3.18	No Flag	No Flag
43051	1	43	1	43	SA	EMPTY WELL	0	0	1243	No Flag	No Flag	1243	No Flag	No Flag	3.6	No Flag	No Flag
43052	1	44	1	44	SA	compound 1432	44	10	1643	No Flag	No Flag	1643	No Flag	No Flag	0.73	No Flag	No Flag
43053	1	45	1	45	NC	neutral control	0	0	1320	No Flag	No Flag	1320	No Flag	No Flag	3.05	No Flag	No Flag
43056	1	48	1	48	AC	full inhibition control	0	0	2453	No Flag	No Flag	2453	No Flag	No Flag	-5.07	No Flag	Masked. ControlOutlier
43057	1	49	2	1	SA	compound 1433	49	10	1411	No Flag	No Flag	1411	No Flag	No Flag	2.39	No Flag	No Flag
43058	1	50	2	2	SA	compound 1434	50	10	1343	No Flag	No Flag	1343	No Flag	No Flag	2.88	No Flag	No Flag
43059	1	51	2	3	SA	compound 1435	51	10	1252	No Flag	No Flag	1252	No Flag	No Flag	3.53	No Flag	No Flag
43060	1	52	2	4	SA	compound 1436	52	10	1433	No Flag	No Flag	1433	No Flag	No Flag	2.24	No Flag	No Flag
43061	1	53	2	5	SA	compound 1437	53	10	1653	No Flag	No Flag	1653	No Flag	No Flag	0.66	No Flag	No Flag
43062	1	54	2	6	SA	compound 1438	54	10	1585	No Flag	No Flag	1585	No Flag	No Flag	1.15	No Flag	No Flag
43063	1	55	2	7	SA	compound 1439	55	10	1661	No Flag	No Flag	1661	No Flag	No Flag	0.6	No Flag	No Flag
43064	1	56	2	8	SA	compound 1440	56	10	1536	No Flag	No Flag	1536	No Flag	No Flag	1.5	No Flag	No Flag
43065	1	57	2	9	SA	compound 1441	57	10	1551	No Flag	No Flag	1551	No Flag	No Flag	1.39	No Flag	No Flag
43066	1	58	2	10	SA	compound 1442	58	10	1070	No Flag	No Flag	1070	No Flag	No Flag	4.84	No Flag	No Flag
43067	1	59	2	11	SA	compound 1443	59	10	1481	No Flag	No Flag	1481	No Flag	No Flag	1.89	No Flag	No Flag
43068	1	60	2	12	SA	compound 1444	60	10	1831	No Flag	No Flag	1831	No Flag	No Flag	-0.62	No Flag	No Flag
43069	1	61	2	13	SA	compound 1445	61	10	1987	No Flag	No Flag	1987	No Flag	No Flag	-1.73	No Flag	No Flag
43070	1	62	2	14	SA	compound 1446	62	10	1825	No Flag	No Flag	1825	No Flag	No Flag	-0.57	No Flag	No Flag
43071	1	63	2	15	SA	compound 1447	63	10	1656	No Flag	No Flag	1656	No Flag	No Flag	0.64	No Flag	No Flag
43072	1	64	2	16	SA	compound 1448	64	10	1670	No Flag	No Flag	1670	No Flag	No Flag	0.54	No Flag	No Flag
43073	1	65	2	17	SA	compound 1449	65	10	1550	No Flag	No Flag	1550	No Flag	No Flag	1.4	No Flag	No Flag
43074	1	66	2	18	SA	compound 1450	66	10	1709	No Flag	No Flag	1709	No Flag	No Flag	0.26	No Flag	No Flag
43075	1	67	2	19	SA	compound 1451	67	10	1719	No Flag	No Flag	1719	No Flag	No Flag	0.19	No Flag	No Flag
43076	1	68	2	20	SA	compound 1452	68	10	1557	No Flag	No Flag	1557	No Flag	No Flag	1.35	No Flag	No Flag
43077	1	69	2	21	SA	compound 1453	69	10	1701	No Flag	No Flag	1701	No Flag	No Flag	0.32	No Flag	No Flag
43078	1	70	2	22	SA	compound 1454	70	10	1733	No Flag	No Flag	1733	No Flag	No Flag	0.09	No Flag	No Flag
43079	1	71	2	23	SA	compound 1455	71	10	1621	No Flag	No Flag	1621	No Flag	No Flag	0.89	No Flag	No Flag
43080	1	72	2	24	SA	compound 1456	72	10	1639	No Flag	No Flag	1639	No Flag	No Flag	0.76	No Flag	No Flag
43081	1	73	2	25	SA	compound 1457	73	10	1883	No Flag	No Flag	1883	No Flag	No Flag	-0.99	No Flag	No Flag
43082	1	74	2	26	SA	compound 1458	74	10	1908	No Flag	No Flag	1908	No Flag	No Flag	-1.17	No Flag	No Flag
43083	1	75	2	27	SA	compound 1459	75	10	1506	No Flag	No Flag	1506	No Flag	No Flag	1.71	No Flag	No Flag
43084	1	76	2	28	SA	compound 1460	76	10	1628	No Flag	No Flag	1628	No Flag	No Flag	0.84	No Flag	No Flag
43085	1	77	2	29	SA	compound 1461	77	10	2683	No Flag	No Flag	2683	No Flag	No Flag	-6.72	No Flag	No Flag
43086	1	78	2	30	SA	compound 1462	78	10	2011	No Flag	No Flag	2011	No Flag	No Flag	-1.91	No Flag	No Flag
43087	1	79	2	31	SA	compound 1463	79	10	1943	No Flag	No Flag	1943	No Flag	No Flag	-1.42	No Flag	No Flag
43088	1	80	2	32	SA	compound 1464	80	10	1879	No Flag	No Flag	1879	No Flag	No Flag	-0.96	No Flag	No Flag
43089	1	81	2	33	SA	compound 1465	81	10	1653	No Flag	No Flag	1653	No Flag	No Flag	0.66	No Flag	No Flag
43090	1	82	2	34	SA	compound 1466	82	10	1706	No Flag	No Flag	1706	No Flag	No Flag	0.28	No Flag	No Flag
43091	1	83	2	35	SA	compound 1467	83	10	1730	No Flag	No Flag	1730	No Flag	No Flag	0.11	No Flag	No Flag
43092	1	84	2	36	SA	compound 1468	84	10	1596	No Flag	No Flag	1596	No Flag	No Flag	1.07	No Flag	No Flag
43093	1	85	2	37	SA	compound 1469	85	10	1658	No Flag	No Flag	1658	No Flag	No Flag	0.62	No Flag	No Flag
43094	1	86	2	38	SA	compound 1470	86	10	1700	No Flag	No Flag	1700	No Flag	No Flag	0.32	No Flag	No Flag
43095	1	87	2	39	SA	compound 1471	87	10	1608	No Flag	No Flag	1608	No Flag	No Flag	0.98	No Flag	No Flag
43096	1	88	2	40	SA	compound 1472	88	10	1664	No Flag	No Flag	1664	No Flag	No Flag	0.58	No Flag	No Flag
43097	1	89	2	41	SA	compound 1473	89	10	2043	No Flag	No Flag	2043	No Flag	No Flag	-2.14	No Flag	No Flag
43098	1	90	2	42	SA	compound 1474	90	10	1692	No Flag	No Flag	1692	No Flag	No Flag	0.38	No Flag	No Flag
43099	1	91	2	43	SA	compound 1475	91	10	1411	No Flag	No Flag	1411	No Flag	No Flag	2.39	No Flag	No Flag
43100	1	92	2	44	SA	compound 1476	92	10	1361	No Flag	No Flag	1361	No Flag	No Flag	2.75	No Flag	No Flag
43101	1	93	2	45	NC	neutral control	0	0	1633	No Flag	No Flag	1633	No Flag	No Flag	0.8	No Flag	No Flag
43104	1	96	2	48	AC	full inhibition control	0	0	11600	No Flag	No Flag	11600	No Flag	No Flag	-70.63	No Flag	No Flag
43105	1	97	3	1	SA	compound 1477	97	10	1457	No Flag	No Flag	1457	No Flag	No Flag	2.06	No Flag	No Flag
43106	1	98	3	2	SA	compound 1478	98	10	1489	No Flag	No Flag	1489	No Flag	No Flag	1.84	No Flag	No Flag
43107	1	99	3	3	SA	compound 1479	99	10	1318	No Flag	No Flag	1318	No Flag	No Flag	3.06	No Flag	No Flag
43108	1	100	3	4	SA	compound 1480	100	10	1646	No Flag	No Flag	1646	No Flag	No Flag	0.71	No Flag	No Flag
43109	1	101	3	5	SA	compound 1481	101	10	1503	No Flag	No Flag	1503	No Flag	No Flag	1.73	No Flag	No Flag
43110	1	102	3	6	SA	compound 1482	102	10	1620	No Flag	No Flag	1620	No Flag	No Flag	0.9	No Flag	No Flag
43111	1	103	3	7	SA	compound 1483	103	10	1586	No Flag	No Flag	1586	No Flag	No Flag	1.14	No Flag	No Flag
43112	1	104	3	8	SA	compound 1484	104	10	2080	No Flag	No Flag	2080	No Flag	No Flag	-2.4	No Flag	No Flag
43113	1	105	3	9	SA	compound 1485	105	10	1753	No Flag	No Flag	1753	No Flag	No Flag	-0.06	No Flag	No Flag
43114	1	106	3	10	SA	compound 1486	106	10	1690	No Flag	No Flag	1690	No Flag	No Flag	0.39	No Flag	No Flag
43115	1	107	3	11	SA	compound 1487	107	10	1721	No Flag	No Flag	1721	No Flag	No Flag	0.17	No Flag	No Flag
43116	1	108	3	12	SA	compound 1488	108	10	2043	No Flag	No Flag	2043	No Flag	No Flag	-2.14	No Flag	No Flag
43117	1	109	3	13	SA	compound 1489	109	10	1842	No Flag	No Flag	1842	No Flag	No Flag	-0.7	No Flag	No Flag
43118	1	110	3	14	SA	compound 1490	110	10	1755	No Flag	No Flag	1755	No Flag	No Flag	-0.07	No Flag	No Flag
43119	1	111	3	15	SA	compound 1491	111	10	1890	No Flag	No Flag	1890	No Flag	No Flag	-1.04	No Flag	No Flag
43120	1	112	3	16	SA	compound 1492	112	10	1945	No Flag	No Flag	1945	No Flag	No Flag	-1.43	No Flag	No Flag
43121	1	113	3	17	SA	compound 1493	113	10	1999	No Flag	No Flag	1999	No Flag	No Flag	-1.82	No Flag	No Flag
43122	1	114	3	18	SA	compound 1494	114	10	1721	No Flag	No Flag	1721	No Flag	No Flag	0.17	No Flag	No Flag
43123	1	115	3	19	SA	compound 1495	115	10	2051	No Flag	No Flag	2051	No Flag	No Flag	-2.19	No Flag	No Flag
43124	1	116	3	20	SA	compound 1496	116	10	1787	No Flag	No Flag	1787	No Flag	No Flag	-0.3	No Flag	No Flag
43125	1	117	3	21	SA	compound 1497	117	10	1650	No Flag	No Flag	1650	No Flag	No Flag	0.68	No Flag	No Flag
43126	1	118	3	22	SA	compound 1498	118	10	1742	No Flag	No Flag	1742	No Flag	No Flag	0.02	No Flag	No Flag
43127	1	119	3	23	SA	compound 1499	119	10	2095	No Flag	No Flag	2095	No Flag	No Flag	-2.51	No Flag	No Flag
43128	1	120	3	24	SA	compound 1500	120	10	2072	No Flag	No Flag	2072	No Flag	No Flag	-2.34	No Flag	No Flag
43129	1	121	3	25	SA	compound 1501	121	10	1870	No Flag	No Flag	1870	No Flag	No Flag	-0.9	No Flag	No Flag
43130	1	122	3	26	SA	compound 1502	122	10	1516	No Flag	No Flag	1516	No Flag	No Flag	1.64	No Flag	No Flag
43131	1	123	3	27	SA	compound 1503	123	10	1780	No Flag	No Flag	1780	No Flag	No Flag	-0.25	No Flag	No Flag
43132	1	124	3	28	SA	compound 1504	124	10	1739	No Flag	No Flag	1739	No Flag	No Flag	0.04	No Flag	No Flag
43133	1	125	3	29	SA	compound 1505	125	10	1742	No Flag	No Flag	1742	No Flag	No Flag	0.02	No Flag	No Flag
43134	1	126	3	30	SA	compound 1506	126	10	1874	No Flag	No Flag	1874	No Flag	No Flag	-0.92	No Flag	No Flag
43135	1	127	3	31	SA	compound 1507	127	10	1719	No Flag	No Flag	1719	No Flag	No Flag	0.19	No Flag	No Flag
43136	1	128	3	32	SA	compound 1508	128	10	1725	No Flag	No Flag	1725	No Flag	No Flag	0.14	No Flag	No Flag
43137	1	129	3	33	SA	compound 1509	129	10	1675	No Flag	No Flag	1675	No Flag	No Flag	0.5	No Flag	No Flag
43138	1	130	3	34	SA	compound 1510	130	10	1728	No Flag	No Flag	1728	No Flag	No Flag	0.12	No Flag	No Flag
43139	1	131	3	35	SA	compound 1511	131	10	1882	No Flag	No Flag	1882	No Flag	No Flag	-0.98	No Flag	No Flag
43140	1	132	3	36	SA	compound 1512	132	10	2124	No Flag	No Flag	2124	No Flag	No Flag	-2.72	No Flag	No Flag
43141	1	133	3	37	SA	compound 1513	133	10	1971	No Flag	No Flag	1971	No Flag	No Flag	-1.62	No Flag	No Flag
43142	1	134	3	38	SA	compound 1514	134	10	1625	No Flag	No Flag	1625	No Flag	No Flag	0.86	No Flag	No Flag
43143	1	135	3	39	SA	compound 1515	135	10	1798	No Flag	No Flag	1798	No Flag	No Flag	-0.38	No Flag	No Flag
43144	1	136	3	40	SA	compound 1516	136	10	1769	No Flag	No Flag	1769	No Flag	No Flag	-0.17	No Flag	No Flag
43145	1	137	3	41	SA	compound 1517	137	10	1646	No Flag	No Flag	1646	No Flag	No Flag	0.71	No Flag	No Flag
43146	1	138	3	42	SA	compound 1518	138	10	2015	No Flag	No Flag	2015	No Flag	No Flag	-1.94	No Flag	No Flag
43147	1	139	3	43	SA	compound 1519	139	10	1651	No Flag	No Flag	1651	No Flag	No Flag	0.67	No Flag	No Flag
43148	1	140	3	44	SA	compound 1520	140	10	1846	No Flag	No Flag	1846	No Flag	No Flag	-0.72	No Flag	No Flag
43149	1	141	3	45	NC	neutral control	0	0	1790	No Flag	No Flag	1790	No Flag	No Flag	-0.32	No Flag	No Flag
43152	1	144	3	48	AC	full inhibition control	0	0	15517	No Flag	No Flag	15517	No Flag	No Flag	-98.7	No Flag	No Flag
43153	1	145	4	1	SA	compound 1521	145	10	1586	No Flag	No Flag	1586	No Flag	No Flag	1.14	No Flag	No Flag
43154	1	146	4	2	SA	compound 1522	146	10	1455	No Flag	No Flag	1455	No Flag	No Flag	2.08	No Flag	No Flag
43155	1	147	4	3	SA	compound 1523	147	10	1656	No Flag	No Flag	1656	No Flag	No Flag	0.64	No Flag	No Flag
43156	1	148	4	4	SA	compound 1524	148	10	1525	No Flag	No Flag	1525	No Flag	No Flag	1.58	No Flag	No Flag
43157	1	149	4	5	SA	compound 1525	149	10	1898	No Flag	No Flag	1898	No Flag	No Flag	-1.1	No Flag	No Flag
43158	1	150	4	6	SA	compound 1526	150	10	1904	No Flag	No Flag	1904	No Flag	No Flag	-1.14	No Flag	No Flag
43159	1	151	4	7	SA	compound 1527	151	10	1543	No Flag	No Flag	1543	No Flag	No Flag	1.45	No Flag	No Flag
43160	1	152	4	8	SA	compound 1528	152	10	1491	No Flag	No Flag	1491	No Flag	No Flag	1.82	No Flag	No Flag
43161	1	153	4	9	SA	compound 1529	153	10	2135	No Flag	No Flag	2135	No Flag	No Flag	-2.8	No Flag	No Flag
43162	1	154	4	10	SA	compound 1530	154	10	1949	No Flag	No Flag	1949	No Flag	No Flag	-1.46	No Flag	No Flag
43163	1	155	4	11	SA	compound 1531	155	10	1966	No Flag	No Flag	1966	No Flag	No Flag	-1.58	No Flag	No Flag
43164	1	156	4	12	SA	compound 1532	156	10	1882	No Flag	No Flag	1882	No Flag	No Flag	-0.98	No Flag	No Flag
43165	1	157	4	13	SA	compound 1533	157	10	2059	No Flag	No Flag	2059	No Flag	No Flag	-2.25	No Flag	No Flag
43166	1	158	4	14	SA	compound 1534	158	10	2080	No Flag	No Flag	2080	No Flag	No Flag	-2.4	No Flag	No Flag
43167	1	159	4	15	SA	compound 1535	159	10	2050	No Flag	No Flag	2050	No Flag	No Flag	-2.19	No Flag	No Flag
43168	1	160	4	16	SA	compound 1536	160	10	2136	No Flag	No Flag	2136	No Flag	No Flag	-2.8	No Flag	No Flag
43169	1	161	4	17	SA	compound 1537	161	10	2392	No Flag	No Flag	2392	No Flag	No Flag	-4.64	No Flag	No Flag
43170	1	162	4	18	SA	compound 1538	162	10	2275	No Flag	No Flag	2275	No Flag	No Flag	-3.8	No Flag	No Flag
43171	1	163	4	19	SA	compound 1539	163	10	2378	No Flag	No Flag	2378	No Flag	No Flag	-4.54	No Flag	No Flag
43172	1	164	4	20	SA	compound 1540	164	10	1913	No Flag	No Flag	1913	No Flag	No Flag	-1.2	No Flag	No Flag
43173	1	165	4	21	SA	compound 1541	165	10	1768	No Flag	No Flag	1768	No Flag	No Flag	-0.17	No Flag	No Flag
43174	1	166	4	22	SA	compound 1542	166	10	1644	No Flag	No Flag	1644	No Flag	No Flag	0.72	No Flag	No Flag
43175	1	167	4	23	SA	compound 1543	167	10	2408	No Flag	No Flag	2408	No Flag	No Flag	-4.75	No Flag	No Flag
43176	1	168	4	24	SA	compound 1544	168	10	1955	No Flag	No Flag	1955	No Flag	No Flag	-1.51	No Flag	No Flag
43177	1	169	4	25	SA	compound 1545	169	10	2074	No Flag	No Flag	2074	No Flag	No Flag	-2.36	No Flag	No Flag
43178	1	170	4	26	SA	compound 1546	170	10	1839	No Flag	No Flag	1839	No Flag	No Flag	-0.67	No Flag	No Flag
43179	1	171	4	27	SA	compound 1547	171	10	2093	No Flag	No Flag	2093	No Flag	No Flag	-2.49	No Flag	No Flag
43180	1	172	4	28	SA	compound 1548	172	10	1872	No Flag	No Flag	1872	No Flag	No Flag	-0.91	No Flag	No Flag
43181	1	173	4	29	SA	compound 1549	173	10	1641	No Flag	No Flag	1641	No Flag	No Flag	0.75	No Flag	No Flag
43182	1	174	4	30	SA	compound 1550	174	10	1898	No Flag	No Flag	1898	No Flag	No Flag	-1.1	No Flag	No Flag
43183	1	175	4	31	SA	compound 1551	175	10	2131	No Flag	No Flag	2131	No Flag	No Flag	-2.77	No Flag	No Flag
43184	1	176	4	32	SA	compound 1552	176	10	1770	No Flag	No Flag	1770	No Flag	No Flag	-0.18	No Flag	No Flag
43185	1	177	4	33	SA	compound 1553	177	10	1768	No Flag	No Flag	1768	No Flag	No Flag	-0.17	No Flag	No Flag
43186	1	178	4	34	SA	compound 1554	178	10	1621	No Flag	No Flag	1621	No Flag	No Flag	0.89	No Flag	No Flag
43187	1	179	4	35	SA	compound 1555	179	10	2016	No Flag	No Flag	2016	No Flag	No Flag	-1.94	No Flag	No Flag
43188	1	180	4	36	SA	compound 1556	180	10	1881	No Flag	No Flag	1881	No Flag	No Flag	-0.98	No Flag	No Flag
43189	1	181	4	37	SA	compound 1557	181	10	1859	No Flag	No Flag	1859	No Flag	No Flag	-0.82	No Flag	No Flag
43190	1	182	4	38	SA	compound 1558	182	10	1730	No Flag	No Flag	1730	No Flag	No Flag	0.11	No Flag	No Flag
43191	1	183	4	39	SA	compound 1559	183	10	1754	No Flag	No Flag	1754	No Flag	No Flag	-0.06	No Flag	No Flag
43192	1	184	4	40	SA	compound 1560	184	10	1465	No Flag	No Flag	1465	No Flag	No Flag	2.01	No Flag	No Flag
43193	1	185	4	41	SA	compound 1561	185	10	2191	No Flag	No Flag	2191	No Flag	No Flag	-3.2	No Flag	No Flag
43194	1	186	4	42	SA	compound 1562	186	10	1767	No Flag	No Flag	1767	No Flag	No Flag	-0.16	No Flag	No Flag
43195	1	187	4	43	SA	compound 1563	187	10	1859	No Flag	No Flag	1859	No Flag	No Flag	-0.82	No Flag	No Flag
43196	1	188	4	44	SA	compound 1564	188	10	1602	No Flag	No Flag	1602	No Flag	No Flag	1.03	No Flag	No Flag
43197	1	189	4	45	NC	neutral control	0	0	1745	No Flag	No Flag	1745	No Flag	No Flag	0	No Flag	No Flag
43200	1	192	4	48	AC	full inhibition control	0	0	15369	No Flag	No Flag	15369	No Flag	No Flag	-97.64	No Flag	No Flag
43201	1	193	5	1	SA	compound 1565	193	10	1247	No Flag	No Flag	1247	No Flag	No Flag	3.57	No Flag	No Flag
43202	1	194	5	2	SA	compound 1566	194	10	1476	No Flag	No Flag	1476	No Flag	No Flag	1.93	No Flag	No Flag
43203	1	195	5	3	SA	compound 1567	195	10	1191	No Flag	No Flag	1191	No Flag	No Flag	3.97	No Flag	No Flag
43204	1	196	5	4	SA	compound 1568	196	10	1254	No Flag	No Flag	1254	No Flag	No Flag	3.52	No Flag	No Flag
43205	1	197	5	5	SA	compound 1569	197	10	1502	No Flag	No Flag	1502	No Flag	No Flag	1.74	No Flag	No Flag
43206	1	198	5	6	SA	compound 1570	198	10	1393	No Flag	No Flag	1393	No Flag	No Flag	2.52	No Flag	No Flag
43207	1	199	5	7	SA	compound 1571	199	10	1586	No Flag	No Flag	1586	No Flag	No Flag	1.14	No Flag	No Flag
43208	1	200	5	8	SA	compound 1572	200	10	1638	No Flag	No Flag	1638	No Flag	No Flag	0.77	No Flag	No Flag
43209	1	201	5	9	SA	compound 1573	201	10	1912	No Flag	No Flag	1912	No Flag	No Flag	-1.2	No Flag	No Flag
43210	1	202	5	10	SA	compound 1574	202	10	1909	No Flag	No Flag	1909	No Flag	No Flag	-1.18	No Flag	No Flag
43211	1	203	5	11	SA	compound 1575	203	10	1871	No Flag	No Flag	1871	No Flag	No Flag	-0.9	No Flag	No Flag
43212	1	204	5	12	SA	compound 1576	204	10	2281	No Flag	No Flag	2281	No Flag	No Flag	-3.84	No Flag	No Flag
43213	1	205	5	13	SA	compound 1577	205	10	1830	No Flag	No Flag	1830	No Flag	No Flag	-0.61	No Flag	No Flag
43214	1	206	5	14	SA	compound 1578	206	10	1626	No Flag	No Flag	1626	No Flag	No Flag	0.85	No Flag	No Flag
43215	1	207	5	15	SA	compound 1579	207	10	1864	No Flag	No Flag	1864	No Flag	No Flag	-0.85	No Flag	No Flag
43216	1	208	5	16	SA	compound 1580	208	10	1576	No Flag	No Flag	1576	No Flag	No Flag	1.21	No Flag	No Flag
43217	1	209	5	17	SA	compound 1581	209	10	1755	No Flag	No Flag	1755	No Flag	No Flag	-0.07	No Flag	No Flag
43218	1	210	5	18	SA	compound 1582	210	10	1862	No Flag	No Flag	1862	No Flag	No Flag	-0.84	No Flag	No Flag
43219	1	211	5	19	SA	compound 1583	211	10	2115	No Flag	No Flag	2115	No Flag	No Flag	-2.65	No Flag	No Flag
43220	1	212	5	20	SA	compound 1584	212	10	1592	No Flag	No Flag	1592	No Flag	No Flag	1.1	No Flag	No Flag
43221	1	213	5	21	SA	compound 1585	213	10	1545	No Flag	No Flag	1545	No Flag	No Flag	1.43	No Flag	No Flag
43222	1	214	5	22	SA	compound 1586	214	10	1667	No Flag	No Flag	1667	No Flag	No Flag	0.56	No Flag	No Flag
43223	1	215	5	23	SA	compound 1587	215	10	1852	No Flag	No Flag	1852	No Flag	No Flag	-0.77	No Flag	No Flag
43224	1	216	5	24	SA	compound 1588	216	10	1829	No Flag	No Flag	1829	No Flag	No Flag	-0.6	No Flag	No Flag
43225	1	217	5	25	SA	compound 1589	217	10	1734	No Flag	No Flag	1734	No Flag	No Flag	0.08	No Flag	No Flag
43226	1	218	5	26	SA	compound 1590	218	10	1807	No Flag	No Flag	1807	No Flag	No Flag	-0.44	No Flag	No Flag
43227	1	219	5	27	SA	compound 1591	219	10	1803	No Flag	No Flag	1803	No Flag	No Flag	-0.42	No Flag	No Flag
43228	1	220	5	28	SA	compound 1592	220	10	1820	No Flag	No Flag	1820	No Flag	No Flag	-0.54	No Flag	No Flag
43229	1	221	5	29	SA	compound 1593	221	10	1934	No Flag	No Flag	1934	No Flag	No Flag	-1.35	No Flag	No Flag
43230	1	222	5	30	SA	compound 1594	222	10	1588	No Flag	No Flag	1588	No Flag	No Flag	1.13	No Flag	No Flag
43231	1	223	5	31	SA	EMPTY WELL	0	0	1727	No Flag	No Flag	1727	No Flag	No Flag	0.13	No Flag	No Flag
43232	1	224	5	32	SA	compound 1595	224	10	756	No Flag	No Flag	756	No Flag	No Flag	7.09	No Flag	No Flag
43233	1	225	5	33	SA	compound 1596	225	10	1802	No Flag	No Flag	1802	No Flag	No Flag	-0.41	No Flag	No Flag
43234	1	226	5	34	SA	compound 1597	226	10	1845	No Flag	No Flag	1845	No Flag	No Flag	-0.72	No Flag	No Flag
43235	1	227	5	35	SA	EMPTY WELL	0	0	1855	No Flag	No Flag	1855	No Flag	No Flag	-0.79	No Flag	No Flag
43236	1	228	5	36	SA	compound 1598	228	10	1784	No Flag	No Flag	1784	No Flag	No Flag	-0.28	No Flag	No Flag
43237	1	229	5	37	SA	compound 1599	229	10	1877	No Flag	No Flag	1877	No Flag	No Flag	-0.95	No Flag	No Flag
43238	1	230	5	38	SA	compound 1600	230	10	1684	No Flag	No Flag	1684	No Flag	No Flag	0.44	No Flag	No Flag
43239	1	231	5	39	SA	EMPTY WELL	0	0	2039	No Flag	No Flag	2039	No Flag	No Flag	-2.11	No Flag	No Flag
43240	1	232	5	40	SA	compound 1601	232	10	1766	No Flag	No Flag	1766	No Flag	No Flag	-0.15	No Flag	No Flag
43241	1	233	5	41	SA	compound 1602	233	10	1954	No Flag	No Flag	1954	No Flag	No Flag	-1.5	No Flag	No Flag
43242	1	234	5	42	SA	compound 1603	234	10	1830	No Flag	No Flag	1830	No Flag	No Flag	-0.61	No Flag	No Flag
43243	1	235	5	43	SA	EMPTY WELL	0	0	2078	No Flag	No Flag	2078	No Flag	No Flag	-2.39	No Flag	No Flag
43244	1	236	5	44	SA	compound 1604	236	10	2071	No Flag	No Flag	2071	No Flag	No Flag	-2.34	No Flag	No Flag
43245	1	237	5	45	NC	neutral control	0	0	1894	No Flag	No Flag	1894	No Flag	No Flag	-1.07	No Flag	No Flag
43248	1	240	5	48	AC	full inhibition control	0	0	14881	No Flag	No Flag	14881	No Flag	No Flag	-94.14	No Flag	No Flag
43249	1	241	6	1	SA	compound 1605	241	10	1224	No Flag	No Flag	1224	No Flag	No Flag	3.73	No Flag	No Flag
43250	1	242	6	2	SA	compound 1606	242	10	1616	No Flag	No Flag	1616	No Flag	No Flag	0.92	No Flag	No Flag
43251	1	243	6	3	SA	compound 1607	243	10	1608	No Flag	No Flag	1608	No Flag	No Flag	0.98	No Flag	No Flag
43252	1	244	6	4	SA	compound 1608	244	10	1484	No Flag	No Flag	1484	No Flag	No Flag	1.87	No Flag	No Flag
43253	1	245	6	5	SA	compound 1609	245	10	1725	No Flag	No Flag	1725	No Flag	No Flag	0.14	No Flag	No Flag
43254	1	246	6	6	SA	compound 1610	246	10	1622	No Flag	No Flag	1622	No Flag	No Flag	0.88	No Flag	No Flag
43255	1	247	6	7	SA	compound 1611	247	10	1932	No Flag	No Flag	1932	No Flag	No Flag	-1.34	No Flag	No Flag
43256	1	248	6	8	SA	compound 1612	248	10	1713	No Flag	No Flag	1713	No Flag	No Flag	0.23	No Flag	No Flag
43257	1	249	6	9	SA	compound 1613	249	10	1947	No Flag	No Flag	1947	No Flag	No Flag	-1.45	No Flag	No Flag
43258	1	250	6	10	SA	compound 1614	250	10	1948	No Flag	No Flag	1948	No Flag	No Flag	-1.46	No Flag	No Flag
43259	1	251	6	11	SA	compound 1615	251	10	1908	No Flag	No Flag	1908	No Flag	No Flag	-1.17	No Flag	No Flag
43260	1	252	6	12	SA	compound 1616	252	10	1992	No Flag	No Flag	1992	No Flag	No Flag	-1.77	No Flag	No Flag
43261	1	253	6	13	SA	compound 1617	253	10	1644	No Flag	No Flag	1644	No Flag	No Flag	0.72	No Flag	No Flag
43262	1	254	6	14	SA	compound 1618	254	10	1548	No Flag	No Flag	1548	No Flag	No Flag	1.41	No Flag	No Flag
43263	1	255	6	15	SA	compound 1619	255	10	1662	No Flag	No Flag	1662	No Flag	No Flag	0.6	No Flag	No Flag
43264	1	256	6	16	SA	compound 1620	256	10	1641	No Flag	No Flag	1641	No Flag	No Flag	0.75	No Flag	No Flag
43265	1	257	6	17	SA	compound 1621	257	10	1898	No Flag	No Flag	1898	No Flag	No Flag	-1.1	No Flag	No Flag
43266	1	258	6	18	SA	compound 1622	258	10	1952	No Flag	No Flag	1952	No Flag	No Flag	-1.48	No Flag	No Flag
43267	1	259	6	19	SA	compound 1623	259	10	2422	No Flag	No Flag	2422	No Flag	No Flag	-4.85	No Flag	No Flag
43268	1	260	6	20	SA	compound 1624	260	10	2010	No Flag	No Flag	2010	No Flag	No Flag	-1.9	No Flag	No Flag
43269	1	261	6	21	SA	compound 1625	261	10	1756	No Flag	No Flag	1756	No Flag	No Flag	-0.08	No Flag	No Flag
43270	1	262	6	22	SA	compound 1626	262	10	2097	No Flag	No Flag	2097	No Flag	No Flag	-2.52	No Flag	No Flag
43271	1	263	6	23	SA	compound 1627	263	10	1604	No Flag	No Flag	1604	No Flag	No Flag	1.01	No Flag	No Flag
43272	1	264	6	24	SA	compound 1628	264	10	1737	No Flag	No Flag	1737	No Flag	No Flag	0.06	No Flag	No Flag
43273	1	265	6	25	SA	compound 1629	265	10	1801	No Flag	No Flag	1801	No Flag	No Flag	-0.4	No Flag	No Flag
43274	1	266	6	26	SA	compound 1630	266	10	2002	No Flag	No Flag	2002	No Flag	No Flag	-1.84	No Flag	No Flag
43275	1	267	6	27	SA	compound 1631	267	10	1906	No Flag	No Flag	1906	No Flag	No Flag	-1.15	No Flag	No Flag
43276	1	268	6	28	SA	compound 1632	268	10	2126	No Flag	No Flag	2126	No Flag	No Flag	-2.73	No Flag	No Flag
43277	1	269	6	29	SA	compound 1633	269	10	1803	No Flag	No Flag	1803	No Flag	No Flag	-0.42	No Flag	No Flag
43278	1	270	6	30	SA	compound 1634	270	10	1718	No Flag	No Flag	1718	No Flag	No Flag	0.19	No Flag	No Flag
43279	1	271	6	31	SA	compound 1635	271	10	1888	No Flag	No Flag	1888	No Flag	No Flag	-1.03	No Flag	No Flag
43280	1	272	6	32	SA	compound 1636	272	10	1708	No Flag	No Flag	1708	No Flag	No Flag	0.27	No Flag	No Flag
43281	1	273	6	33	SA	compound 1637	273	10	2167	No Flag	No Flag	2167	No Flag	No Flag	-3.02	No Flag	No Flag
43282	1	274	6	34	SA	compound 1638	274	10	2007	No Flag	No Flag	2007	No Flag	No Flag	-1.88	No Flag	No Flag
43283	1	275	6	35	SA	compound 1639	275	10	2068	No Flag	No Flag	2068	No Flag	No Flag	-2.32	No Flag	No Flag
43284	1	276	6	36	SA	compound 1640	276	10	1684	No Flag	No Flag	1684	No Flag	No Flag	0.44	No Flag	No Flag
43285	1	277	6	37	SA	compound 1641	277	10	2154	No Flag	No Flag	2154	No Flag	No Flag	-2.93	No Flag	No Flag
43286	1	278	6	38	SA	compound 1642	278	10	2286	No Flag	No Flag	2286	No Flag	No Flag	-3.88	No Flag	No Flag
43287	1	279	6	39	SA	compound 1643	279	10	1654	No Flag	No Flag	1654	No Flag	No Flag	0.65	No Flag	No Flag
43288	1	280	6	40	SA	compound 1644	280	10	1539	No Flag	No Flag	1539	No Flag	No Flag	1.48	No Flag	No Flag
43289	1	281	6	41	SA	compound 1645	281	10	1981	No Flag	No Flag	1981	No Flag	No Flag	-1.69	No Flag	No Flag
43290	1	282	6	42	SA	compound 1646	282	10	1863	No Flag	No Flag	1863	No Flag	No Flag	-0.85	No Flag	No Flag
43291	1	283	6	43	SA	compound 1647	283	10	2704	No Flag	No Flag	2704	No Flag	No Flag	-6.87	No Flag	No Flag
43292	1	284	6	44	SA	compound 1648	284	10	1906	No Flag	No Flag	1906	No Flag	No Flag	-1.15	No Flag	No Flag
43293	1	285	6	45	NC	neutral control	0	0	1823	No Flag	No Flag	1823	No Flag	No Flag	-0.56	No Flag	No Flag
43296	1	288	6	48	AC	full inhibition control	0	0	15791	No Flag	No Flag	15791	No Flag	No Flag	-100.66	No Flag	No Flag
43297	1	289	7	1	SA	compound 1649	289	10	1158	No Flag	No Flag	1158	No Flag	No Flag	4.21	No Flag	No Flag
43298	1	290	7	2	SA	compound 1650	290	10	1834	No Flag	No Flag	1834	No Flag	No Flag	-0.64	No Flag	No Flag
43299	1	291	7	3	SA	compound 1651	291	10	1911	No Flag	No Flag	1911	No Flag	No Flag	-1.19	No Flag	No Flag
43300	1	292	7	4	SA	compound 1652	292	10	1617	No Flag	No Flag	1617	No Flag	No Flag	0.92	No Flag	No Flag
43301	1	293	7	5	SA	compound 1653	293	10	1469	No Flag	No Flag	1469	No Flag	No Flag	1.98	No Flag	No Flag
43302	1	294	7	6	SA	compound 1654	294	10	1471	No Flag	No Flag	1471	No Flag	No Flag	1.96	No Flag	No Flag
43303	1	295	7	7	SA	compound 1655	295	10	2223	No Flag	No Flag	2223	No Flag	No Flag	-3.43	No Flag	No Flag
43304	1	296	7	8	SA	compound 1656	296	10	1782	No Flag	No Flag	1782	No Flag	No Flag	-0.27	No Flag	No Flag
43305	1	297	7	9	SA	compound 1657	297	10	1776	No Flag	No Flag	1776	No Flag	No Flag	-0.22	No Flag	No Flag
43306	1	298	7	10	SA	compound 1658	298	10	1558	No Flag	No Flag	1558	No Flag	No Flag	1.34	No Flag	No Flag
43307	1	299	7	11	SA	compound 1659	299	10	1863	No Flag	No Flag	1863	No Flag	No Flag	-0.85	No Flag	No Flag
43308	1	300	7	12	SA	compound 1660	300	10	1362	No Flag	No Flag	1362	No Flag	No Flag	2.75	No Flag	No Flag
43309	1	301	7	13	SA	compound 1661	301	10	1797	No Flag	No Flag	1797	No Flag	No Flag	-0.37	No Flag	No Flag
43310	1	302	7	14	SA	compound 1662	302	10	1336	No Flag	No Flag	1336	No Flag	No Flag	2.93	No Flag	No Flag
43311	1	303	7	15	SA	compound 1663	303	10	1910	No Flag	No Flag	1910	No Flag	No Flag	-1.18	No Flag	No Flag
43312	1	304	7	16	SA	compound 1664	304	10	2007	No Flag	No Flag	2007	No Flag	No Flag	-1.88	No Flag	No Flag
43313	1	305	7	17	SA	compound 1665	305	10	2094	No Flag	No Flag	2094	No Flag	No Flag	-2.5	No Flag	No Flag
43314	1	306	7	18	SA	compound 1666	306	10	2055	No Flag	No Flag	2055	No Flag	No Flag	-2.22	No Flag	No Flag
43315	1	307	7	19	SA	compound 1667	307	10	2074	No Flag	No Flag	2074	No Flag	No Flag	-2.36	No Flag	No Flag
43316	1	308	7	20	SA	compound 1668	308	10	1849	No Flag	No Flag	1849	No Flag	No Flag	-0.75	No Flag	No Flag
43317	1	309	7	21	SA	compound 1669	309	10	2017	No Flag	No Flag	2017	No Flag	No Flag	-1.95	No Flag	No Flag
43318	1	310	7	22	SA	compound 1670	310	10	1912	No Flag	No Flag	1912	No Flag	No Flag	-1.2	No Flag	No Flag
43319	1	311	7	23	SA	compound 1671	311	10	1929	No Flag	No Flag	1929	No Flag	No Flag	-1.32	No Flag	No Flag
43320	1	312	7	24	SA	compound 1672	312	10	2217	No Flag	No Flag	2217	No Flag	No Flag	-3.38	No Flag	No Flag
43321	1	313	7	25	SA	compound 1673	313	10	1786	No Flag	No Flag	1786	No Flag	No Flag	-0.29	No Flag	No Flag
43322	1	314	7	26	SA	compound 1674	314	10	1904	No Flag	No Flag	1904	No Flag	No Flag	-1.14	No Flag	No Flag
43323	1	315	7	27	SA	compound 1675	315	10	1873	No Flag	No Flag	1873	No Flag	No Flag	-0.92	No Flag	No Flag
43324	1	316	7	28	SA	compound 1676	316	10	2123	No Flag	No Flag	2123	No Flag	No Flag	-2.71	No Flag	No Flag
43325	1	317	7	29	SA	compound 1677	317	10	2021	No Flag	No Flag	2021	No Flag	No Flag	-1.98	No Flag	No Flag
43326	1	318	7	30	SA	compound 1678	318	10	1878	No Flag	No Flag	1878	No Flag	No Flag	-0.95	No Flag	No Flag
43327	1	319	7	31	SA	compound 1679	319	10	2224	No Flag	No Flag	2224	No Flag	No Flag	-3.43	No Flag	No Flag
43328	1	320	7	32	SA	compound 1680	320	10	1929	No Flag	No Flag	1929	No Flag	No Flag	-1.32	No Flag	No Flag
43329	1	321	7	33	SA	compound 1681	321	10	1958	No Flag	No Flag	1958	No Flag	No Flag	-1.53	No Flag	No Flag
43330	1	322	7	34	SA	compound 1682	322	10	1716	No Flag	No Flag	1716	No Flag	No Flag	0.21	No Flag	No Flag
43331	1	323	7	35	SA	compound 1683	323	10	2321	No Flag	No Flag	2321	No Flag	No Flag	-4.13	No Flag	No Flag
43332	1	324	7	36	SA	compound 1684	324	10	2362	No Flag	No Flag	2362	No Flag	No Flag	-4.42	No Flag	No Flag
43333	1	325	7	37	SA	compound 1685	325	10	1618	No Flag	No Flag	1618	No Flag	No Flag	0.91	No Flag	No Flag
43334	1	326	7	38	SA	compound 1686	326	10	1891	No Flag	No Flag	1891	No Flag	No Flag	-1.05	No Flag	No Flag
43335	1	327	7	39	SA	compound 1687	327	10	1046	No Flag	No Flag	1046	No Flag	No Flag	5.01	No Flag	No Flag
43336	1	328	7	40	SA	compound 1688	328	10	1950	No Flag	No Flag	1950	No Flag	No Flag	-1.47	No Flag	No Flag
43337	1	329	7	41	SA	compound 1689	329	10	2044	No Flag	No Flag	2044	No Flag	No Flag	-2.14	No Flag	No Flag
43338	1	330	7	42	SA	compound 1690	330	10	1555	No Flag	No Flag	1555	No Flag	No Flag	1.36	No Flag	No Flag
43339	1	331	7	43	SA	compound 1691	331	10	1955	No Flag	No Flag	1955	No Flag	No Flag	-1.51	No Flag	No Flag
43340	1	332	7	44	SA	compound 1692	332	10	2002	No Flag	No Flag	2002	No Flag	No Flag	-1.84	No Flag	No Flag
43341	1	333	7	45	NC	neutral control	0	0	2046	No Flag	No Flag	2046	No Flag	No Flag	-2.16	No Flag	No Flag
43344	1	336	7	48	AC	full inhibition control	0	0	17125	No Flag	No Flag	17125	No Flag	No Flag	-110.22	No Flag	No Flag
43345	1	337	8	1	SA	compound 1693	337	10	1537	No Flag	No Flag	1537	No Flag	No Flag	1.49	No Flag	No Flag
43346	1	338	8	2	SA	compound 1694	338	10	1506	No Flag	No Flag	1506	No Flag	No Flag	1.71	No Flag	No Flag
43347	1	339	8	3	SA	compound 1695	339	10	1411	No Flag	No Flag	1411	No Flag	No Flag	2.39	No Flag	No Flag
43348	1	340	8	4	SA	compound 1696	340	10	1747	No Flag	No Flag	1747	No Flag	No Flag	-0.01	No Flag	No Flag
43349	1	341	8	5	SA	compound 1697	341	10	2006	No Flag	No Flag	2006	No Flag	No Flag	-1.87	No Flag	No Flag
43350	1	342	8	6	SA	compound 1698	342	10	1929	No Flag	No Flag	1929	No Flag	No Flag	-1.32	No Flag	No Flag
43351	1	343	8	7	SA	compound 1699	343	10	1951	No Flag	No Flag	1951	No Flag	No Flag	-1.48	No Flag	No Flag
43352	1	344	8	8	SA	compound 1700	344	10	1718	No Flag	No Flag	1718	No Flag	No Flag	0.19	No Flag	No Flag
43353	1	345	8	9	SA	compound 1701	345	10	1703	No Flag	No Flag	1703	No Flag	No Flag	0.3	No Flag	No Flag
43354	1	346	8	10	SA	compound 1702	346	10	1810	No Flag	No Flag	1810	No Flag	No Flag	-0.47	No Flag	No Flag
43355	1	347	8	11	SA	compound 1703	347	10	1957	No Flag	No Flag	1957	No Flag	No Flag	-1.52	No Flag	No Flag
43356	1	348	8	12	SA	compound 1704	348	10	1580	No Flag	No Flag	1580	No Flag	No Flag	1.18	No Flag	No Flag
43357	1	349	8	13	SA	compound 1705	349	10	1102	No Flag	No Flag	1102	No Flag	No Flag	4.61	No Flag	No Flag
43358	1	350	8	14	SA	compound 1706	350	10	1509	No Flag	No Flag	1509	No Flag	No Flag	1.69	No Flag	No Flag
43359	1	351	8	15	SA	compound 1707	351	10	1836	No Flag	No Flag	1836	No Flag	No Flag	-0.65	No Flag	No Flag
43360	1	352	8	16	SA	compound 1708	352	10	1828	No Flag	No Flag	1828	No Flag	No Flag	-0.6	No Flag	No Flag
43361	1	353	8	17	SA	compound 1709	353	10	1843	No Flag	No Flag	1843	No Flag	No Flag	-0.7	No Flag	No Flag
43362	1	354	8	18	SA	compound 1710	354	10	1809	No Flag	No Flag	1809	No Flag	No Flag	-0.46	No Flag	No Flag
43363	1	355	8	19	SA	compound 1711	355	10	1964	No Flag	No Flag	1964	No Flag	No Flag	-1.57	No Flag	No Flag
43364	1	356	8	20	SA	compound 1712	356	10	2163	No Flag	No Flag	2163	No Flag	No Flag	-3	No Flag	No Flag
43365	1	357	8	21	SA	compound 1713	357	10	1918	No Flag	No Flag	1918	No Flag	No Flag	-1.24	No Flag	No Flag
43366	1	358	8	22	SA	compound 1714	358	10	1777	No Flag	No Flag	1777	No Flag	No Flag	-0.23	No Flag	No Flag
43367	1	359	8	23	SA	compound 1715	359	10	1923	No Flag	No Flag	1923	No Flag	No Flag	-1.28	No Flag	No Flag
43368	1	360	8	24	SA	compound 1716	360	10	1844	No Flag	No Flag	1844	No Flag	No Flag	-0.71	No Flag	No Flag
43369	1	361	8	25	SA	compound 1717	361	10	2098	No Flag	No Flag	2098	No Flag	No Flag	-2.53	No Flag	No Flag
43370	1	362	8	26	SA	compound 1718	362	10	1711	No Flag	No Flag	1711	No Flag	No Flag	0.24	No Flag	No Flag
43371	1	363	8	27	SA	compound 1719	363	10	2087	No Flag	No Flag	2087	No Flag	No Flag	-2.45	No Flag	No Flag
43372	1	364	8	28	SA	compound 1720	364	10	2847	No Flag	No Flag	2847	No Flag	No Flag	-7.9	No Flag	No Flag
43373	1	365	8	29	SA	compound 1721	365	10	2114	No Flag	No Flag	2114	No Flag	No Flag	-2.64	No Flag	No Flag
43374	1	366	8	30	SA	compound 1722	366	10	1949	No Flag	No Flag	1949	No Flag	No Flag	-1.46	No Flag	No Flag
43375	1	367	8	31	SA	compound 1723	367	10	1935	No Flag	No Flag	1935	No Flag	No Flag	-1.36	No Flag	No Flag
43376	1	368	8	32	SA	compound 1724	368	10	1940	No Flag	No Flag	1940	No Flag	No Flag	-1.4	No Flag	No Flag
43377	1	369	8	33	SA	compound 1725	369	10	2034	No Flag	No Flag	2034	No Flag	No Flag	-2.07	No Flag	No Flag
43378	1	370	8	34	SA	compound 1726	370	10	2106	No Flag	No Flag	2106	No Flag	No Flag	-2.59	No Flag	No Flag
43379	1	371	8	35	SA	compound 1727	371	10	2280	No Flag	No Flag	2280	No Flag	No Flag	-3.83	No Flag	No Flag
43380	1	372	8	36	SA	compound 1728	372	10	2959	No Flag	No Flag	2959	No Flag	No Flag	-8.7	No Flag	No Flag
43381	1	373	8	37	SA	compound 1729	373	10	2431	No Flag	No Flag	2431	No Flag	No Flag	-4.92	No Flag	No Flag
43382	1	374	8	38	SA	compound 1730	374	10	2414	No Flag	No Flag	2414	No Flag	No Flag	-4.79	No Flag	No Flag
43383	1	375	8	39	SA	compound 1731	375	10	2220	No Flag	No Flag	2220	No Flag	No Flag	-3.4	No Flag	No Flag
43384	1	376	8	40	SA	compound 1732	376	10	2012	No Flag	No Flag	2012	No Flag	No Flag	-1.91	No Flag	No Flag
43385	1	377	8	41	SA	compound 1733	377	10	2211	No Flag	No Flag	2211	No Flag	No Flag	-3.34	No Flag	No Flag
43386	1	378	8	42	SA	compound 1734	378	10	1862	No Flag	No Flag	1862	No Flag	No Flag	-0.84	No Flag	No Flag
43387	1	379	8	43	SA	compound 1735	379	10	2236	No Flag	No Flag	2236	No Flag	No Flag	-3.52	No Flag	No Flag
43388	1	380	8	44	SA	compound 1736	380	10	1805	No Flag	No Flag	1805	No Flag	No Flag	-0.43	No Flag	No Flag
43389	1	381	8	45	NC	neutral control	0	0	2018	No Flag	No Flag	2018	No Flag	No Flag	-1.96	No Flag	No Flag
43392	1	384	8	48	AC	full inhibition control	0	0	16430	No Flag	No Flag	16430	No Flag	No Flag	-105.24	No Flag	No Flag
43393	1	385	9	1	SA	compound 1737	385	10	1216	No Flag	No Flag	1216	No Flag	No Flag	3.79	No Flag	No Flag
43394	1	386	9	2	SA	compound 1738	386	10	1265	No Flag	No Flag	1265	No Flag	No Flag	3.44	No Flag	No Flag
43395	1	387	9	3	SA	compound 1739	387	10	1607	No Flag	No Flag	1607	No Flag	No Flag	0.99	No Flag	No Flag
43396	1	388	9	4	SA	compound 1740	388	10	1802	No Flag	No Flag	1802	No Flag	No Flag	-0.41	No Flag	No Flag
43397	1	389	9	5	SA	compound 1741	389	10	1545	No Flag	No Flag	1545	No Flag	No Flag	1.43	No Flag	No Flag
43398	1	390	9	6	SA	compound 1742	390	10	1340	No Flag	No Flag	1340	No Flag	No Flag	2.9	No Flag	No Flag
43399	1	391	9	7	SA	compound 1743	391	10	1645	No Flag	No Flag	1645	No Flag	No Flag	0.72	No Flag	No Flag
43400	1	392	9	8	SA	compound 1744	392	10	1774	No Flag	No Flag	1774	No Flag	No Flag	-0.21	No Flag	No Flag
43401	1	393	9	9	SA	compound 1745	393	10	1199	No Flag	No Flag	1199	No Flag	No Flag	3.91	No Flag	No Flag
43402	1	394	9	10	SA	compound 1746	394	10	1776	No Flag	No Flag	1776	No Flag	No Flag	-0.22	No Flag	No Flag
43403	1	395	9	11	SA	compound 1747	395	10	1765	No Flag	No Flag	1765	No Flag	No Flag	-0.14	No Flag	No Flag
43404	1	396	9	12	SA	compound 1748	396	10	1800	No Flag	No Flag	1800	No Flag	No Flag	-0.39	No Flag	No Flag
43405	1	397	9	13	SA	compound 1749	397	10	1532	No Flag	No Flag	1532	No Flag	No Flag	1.53	No Flag	No Flag
43406	1	398	9	14	SA	compound 1750	398	10	1670	No Flag	No Flag	1670	No Flag	No Flag	0.54	No Flag	No Flag
43407	1	399	9	15	SA	compound 1751	399	10	1884	No Flag	No Flag	1884	No Flag	No Flag	-1	No Flag	No Flag
43408	1	400	9	16	SA	compound 1752	400	10	1904	No Flag	No Flag	1904	No Flag	No Flag	-1.14	No Flag	No Flag
43409	1	401	9	17	SA	compound 1753	401	10	1995	No Flag	No Flag	1995	No Flag	No Flag	-1.79	No Flag	No Flag
43410	1	402	9	18	SA	compound 1754	402	10	1767	No Flag	No Flag	1767	No Flag	No Flag	-0.16	No Flag	No Flag
43411	1	403	9	19	SA	compound 1755	403	10	1812	No Flag	No Flag	1812	No Flag	No Flag	-0.48	No Flag	No Flag
43412	1	404	9	20	SA	compound 1756	404	10	1962	No Flag	No Flag	1962	No Flag	No Flag	-1.56	No Flag	No Flag
43413	1	405	9	21	SA	compound 1757	405	10	1889	No Flag	No Flag	1889	No Flag	No Flag	-1.03	No Flag	No Flag
43414	1	406	9	22	SA	compound 1758	406	10	1888	No Flag	No Flag	1888	No Flag	No Flag	-1.03	No Flag	No Flag
43415	1	407	9	23	SA	compound 1759	407	10	1764	No Flag	No Flag	1764	No Flag	No Flag	-0.14	No Flag	No Flag
43416	1	408	9	24	SA	compound 1760	408	10	2056	No Flag	No Flag	2056	No Flag	No Flag	-2.23	No Flag	No Flag
43417	1	409	9	25	SA	compound 1761	409	10	2122	No Flag	No Flag	2122	No Flag	No Flag	-2.7	No Flag	No Flag
43418	1	410	9	26	SA	compound 1762	410	10	1695	No Flag	No Flag	1695	No Flag	No Flag	0.36	No Flag	No Flag
43419	1	411	9	27	SA	compound 1763	411	10	2280	No Flag	No Flag	2280	No Flag	No Flag	-3.83	No Flag	No Flag
43420	1	412	9	28	SA	compound 1764	412	10	2168	No Flag	No Flag	2168	No Flag	No Flag	-3.03	No Flag	No Flag
43421	1	413	9	29	SA	compound 1765	413	10	1260	No Flag	No Flag	1260	No Flag	No Flag	3.48	No Flag	No Flag
43422	1	414	9	30	SA	compound 1766	414	10	1724	No Flag	No Flag	1724	No Flag	No Flag	0.15	No Flag	No Flag
43423	1	415	9	31	SA	EMPTY WELL	0	0	1858	No Flag	No Flag	1858	No Flag	No Flag	-0.81	No Flag	No Flag
43424	1	416	9	32	SA	compound 1767	416	10	1811	No Flag	No Flag	1811	No Flag	No Flag	-0.47	No Flag	No Flag
43425	1	417	9	33	SA	compound 1768	417	10	1982	No Flag	No Flag	1982	No Flag	No Flag	-1.7	No Flag	No Flag
43426	1	418	9	34	SA	compound 1769	418	10	1781	No Flag	No Flag	1781	No Flag	No Flag	-0.26	No Flag	No Flag
43427	1	419	9	35	SA	EMPTY WELL	0	0	1937	No Flag	No Flag	1937	No Flag	No Flag	-1.38	No Flag	No Flag
43428	1	420	9	36	SA	compound 1770	420	10	2209	No Flag	No Flag	2209	No Flag	No Flag	-3.33	No Flag	No Flag
43429	1	421	9	37	SA	compound 1771	421	10	1684	No Flag	No Flag	1684	No Flag	No Flag	0.44	No Flag	No Flag
43430	1	422	9	38	SA	compound 1772	422	10	1993	No Flag	No Flag	1993	No Flag	No Flag	-1.78	No Flag	No Flag
43431	1	423	9	39	SA	EMPTY WELL	0	0	1970	No Flag	No Flag	1970	No Flag	No Flag	-1.61	No Flag	No Flag
43432	1	424	9	40	SA	compound 1773	424	10	2114	No Flag	No Flag	2114	No Flag	No Flag	-2.64	No Flag	No Flag
43433	1	425	9	41	SA	compound 1774	425	10	1918	No Flag	No Flag	1918	No Flag	No Flag	-1.24	No Flag	No Flag
43434	1	426	9	42	SA	compound 1775	426	10	2041	No Flag	No Flag	2041	No Flag	No Flag	-2.12	No Flag	No Flag
43435	1	427	9	43	SA	EMPTY WELL	0	0	2104	No Flag	No Flag	2104	No Flag	No Flag	-2.57	No Flag	No Flag
43436	1	428	9	44	SA	compound 1776	428	10	1666	No Flag	No Flag	1666	No Flag	No Flag	0.57	No Flag	No Flag
43437	1	429	9	45	NC	neutral control	0	0	1991	No Flag	No Flag	1991	No Flag	No Flag	-1.76	No Flag	No Flag
43440	1	432	9	48	AC	full inhibition control	0	0	16513	No Flag	No Flag	16513	No Flag	No Flag	-105.84	No Flag	No Flag
43441	1	433	10	1	SA	compound 1777	433	10	1393	No Flag	No Flag	1393	No Flag	No Flag	2.52	No Flag	No Flag
43442	1	434	10	2	SA	compound 1778	434	10	784	No Flag	No Flag	784	No Flag	No Flag	6.89	No Flag	No Flag
43443	1	435	10	3	SA	compound 1779	435	10	1738	No Flag	No Flag	1738	No Flag	No Flag	0.05	No Flag	No Flag
43444	1	436	10	4	SA	compound 1780	436	10	1798	No Flag	No Flag	1798	No Flag	No Flag	-0.38	No Flag	No Flag
43445	1	437	10	5	SA	compound 1781	437	10	2143	No Flag	No Flag	2143	No Flag	No Flag	-2.85	No Flag	No Flag
43446	1	438	10	6	SA	compound 1782	438	10	1743	No Flag	No Flag	1743	No Flag	No Flag	0.01	No Flag	No Flag
43447	1	439	10	7	SA	compound 1783	439	10	2163	No Flag	No Flag	2163	No Flag	No Flag	-3	No Flag	No Flag
43448	1	440	10	8	SA	compound 1784	440	10	2002	No Flag	No Flag	2002	No Flag	No Flag	-1.84	No Flag	No Flag
43449	1	441	10	9	SA	compound 1785	441	10	1882	No Flag	No Flag	1882	No Flag	No Flag	-0.98	No Flag	No Flag
43450	1	442	10	10	SA	compound 1786	442	10	2045	No Flag	No Flag	2045	No Flag	No Flag	-2.15	No Flag	No Flag
43451	1	443	10	11	SA	compound 1787	443	10	2116	No Flag	No Flag	2116	No Flag	No Flag	-2.66	No Flag	No Flag
43452	1	444	10	12	SA	compound 1788	444	10	2464	No Flag	No Flag	2464	No Flag	No Flag	-5.15	No Flag	No Flag
43453	1	445	10	13	SA	compound 1789	445	10	1700	No Flag	No Flag	1700	No Flag	No Flag	0.32	No Flag	No Flag
43454	1	446	10	14	SA	compound 1790	446	10	1834	No Flag	No Flag	1834	No Flag	No Flag	-0.64	No Flag	No Flag
43455	1	447	10	15	SA	compound 1791	447	10	1772	No Flag	No Flag	1772	No Flag	No Flag	-0.19	No Flag	No Flag
43456	1	448	10	16	SA	compound 1792	448	10	1985	No Flag	No Flag	1985	No Flag	No Flag	-1.72	No Flag	No Flag
43457	1	449	10	17	SA	compound 1793	449	10	2268	No Flag	No Flag	2268	No Flag	No Flag	-3.75	No Flag	No Flag
43458	1	450	10	18	SA	compound 1794	450	10	2035	No Flag	No Flag	2035	No Flag	No Flag	-2.08	No Flag	No Flag
43459	1	451	10	19	SA	compound 1795	451	10	2245	No Flag	No Flag	2245	No Flag	No Flag	-3.58	No Flag	No Flag
43460	1	452	10	20	SA	compound 1796	452	10	1744	No Flag	No Flag	1744	No Flag	No Flag	0.01	No Flag	No Flag
43461	1	453	10	21	SA	compound 1797	453	10	1723	No Flag	No Flag	1723	No Flag	No Flag	0.16	No Flag	No Flag
43462	1	454	10	22	SA	compound 1798	454	10	1948	No Flag	No Flag	1948	No Flag	No Flag	-1.46	No Flag	No Flag
43463	1	455	10	23	SA	compound 1799	455	10	1875	No Flag	No Flag	1875	No Flag	No Flag	-0.93	No Flag	No Flag
43464	1	456	10	24	SA	compound 1800	456	10	2082	No Flag	No Flag	2082	No Flag	No Flag	-2.42	No Flag	No Flag
43465	1	457	10	25	SA	compound 1801	457	10	1970	No Flag	No Flag	1970	No Flag	No Flag	-1.61	No Flag	No Flag
43466	1	458	10	26	SA	compound 1802	458	10	1426	No Flag	No Flag	1426	No Flag	No Flag	2.29	No Flag	No Flag
43467	1	459	10	27	SA	compound 1803	459	10	1946	No Flag	No Flag	1946	No Flag	No Flag	-1.44	No Flag	No Flag
43468	1	460	10	28	SA	compound 1804	460	10	2025	No Flag	No Flag	2025	No Flag	No Flag	-2.01	No Flag	No Flag
43469	1	461	10	29	SA	compound 1805	461	10	1836	No Flag	No Flag	1836	No Flag	No Flag	-0.65	No Flag	No Flag
43470	1	462	10	30	SA	compound 1806	462	10	1835	No Flag	No Flag	1835	No Flag	No Flag	-0.65	No Flag	No Flag
43471	1	463	10	31	SA	compound 1807	463	10	1763	No Flag	No Flag	1763	No Flag	No Flag	-0.13	No Flag	No Flag
43472	1	464	10	32	SA	compound 1808	464	10	1929	No Flag	No Flag	1929	No Flag	No Flag	-1.32	No Flag	No Flag
43473	1	465	10	33	SA	compound 1809	465	10	904	No Flag	No Flag	904	No Flag	No Flag	6.03	No Flag	No Flag
43474	1	466	10	34	SA	compound 1810	466	10	1527	No Flag	No Flag	1527	No Flag	No Flag	1.56	No Flag	No Flag
43475	1	467	10	35	SA	compound 1811	467	10	1626	No Flag	No Flag	1626	No Flag	No Flag	0.85	No Flag	No Flag
43476	1	468	10	36	SA	compound 1812	468	10	2066	No Flag	No Flag	2066	No Flag	No Flag	-2.3	No Flag	No Flag
43477	1	469	10	37	SA	compound 1813	469	10	2069	No Flag	No Flag	2069	No Flag	No Flag	-2.32	No Flag	No Flag
43478	1	470	10	38	SA	compound 1814	470	10	2129	No Flag	No Flag	2129	No Flag	No Flag	-2.75	No Flag	No Flag
43479	1	471	10	39	SA	compound 1815	471	10	1849	No Flag	No Flag	1849	No Flag	No Flag	-0.75	No Flag	No Flag
43480	1	472	10	40	SA	compound 1816	472	10	1866	No Flag	No Flag	1866	No Flag	No Flag	-0.87	No Flag	No Flag
43481	1	473	10	41	SA	compound 1817	473	10	1990	No Flag	No Flag	1990	No Flag	No Flag	-1.76	No Flag	No Flag
43482	1	474	10	42	SA	compound 1818	474	10	828	No Flag	No Flag	828	No Flag	No Flag	6.57	No Flag	No Flag
43483	1	475	10	43	SA	compound 1819	475	10	1936	No Flag	No Flag	1936	No Flag	No Flag	-1.37	No Flag	No Flag
43484	1	476	10	44	SA	compound 1820	476	10	1946	No Flag	No Flag	1946	No Flag	No Flag	-1.44	No Flag	No Flag
43485	1	477	10	45	NC	neutral control	0	0	2048	No Flag	No Flag	2048	No Flag	No Flag	-2.17	No Flag	No Flag
43488	1	480	10	48	AC	full inhibition control	0	0	15837	No Flag	No Flag	15837	No Flag	No Flag	-100.99	No Flag	No Flag
43489	1	481	11	1	SA	compound 1821	481	10	1818	No Flag	No Flag	1818	No Flag	No Flag	-0.52	No Flag	No Flag
43490	1	482	11	2	SA	compound 1822	482	10	1627	No Flag	No Flag	1627	No Flag	No Flag	0.85	No Flag	No Flag
43491	1	483	11	3	SA	compound 1823	483	10	2189	No Flag	No Flag	2189	No Flag	No Flag	-3.18	No Flag	No Flag
43492	1	484	11	4	SA	compound 1824	484	10	2412	No Flag	No Flag	2412	No Flag	No Flag	-4.78	No Flag	No Flag
43493	1	485	11	5	SA	compound 1825	485	10	2311	No Flag	No Flag	2311	No Flag	No Flag	-4.06	No Flag	No Flag
43494	1	486	11	6	SA	compound 1826	486	10	2522	No Flag	No Flag	2522	No Flag	No Flag	-5.57	No Flag	No Flag
43495	1	487	11	7	SA	compound 1827	487	10	2220	No Flag	No Flag	2220	No Flag	No Flag	-3.4	No Flag	No Flag
43496	1	488	11	8	SA	compound 1828	488	10	2515	No Flag	No Flag	2515	No Flag	No Flag	-5.52	No Flag	No Flag
43497	1	489	11	9	SA	compound 1829	489	10	2321	No Flag	No Flag	2321	No Flag	No Flag	-4.13	No Flag	No Flag
43498	1	490	11	10	SA	compound 1830	490	10	2149	No Flag	No Flag	2149	No Flag	No Flag	-2.9	No Flag	No Flag
43499	1	491	11	11	SA	compound 1831	491	10	1940	No Flag	No Flag	1940	No Flag	No Flag	-1.4	No Flag	No Flag
43500	1	492	11	12	SA	compound 1832	492	10	2031	No Flag	No Flag	2031	No Flag	No Flag	-2.05	No Flag	No Flag
43501	1	493	11	13	SA	compound 1833	493	10	1847	No Flag	No Flag	1847	No Flag	No Flag	-0.73	No Flag	No Flag
43502	1	494	11	14	SA	compound 1834	494	10	1931	No Flag	No Flag	1931	No Flag	No Flag	-1.33	No Flag	No Flag
43503	1	495	11	15	SA	compound 1835	495	10	2048	No Flag	No Flag	2048	No Flag	No Flag	-2.17	No Flag	No Flag
43504	1	496	11	16	SA	compound 1836	496	10	2324	No Flag	No Flag	2324	No Flag	No Flag	-4.15	No Flag	No Flag
43505	1	497	11	17	SA	compound 1837	497	10	2230	No Flag	No Flag	2230	No Flag	No Flag	-3.48	No Flag	No Flag
43506	1	498	11	18	SA	compound 1838	498	10	2002	No Flag	No Flag	2002	No Flag	No Flag	-1.84	No Flag	No Flag
43507	1	499	11	19	SA	compound 1839	499	10	2267	No Flag	No Flag	2267	No Flag	No Flag	-3.74	No Flag	No Flag
43508	1	500	11	20	SA	compound 1840	500	10	2167	No Flag	No Flag	2167	No Flag	No Flag	-3.02	No Flag	No Flag
43509	1	501	11	21	SA	compound 1841	501	10	1527	No Flag	No Flag	1527	No Flag	No Flag	1.56	No Flag	No Flag
43510	1	502	11	22	SA	compound 1842	502	10	1911	No Flag	No Flag	1911	No Flag	No Flag	-1.19	No Flag	No Flag
43511	1	503	11	23	SA	compound 1843	503	10	1847	No Flag	No Flag	1847	No Flag	No Flag	-0.73	No Flag	No Flag
43512	1	504	11	24	SA	compound 1844	504	10	2478	No Flag	No Flag	2478	No Flag	No Flag	-5.25	No Flag	No Flag
43513	1	505	11	25	SA	compound 1845	505	10	2222	No Flag	No Flag	2222	No Flag	No Flag	-3.42	No Flag	No Flag
43514	1	506	11	26	SA	compound 1846	506	10	1823	No Flag	No Flag	1823	No Flag	No Flag	-0.56	No Flag	No Flag
43515	1	507	11	27	SA	compound 1847	507	10	1675	No Flag	No Flag	1675	No Flag	No Flag	0.5	No Flag	No Flag
43516	1	508	11	28	SA	compound 1848	508	10	2033	No Flag	No Flag	2033	No Flag	No Flag	-2.06	No Flag	No Flag
43517	1	509	11	29	SA	compound 1849	509	10	1927	No Flag	No Flag	1927	No Flag	No Flag	-1.3	No Flag	No Flag
43518	1	510	11	30	SA	compound 1850	510	10	2078	No Flag	No Flag	2078	No Flag	No Flag	-2.39	No Flag	No Flag
43519	1	511	11	31	SA	compound 1851	511	10	2012	No Flag	No Flag	2012	No Flag	No Flag	-1.91	No Flag	No Flag
43520	1	512	11	32	SA	compound 1852	512	10	2157	No Flag	No Flag	2157	No Flag	No Flag	-2.95	No Flag	No Flag
43521	1	513	11	33	SA	compound 1853	513	10	1398	No Flag	No Flag	1398	No Flag	No Flag	2.49	No Flag	No Flag
43522	1	514	11	34	SA	compound 1854	514	10	2017	No Flag	No Flag	2017	No Flag	No Flag	-1.95	No Flag	No Flag
43523	1	515	11	35	SA	compound 1855	515	10	1910	No Flag	No Flag	1910	No Flag	No Flag	-1.18	No Flag	No Flag
43524	1	516	11	36	SA	compound 1856	516	10	2359	No Flag	No Flag	2359	No Flag	No Flag	-4.4	No Flag	No Flag
43525	1	517	11	37	SA	compound 1857	517	10	2061	No Flag	No Flag	2061	No Flag	No Flag	-2.27	No Flag	No Flag
43526	1	518	11	38	SA	compound 1858	518	10	1811	No Flag	No Flag	1811	No Flag	No Flag	-0.47	No Flag	No Flag
43527	1	519	11	39	SA	compound 1859	519	10	2341	No Flag	No Flag	2341	No Flag	No Flag	-4.27	No Flag	No Flag
43528	1	520	11	40	SA	compound 1860	520	10	2004	No Flag	No Flag	2004	No Flag	No Flag	-1.86	No Flag	No Flag
43529	1	521	11	41	SA	compound 1861	521	10	2274	No Flag	No Flag	2274	No Flag	No Flag	-3.79	No Flag	No Flag
43530	1	522	11	42	SA	compound 1862	522	10	1866	No Flag	No Flag	1866	No Flag	No Flag	-0.87	No Flag	No Flag
43531	1	523	11	43	SA	compound 1863	523	10	2290	No Flag	No Flag	2290	No Flag	No Flag	-3.91	No Flag	No Flag
43532	1	524	11	44	SA	compound 1864	524	10	2373	No Flag	No Flag	2373	No Flag	No Flag	-4.5	No Flag	No Flag
43533	1	525	11	45	NC	neutral control	0	0	2414	No Flag	No Flag	2414	No Flag	No Flag	-4.79	No Flag	Masked. ControlOutlier
43536	1	528	11	48	AC	full inhibition control	0	0	18510	No Flag	No Flag	18510	No Flag	No Flag	-120.15	No Flag	No Flag
43537	1	529	12	1	SA	compound 1865	529	10	1319	No Flag	No Flag	1319	No Flag	No Flag	3.05	No Flag	No Flag
43538	1	530	12	2	SA	compound 1866	530	10	1543	No Flag	No Flag	1543	No Flag	No Flag	1.45	No Flag	No Flag
43539	1	531	12	3	SA	compound 1867	531	10	2145	No Flag	No Flag	2145	No Flag	No Flag	-2.87	No Flag	No Flag
43540	1	532	12	4	SA	compound 1868	532	10	2033	No Flag	No Flag	2033	No Flag	No Flag	-2.06	No Flag	No Flag
43541	1	533	12	5	SA	compound 1869	533	10	2111	No Flag	No Flag	2111	No Flag	No Flag	-2.62	No Flag	No Flag
43542	1	534	12	6	SA	compound 1870	534	10	2012	No Flag	No Flag	2012	No Flag	No Flag	-1.91	No Flag	No Flag
43543	1	535	12	7	SA	compound 1871	535	10	2007	No Flag	No Flag	2007	No Flag	No Flag	-1.88	No Flag	No Flag
43544	1	536	12	8	SA	compound 1872	536	10	3191	No Flag	No Flag	3191	No Flag	No Flag	-10.36	No Flag	No Flag
43545	1	537	12	9	SA	compound 1873	537	10	2311	No Flag	No Flag	2311	No Flag	No Flag	-4.06	No Flag	No Flag
43546	1	538	12	10	SA	compound 1874	538	10	2437	No Flag	No Flag	2437	No Flag	No Flag	-4.96	No Flag	No Flag
43547	1	539	12	11	SA	compound 1875	539	10	1995	No Flag	No Flag	1995	No Flag	No Flag	-1.79	No Flag	No Flag
43548	1	540	12	12	SA	compound 1876	540	10	1955	No Flag	No Flag	1955	No Flag	No Flag	-1.51	No Flag	No Flag
43549	1	541	12	13	SA	compound 1877	541	10	2222	No Flag	No Flag	2222	No Flag	No Flag	-3.42	No Flag	No Flag
43550	1	542	12	14	SA	compound 1878	542	10	1861	No Flag	No Flag	1861	No Flag	No Flag	-0.83	No Flag	No Flag
43551	1	543	12	15	SA	compound 1879	543	10	1889	No Flag	No Flag	1889	No Flag	No Flag	-1.03	No Flag	No Flag
43552	1	544	12	16	SA	compound 1880	544	10	1948	No Flag	No Flag	1948	No Flag	No Flag	-1.46	No Flag	No Flag
43553	1	545	12	17	SA	compound 1881	545	10	1973	No Flag	No Flag	1973	No Flag	No Flag	-1.63	No Flag	No Flag
43554	1	546	12	18	SA	compound 1882	546	10	2063	No Flag	No Flag	2063	No Flag	No Flag	-2.28	No Flag	No Flag
43555	1	547	12	19	SA	compound 1883	547	10	2204	No Flag	No Flag	2204	No Flag	No Flag	-3.29	No Flag	No Flag
43556	1	548	12	20	SA	compound 1884	548	10	1975	No Flag	No Flag	1975	No Flag	No Flag	-1.65	No Flag	No Flag
43557	1	549	12	21	SA	compound 1885	549	10	1781	No Flag	No Flag	1781	No Flag	No Flag	-0.26	No Flag	No Flag
[truncated: 12,721 more rows]

## Sheet: Raw Data Jawsam Lum IC50 Fig 1f
Curve Number	Assay Plate	Row	Column	Concentration value	Raw luminescence value	Activity value (corrected and normalized to controls)	Curve fit value	Robust Weights	Well flag/mask	Readout Flag	DRC mask
179	NX10352266	O	31	0.0312	3059	-2.785	-2.003	0.997	No flags	No flags
179	NX10352266	P	31	0.0312	3147	-3.349	-2.003	0.993	No flags	No flags
179	NX10352266	O	32	0.0312	3031	-2.605	-2.003	0.999	No flags	No flags
179	NX10352266	P	32	0.0312	2851	-1.45	-2.003	0.999	No flags	No flags
179	NX10352266	M	31	0.0986	2844	-1.405	-2.007	0.999	No flags	No flags
179	NX10352266	N	31	0.0986	2896	-1.739	-2.007	1	No flags	No flags
179	NX10352266	M	32	0.0986	2797	-1.104	-2.007	0.997	No flags	No flags
179	NX10352266	N	32	0.0986	2578	0.302	-2.007	0.978	No flags	No flags
179	NX10352266	K	31	0.312	2954	-2.111	-2.071	1	No flags	No flags
179	NX10352266	L	31	0.312	3100	-3.048	-2.071	0.996	No flags	No flags
179	NX10352266	K	32	0.312	2883	-1.655	-2.071	0.999	No flags	No flags
179	NX10352266	L	32	0.312	2856	-1.482	-2.071	0.999	No flags	No flags
179	NX10352266	I	31	0.987	3217	-3.798	-3.031	0.998	No flags	No flags
179	NX10352266	J	31	0.987	2764	-0.892	-3.031	0.981	No flags	No flags
179	NX10352266	I	32	0.987	3406	-5.011	-3.031	0.984	No flags	No flags
179	NX10352266	J	32	0.987	3071	-2.862	-3.031	1	No flags	No flags
179	NX10352266	G	31	3.124	4874	-14.43	-15.573	0.995	No flags	No flags
179	NX10352266	H	31	3.124	4355	-11.1	-15.573	0.92	No flags	No flags
179	NX10352266	G	32	3.124	7107	-28.757	-15.573	0.408	No flags	No flags
179	NX10352266	H	32	3.124	5294	-17.124	-15.573	0.99	No flags	No flags
179	NX10352266	E	31	9.887	12114	-60.882	-72.249	0.53	No flags	No flags
179	NX10352266	F	31	9.887	10253	-48.941	-72.249	0	No flags	No flags
179	NX10352266	E	32	9.887	14336	-75.138	-72.249	0.968	No flags	No flags
179	NX10352266	F	32	9.887	14825	-78.275	-72.249	0.861	No flags	No flags
179	NX10352266	C	31	31.287	19648	-109.22	-99.262	0.635	No flags	No flags
179	NX10352266	D	31	31.287	17889	-97.934	-99.262	0.992	No flags	No flags
179	NX10352266	C	32	31.287	21528	-121.282	-99.262	6.931e-06	No flags	No flags
179	NX10352266	D	32	31.287	20092	-112.069	-99.262	0.44	No flags	No flags
179	NX10352266	A	31	99.01	14399	-75.542	-101.831	0	No flags	No flags
179	NX10352266	B	31	99.01	17513	-95.522	-101.831	0.842	No flags	No flags
179	NX10352266	A	32	99.01	14816	-78.218	-101.831	0	No flags	No flags
179	NX10352266	B	32	99.01	17765	-97.138	-101.831	0.911	No flags	No flags

## Sheet: Raw Data Jawsamycin IC50 Fig 1g
Conc (uM)	Jawsamycin
200	4.52237	3.64742
64.3087	0.655415	0.202634
20.678	-0.131083	1.21581
6.64888	0.229395	2.43161
2.1379	5.06308	10.3343
0.687429	46.4853	64.6403
0.221038	85.4989	79.4326
0.0710734	93.6752	88.9564
0.0228532	93.7244	90.7801
0.00734829	95.7726	92.4012
0.0023628	96.0839	88.9564

## Sheet: Raw Data HIP HOP Exp.1 Fig 2ab
COMPOUND	EXPERIMENT_TYPE	GENE_NAME	SCORE	SCORE_TYPE	SYSTEMATIC_NAME	VIABILITY	Z_SCORE
Jawsamycin	HIP	TFC3	-0.110079	MADL	YAL001C	inviable	-0.141987
Jawsamycin	HIP	VPS8	4.87633	MADL	YAL002W	viable	2.40559
Jawsamycin	HIP	EFB1	-0.175159	MADL	YAL003W	inviable	-0.173415
Jawsamycin	HIP	YAL004W	0.348781	MADL	YAL004W	viable	0.157479
Jawsamycin	HIP	SSA1	2.74296	MADL	YAL005C	viable	0.476581
Jawsamycin	HIP	ERP2	0.529814	MADL	YAL007C	viable	0.373282
Jawsamycin	HIP	FUN14	0.330477	MADL	YAL008W	viable	0.187496
Jawsamycin	HIP	SPO7	0.417972	MADL	YAL009W	viable	0.305964
Jawsamycin	HIP	MDM10	-0.758976	MADL	YAL010C	viable	-0.742522
Jawsamycin	HIP	SWC3	-7.13426	MADL	YAL011W	viable	-2.1516
Jawsamycin	HIP	CYS3	0.170222	MADL	YAL012W	viable	0.146383
Jawsamycin	HIP	DEP1	2.45904	MADL	YAL013W	viable	1.62103
Jawsamycin	HIP	SYN8	-3.71909	MADL	YAL014C	viable	-2.29078
Jawsamycin	HIP	NTG1	-1.29637	MADL	YAL015C	viable	-0.812868
Jawsamycin	HIP	TPD3	-1.66854	MADL	YAL016W	viable	-1.01475
Jawsamycin	HIP	PSK1	-0.717551	MADL	YAL017W	viable	-0.418044
Jawsamycin	HIP	YAL018C	-0.60656	MADL	YAL018C	viable	-0.400796
Jawsamycin	HIP	FUN30	1.02486	MADL	YAL019W	viable	0.629927
Jawsamycin	HIP	ATS1	1.64866	MADL	YAL020C	viable	1.20856
Jawsamycin	HIP	CCR4	-0.746557	MADL	YAL021C	viable	-0.294254
Jawsamycin	HIP	FUN26	0.108769	MADL	YAL022C	viable	0.0975089
Jawsamycin	HIP	PMT2	-6.01396	MADL	YAL023C	viable	-2.05508
Jawsamycin	HIP	LTE1	1.65746	MADL	YAL024C		2.49266
Jawsamycin	HIP	MAK16	5.2684	MADL	YAL025C	inviable	2.64678
Jawsamycin	HIP	DRS2	1.8691	MADL	YAL026C	viable	0.936148
Jawsamycin	HIP	SAW1	0.200116	MADL	YAL027W	viable	0.285217
Jawsamycin	HIP	FRT2	-1.77522	MADL	YAL028W	viable	-0.958853
Jawsamycin	HIP	MYO4	1.76097	MADL	YAL029C	viable	1.6673
Jawsamycin	HIP	SNC1	-1.23785	MADL	YAL030W	viable	-1.29832
Jawsamycin	HIP	GIP4	-1.18054	MADL	YAL031C	viable	-0.921932
Jawsamycin	HIP	PRP45	-0.718131	MADL	YAL032C	inviable	-0.509228
Jawsamycin	HIP	POP5	-0.324033	MADL	YAL033W	inviable	-0.237683
Jawsamycin	HIP	FUN19	0.0899381	MADL	YAL034C	viable	0.0497027
Jawsamycin	HIP	MTW1	1.52873	MADL	YAL034W-A	inviable	1.33821
Jawsamycin	HIP	YAL035C-A	1.98866	MADL	YAL035C-A		1.70634
Jawsamycin	HIP	FUN12	-3.40467	MADL	YAL035W	viable	-0.737286
Jawsamycin	HIP	RBG1	-0.947162	MADL	YAL036C	viable	-0.756727
Jawsamycin	HIP	YAL037W	-0.389707	MADL	YAL037W	viable	-0.195475
Jawsamycin	HIP	CDC19	-2.24735	MADL	YAL038W	inviable	-1.50916
Jawsamycin	HIP	CYC3	-0.918047	MADL	YAL039C	viable	-0.567429
Jawsamycin	HIP	CLN3	0.174791	MADL	YAL040C	viable	0.11606
Jawsamycin	HIP	CDC24	1.80108	MADL	YAL041W	inviable	1.46507
Jawsamycin	HIP	ERV46	-0.499882	MADL	YAL042W	viable	-0.217644
Jawsamycin	HIP	PTA1	0.767701	MADL	YAL043C	inviable	0.329652
Jawsamycin	HIP	YAL043C-A	0.567783	MADL	YAL043C-A		0.417997
Jawsamycin	HIP	GCV3	4.84163	MADL	YAL044C	viable	1.62645
Jawsamycin	HIP	YAL045C	-13.5781	MADL	YAL045C	viable	-4.00086
Jawsamycin	HIP	AIM1	-0.183787	MADL	YAL046C	viable	-0.149397
Jawsamycin	HIP	SPC72	-0.83045	MADL	YAL047C	viable	-0.972009
Jawsamycin	HIP	GEM1	0.0967147	MADL	YAL048C	viable	0.0734422
Jawsamycin	HIP	AIM2	-1.56955	MADL	YAL049C	viable	-0.671018
Jawsamycin	HIP	OAF1	0.845194	MADL	YAL051W	viable	0.91289
Jawsamycin	HIP	FLC2	0.722584	MADL	YAL053W	viable	0.851887
Jawsamycin	HIP	ACS1	-0.326128	MADL	YAL054C	viable	-0.408681
Jawsamycin	HIP	PEX22	0.257566	MADL	YAL055W	viable	0.320838
Jawsamycin	HIP	GPB2	-0.196902	MADL	YAL056W	viable	-0.201843
Jawsamycin	HIP	YAL058C-A	-0.349078	MADL	YAL058C-A		-0.328495
Jawsamycin	HIP	CNE1	0.437742	MADL	YAL058W	viable	0.564473
Jawsamycin	HIP	ECM1	-0.942305	MADL	YAL059W	viable	-0.882268
Jawsamycin	HIP	BDH1	-0.030762	MADL	YAL060W	viable	-0.0418057
Jawsamycin	HIP	BDH2	1.12131	MADL	YAL061W	viable	1.09221
Jawsamycin	HIP	GDH3	-0.0100821	MADL	YAL062W	viable	-0.0150467
Jawsamycin	HIP	TDA8	0.65542	MADL	YAL064C-A	viable	0.567069
Jawsamycin	HIP	YAL065C	0.861956	MADL	YAL065C	viable	0.708986
Jawsamycin	HIP	YAL066W	0.962571	MADL	YAL066W	viable	0.779794
Jawsamycin	HIP	SEO1	0.705567	MADL	YAL067C	viable	0.656948
Jawsamycin	HIP	PAU8	-0.39923	MADL	YAL068C	viable	-0.43474
Jawsamycin	HIP	ERP1	1.27253	MADL	YAR002C-A	viable	1.26774
Jawsamycin	HIP	NUP60	-0.302041	MADL	YAR002W	viable	-0.0540924
Jawsamycin	HIP	SWD1	-1.03248	MADL	YAR003W	viable	-1.20458
Jawsamycin	HIP	RFA1	1.11475	MADL	YAR007C	inviable	0.709367
Jawsamycin	HIP	SEN34	0.643695	MADL	YAR008W	inviable	0.389307
Jawsamycin	HIP	BUD14	-0.179626	MADL	YAR014C	viable	-0.204822
Jawsamycin	HIP	ADE1	0.52316	MADL	YAR015W	viable	0.459642
Jawsamycin	HIP	KIN3	2.65261	MADL	YAR018C	viable	0.919594
Jawsamycin	HIP	CDC15	-1.35507	MADL	YAR019C	inviable	-0.92475
Jawsamycin	HIP	PAU7	2.42178	MADL	YAR020C	viable	1.65249
Jawsamycin	HIP	YAR023C	1.09494	MADL	YAR023C	viable	1.07592
Jawsamycin	HIP	UIP3	-0.483337	MADL	YAR027W	viable	-0.524068
Jawsamycin	HIP	YAR028W	1.42414	MADL	YAR028W	viable	0.975081
Jawsamycin	HIP	YAR029W	-0.311112	MADL	YAR029W	viable	-0.301484
Jawsamycin	HIP	YAR030C	0.48724	MADL	YAR030C	viable	0.497756
Jawsamycin	HIP	PRM9	0.0298763	MADL	YAR031W	viable	0.0256622
Jawsamycin	HIP	YAT1	0.499959	MADL	YAR035W	viable	0.398063
Jawsamycin	HIP	YAR040C	0.116843	MADL	YAR040C		0.0845242
Jawsamycin	HIP	SWH1	-0.934725	MADL	YAR042W	viable	-0.572142
Jawsamycin	HIP	YAR043C	-1.42506	MADL	YAR043C		-0.755617
Jawsamycin	HIP	YAR044W	-2.51816	MADL	YAR044W		-1.33103
Jawsamycin	HIP	YAR047C	-9.1742	MADL	YAR047C	viable	-1.94313
Jawsamycin	HIP	FLO1	-1.05061	MADL	YAR050W	viable	-0.936628
Jawsamycin	HIP	HTB2	5.57806	MADL	YBL002W	viable	1.03356
Jawsamycin	HIP	UTP20	-0.574981	MADL	YBL004W	inviable	-0.611054
Jawsamycin	HIP	LDB7	0.594961	MADL	YBL006C	viable	0.712419
Jawsamycin	HIP	SLA1	-1.87783	MADL	YBL007C	viable	-2.35183
Jawsamycin	HIP	HIR1	0.250224	MADL	YBL008W	viable	0.296315
Jawsamycin	HIP	ALK2	-1.52396	MADL	YBL009W	viable	-1.38446
Jawsamycin	HIP	YBL010C	-0.1099	MADL	YBL010C	viable	-0.133883
Jawsamycin	HIP	SCT1	-3.19528	MADL	YBL011W	viable	-0.511476
Jawsamycin	HIP	YBL012C	0.747767	MADL	YBL012C	viable	0.78421
Jawsamycin	HIP	FMT1	-10.7718	MADL	YBL013W	viable	-4.16912
Jawsamycin	HIP	ACH1	-2.80547	MADL	YBL015W	viable	-4.03841
Jawsamycin	HIP	FUS3	1.18421	MADL	YBL016W	viable	1.47842
Jawsamycin	HIP	PEP1	0.736935	MADL	YBL017C	viable	0.878053
Jawsamycin	HIP	POP8	0.00378004	MADL	YBL018C	inviable	0.00442366
Jawsamycin	HIP	APN2	-1.09555	MADL	YBL019W	viable	-0.912103
Jawsamycin	HIP	RFT1	0.168158	MADL	YBL020W	inviable	0.207935
Jawsamycin	HIP	MCM2	-0.725321	MADL	YBL023C	inviable	-0.222777
Jawsamycin	HIP	NCL1	0.0954891	MADL	YBL024W	viable	0.13991
Jawsamycin	HIP	RRN10	-0.409099	MADL	YBL025W	viable	-0.457404
Jawsamycin	HIP	LSM2	-1.18746	MADL	YBL026W	inviable	-0.46764
Jawsamycin	HIP	RPL19B	8.90825	MADL	YBL027W	viable	5.32164
Jawsamycin	HIP	YBL028C	0.707428	MADL	YBL028C	viable	1.24597
Jawsamycin	HIP	YBL029W	0.550931	MADL	YBL029W	viable	0.818983
Jawsamycin	HIP	PET9	-0.744216	MADL	YBL030C	inviable	-0.618387
Jawsamycin	HIP	SHE1	-2.09253	MADL	YBL031W	viable	-2.11852
Jawsamycin	HIP	HEK2	-0.748054	MADL	YBL032W	viable	-0.606791
Jawsamycin	HIP	RIB1	-1.5555	MADL	YBL033C	viable	-1.02672
Jawsamycin	HIP	STU1	-0.198021	MADL	YBL034C	inviable	-0.187326
Jawsamycin	HIP	POL12	-0.598206	MADL	YBL035C	inviable	-0.651529
Jawsamycin	HIP	YBL036C	-0.567253	MADL	YBL036C	viable	-0.698679
Jawsamycin	HIP	APL3	0.121517	MADL	YBL037W	viable	0.173619
Jawsamycin	HIP	PRE7	0.437675	MADL	YBL041W	inviable	0.396034
Jawsamycin	HIP	MRPL16	-1.80229	MADL	YBL038W	viable	-1.54625
Jawsamycin	HIP	URA7	-1.33922	MADL	YBL039C	viable	-1.89753
Jawsamycin	HIP	ERD2	0.0853112	MADL	YBL040C	inviable	0.140499
Jawsamycin	HIP	FUI1	-1.38609	MADL	YBL042C	viable	-0.445709
Jawsamycin	HIP	ECM13	0.271914	MADL	YBL043W	viable	0.362562
Jawsamycin	HIP	YBL044W	0.0469357	MADL	YBL044W	viable	0.016851
Jawsamycin	HIP	COR1	-1.50313	MADL	YBL045C	viable	-1.86052
Jawsamycin	HIP	PSY4	-5.56952	MADL	YBL046W	viable	-0.958474
Jawsamycin	HIP	EDE1	1.26524	MADL	YBL047C	viable	0.182688
Jawsamycin	HIP	RRT1	0.194164	MADL	YBL048W	viable	0.328967
Jawsamycin	HIP	MOH1	-0.719669	MADL	YBL049W	viable	-0.942138
Jawsamycin	HIP	SEC17	-2.9574	MADL	YBL050W	inviable	-2.52794
Jawsamycin	HIP	PIN4	0.344586	MADL	YBL051C	viable	0.435719
Jawsamycin	HIP	SAS3	-1.71583	MADL	YBL052C	viable	-1.50551
Jawsamycin	HIP	YBL053W	0.423503	MADL	YBL053W	viable	0.362859
Jawsamycin	HIP	TOD6	-0.802808	MADL	YBL054W	viable	-0.534594
Jawsamycin	HIP	YBL055C	0.479534	MADL	YBL055C	viable	0.359062
Jawsamycin	HIP	PTC3	-0.55776	MADL	YBL056W	viable	-0.475942
Jawsamycin	HIP	PTH2	-0.298077	MADL	YBL057C	viable	-0.343496
Jawsamycin	HIP	SHP1	-0.320804	MADL	YBL058W	viable	-0.365523
Jawsamycin	HIP	YBL059W	0.0274398	MADL	YBL059W	viable	0.046125
Jawsamycin	HIP	YEL1	0.597514	MADL	YBL060W	viable	0.841379
Jawsamycin	HIP	SKT5	-3.04817	MADL	YBL061C	viable	-4.35061
Jawsamycin	HIP	YBL062W	-3.91672	MADL	YBL062W	viable	-3.68962
Jawsamycin	HIP	KIP1	0.33701	MADL	YBL063W	viable	0.579585
Jawsamycin	HIP	PRX1	-0.166325	MADL	YBL064C	viable	-0.181529
Jawsamycin	HIP	YBL065W	6.6563	MADL	YBL065W	viable	1.9345
Jawsamycin	HIP	SEF1	-0.351574	MADL	YBL066C	viable	-0.24808
Jawsamycin	HIP	UBP13	8.76378	MADL	YBL067C	viable	1.78552
Jawsamycin	HIP	PRS4	0.048192	MADL	YBL068W	viable	0.0452295
Jawsamycin	HIP	YBL070C	0.485624	MADL	YBL070C	viable	0.582886
Jawsamycin	HIP	YBL071C	1.80596	MADL	YBL071C	viable	2.21105
Jawsamycin	HIP	RPS8A	4.46166	MADL	YBL072C	viable	2.57864
Jawsamycin	HIP	YBL073W	0.37361	MADL	YBL073W	inviable	0.433489
Jawsamycin	HIP	AAR2	-0.156475	MADL	YBL074C	inviable	-0.182453
Jawsamycin	HIP	ILS1	-0.320997	MADL	YBL076C	inviable	-0.344794
Jawsamycin	HIP	YBL077W	-0.940522	MADL	YBL077W	inviable	-0.970008
Jawsamycin	HIP	ATG8	0.0563898	MADL	YBL078C	viable	0.0439006
Jawsamycin	HIP	NUP170	-1.43509	MADL	YBL079W	viable	-0.903248
Jawsamycin	HIP	PET112	1.41316	MADL	YBL080C	viable	1.52762
Jawsamycin	HIP	YBL081W	-3.60648	MADL	YBL081W	viable	-3.08474
Jawsamycin	HIP	ALG3	-1.69033	MADL	YBL082C	viable	-2.0134
Jawsamycin	HIP	YBL083C	0.418367	MADL	YBL083C	viable	0.330067
Jawsamycin	HIP	CDC27	0.489706	MADL	YBL084C	inviable	0.40728
Jawsamycin	HIP	BOI1	1.66012	MADL	YBL085W	viable	1.72939
Jawsamycin	HIP	YBL086C	-5.64637	MADL	YBL086C	viable	-3.6678
Jawsamycin	HIP	RPL23A	8.28852	MADL	YBL087C	viable	3.09847
Jawsamycin	HIP	TEL1	0.381517	MADL	YBL088C	viable	0.564257
Jawsamycin	HIP	AVT5	-0.646534	MADL	YBL089W	viable	-0.63219
Jawsamycin	HIP	MRP21	-0.0751707	MADL	YBL090W	viable	-0.0842033
Jawsamycin	HIP	SCS22	-3.7405	MADL	YBL091C-A	viable	-2.35433
Jawsamycin	HIP	RPL32	-1.56756	MADL	YBL092W	inviable	-0.83117
Jawsamycin	HIP	YBL094C	-1.35856	MADL	YBL094C	viable	-1.81414
Jawsamycin	HIP	YBL095W	0.415726	MADL	YBL095W	viable	0.39053
Jawsamycin	HIP	YBL096C	1.1124	MADL	YBL096C	viable	0.951525
Jawsamycin	HIP	BRN1	1.05317	MADL	YBL097W	inviable	1.16694
Jawsamycin	HIP	BNA4	0.241196	MADL	YBL098W	viable	0.411452
Jawsamycin	HIP	ATP1	0.0147623	MADL	YBL099W	viable	0.0120279
Jawsamycin	HIP	YBL100C	0.14268	MADL	YBL100C	viable	0.204237
Jawsamycin	HIP	ECM21	1.08462	MADL	YBL101C	viable	1.47012
Jawsamycin	HIP	SFT2	-0.76604	MADL	YBL102W	viable	-0.980039
Jawsamycin	HIP	RTG3	-0.092663	MADL	YBL103C	viable	-0.0978098
Jawsamycin	HIP	SEA4	-0.146724	MADL	YBL104C	viable	-0.211181
Jawsamycin	HIP	PKC1	-1.78614	MADL	YBL105C	inviable	-2.28035
Jawsamycin	HIP	SRO77	-0.123262	MADL	YBL106C	viable	-0.156865
Jawsamycin	HIP	YBL107C	-0.139778	MADL	YBL107C	viable	-0.119328
Jawsamycin	HIP	NTH2	-1.3217	MADL	YBR001C	viable	-1.55157
Jawsamycin	HIP	RER2	1.51192	MADL	YBR002C	inviable	1.08536
Jawsamycin	HIP	COQ1	0.121503	MADL	YBR003W	viable	0.161605
Jawsamycin	HIP	GPI18	-1.51578	MADL	YBR004C	inviable	-1.27417
Jawsamycin	HIP	RCR1	2.28629	MADL	YBR005W	viable	3.09325
Jawsamycin	HIP	UGA2	-2.18528	MADL	YBR006W		-2.31699
Jawsamycin	HIP	DSF2	0.851276	MADL	YBR007C	viable	0.793379
Jawsamycin	HIP	IPP1	-0.0356034	MADL	YBR011C	inviable	-0.0409809
Jawsamycin	HIP	FLR1	-0.411221	MADL	YBR008C	viable	-0.459801
Jawsamycin	HIP	HHF1	0.449429	MADL	YBR009C	viable	0.615884
Jawsamycin	HIP	HHT1	-0.0986949	MADL	YBR010W	viable	-0.101679
Jawsamycin	HIP	YBR012C	0.821	MADL	YBR012C	viable	1.43569
Jawsamycin	HIP	YBR013C	-0.031556	MADL	YBR013C	viable	-0.0345184
Jawsamycin	HIP	GRX7	-2.71072	MADL	YBR014C	viable	-2.78436
Jawsamycin	HIP	MNN2	0.744349	MADL	YBR015C	viable	1.01123
Jawsamycin	HIP	YBR016W	0.767588	MADL	YBR016W	viable	0.648565
Jawsamycin	HIP	KAP104	0.61624	MADL	YBR017C	viable	0.883105
Jawsamycin	HIP	GAL7	0.821966	MADL	YBR018C	viable	0.685294
Jawsamycin	HIP	GAL10	-1.50528	MADL	YBR019C	viable	-1.70931
Jawsamycin	HIP	GAL1	-0.488642	MADL	YBR020W	viable	-0.609597
Jawsamycin	HIP	FUR4	-0.346242	MADL	YBR021W	viable	-0.154564
Jawsamycin	HIP	POA1	0.50158	MADL	YBR022W	viable	0.632029
Jawsamycin	HIP	CHS3	-1.66469	MADL	YBR023C	viable	-1.57471
Jawsamycin	HIP	SCO2	-0.339621	MADL	YBR024W	viable	-0.501646
Jawsamycin	HIP	OLA1	-0.155426	MADL	YBR025C	viable	-0.156347
Jawsamycin	HIP	ETR1	-0.936051	MADL	YBR026C	viable	-1.18781
Jawsamycin	HIP	YBR027C	-0.389492	MADL	YBR027C	viable	-0.388504
Jawsamycin	HIP	YPK3	-1.23193	MADL	YBR028C	viable	-1.66655
Jawsamycin	HIP	CDS1	-2.97121	MADL	YBR029C	inviable	-2.78377
Jawsamycin	HIP	RKM3	-0.839129	MADL	YBR030W	viable	-0.789087
Jawsamycin	HIP	RPL4A	0.829556	MADL	YBR031W	viable	0.690151
Jawsamycin	HIP	YBR032W	0.151032	MADL	YBR032W	viable	0.138678
Jawsamycin	HIP	EDS1	-0.613118	MADL	YBR033W	viable	-0.793174
Jawsamycin	HIP	HMT1	1.85377	MADL	YBR034C	viable	1.79628
Jawsamycin	HIP	PDX3	0.841726	MADL	YBR035C	viable	0.662518
Jawsamycin	HIP	CSG2	-0.814983	MADL	YBR036C	viable	-0.685116
Jawsamycin	HIP	SCO1	0.24059	MADL	YBR037C	viable	0.31531
Jawsamycin	HIP	CHS2	-1.45192	MADL	YBR038W	inviable	-1.26229
Jawsamycin	HIP	ATP3	-0.169642	MADL	YBR039W	viable	-0.129546
Jawsamycin	HIP	FIG1	0.674233	MADL	YBR040W	viable	0.64483
Jawsamycin	HIP	CST26	-0.521622	MADL	YBR042C	viable	-0.49679
Jawsamycin	HIP	QDR3	-2.21676	MADL	YBR043C	viable	-2.95387
Jawsamycin	HIP	TCM62	-0.27725	MADL	YBR044C	viable	-0.293886
Jawsamycin	HIP	GIP1	0.304884	MADL	YBR045C	viable	0.336707
Jawsamycin	HIP	ZTA1	-0.422089	MADL	YBR046C	viable	-0.594396
Jawsamycin	HIP	FMP23	0.348193	MADL	YBR047W	viable	0.449693
Jawsamycin	HIP	RPS11B	1.1659	MADL	YBR048W	viable	1.52576
Jawsamycin	HIP	REB1	1.33713	MADL	YBR049C	inviable	1.01491
Jawsamycin	HIP	REG2	0.0175312	MADL	YBR050C	viable	0.0155033
Jawsamycin	HIP	YBR051W	-0.371791	MADL	YBR051W	viable	-0.277652
Jawsamycin	HIP	RFS1	0.109369	MADL	YBR052C	viable	0.0953707
Jawsamycin	HIP	YBR053C	-2.15867	MADL	YBR053C	viable	-2.4592
Jawsamycin	HIP	YRO2	-0.895808	MADL	YBR054W	viable	-1.16959
Jawsamycin	HIP	PRP6	0.22632	MADL	YBR055C	inviable	0.230273
Jawsamycin	HIP	YBR056W	0.174553	MADL	YBR056W	viable	0.216565
Jawsamycin	HIP	MUM2	-0.405962	MADL	YBR057C	viable	-0.362317
Jawsamycin	HIP	UBP14	-0.272917	MADL	YBR058C	viable	-0.332657
Jawsamycin	HIP	AKL1	1.3407	MADL	YBR059C	viable	0.812261
Jawsamycin	HIP	ORC2	-1.0981	MADL	YBR060C	inviable	-1.10805
Jawsamycin	HIP	TRM7	-0.0978891	MADL	YBR061C	viable	-0.159373
Jawsamycin	HIP	YBR062C	0.108845	MADL	YBR062C	viable	0.135068
Jawsamycin	HIP	YBR063C	1.62034	MADL	YBR063C	viable	1.51169
Jawsamycin	HIP	YBR064W	0.746496	MADL	YBR064W	viable	0.703084
Jawsamycin	HIP	ECM2	-0.550931	MADL	YBR065C	viable	-0.513426
Jawsamycin	HIP	NRG2	-1.34739	MADL	YBR066C	viable	-1.59152
Jawsamycin	HIP	TIP1	0.153729	MADL	YBR067C	viable	0.158352
Jawsamycin	HIP	BAP2	-0.0294214	MADL	YBR068C	viable	-0.0323049
Jawsamycin	HIP	TAT1	-0.991795	MADL	YBR069C	viable	-1.06421
Jawsamycin	HIP	ALG14	0.519263	MADL	YBR070C	inviable	0.697111
Jawsamycin	HIP	YBR071W	-5.13356	MADL	YBR071W	viable	-3.778
Jawsamycin	HIP	HSP26	-0.964945	MADL	YBR072W	viable	-0.819788
Jawsamycin	HIP	RDH54	-0.216984	MADL	YBR073W	viable	-0.255063
Jawsamycin	HIP	YBR074W	0.827049	MADL	YBR074W	viable	0.993618
Jawsamycin	HIP	ECM8	0.244247	MADL	YBR076W	viable	0.350306
Jawsamycin	HIP	SLM4	0.225126	MADL	YBR077C	viable	0.411864
Jawsamycin	HIP	ECM33	-1.78082	MADL	YBR078W	viable	-0.658106
Jawsamycin	HIP	RPG1	-1.07866	MADL	YBR079C	inviable	-1.52366
Jawsamycin	HIP	SEC18	0.291061	MADL	YBR080C	inviable	0.21609
Jawsamycin	HIP	SPT7	-5.18772	MADL	YBR081C	viable	-3.50737
Jawsamycin	HIP	UBC4	-0.368752	MADL	YBR082C	viable	-0.343074
Jawsamycin	HIP	AAC3	0.214119	MADL	YBR085W	viable	0.353834
Jawsamycin	HIP	TEC1	0.337327	MADL	YBR083W	viable	0.298264
Jawsamycin	HIP	RPL19A	9.30892	MADL	YBR084C-A	viable	5.33141
Jawsamycin	HIP	MIS1	0.896247	MADL	YBR084W	viable	1.08092
Jawsamycin	HIP	IST2	0.402025	MADL	YBR086C	viable	0.412913
Jawsamycin	HIP	RFC5	-1.71454	MADL	YBR087W	inviable	-1.49669
Jawsamycin	HIP	POL30	-1.35686	MADL	YBR088C	inviable	-1.04881
Jawsamycin	HIP	YBR089W	-0.251234	MADL	YBR089W	inviable	-0.333637
Jawsamycin	HIP	YBR090C	-1.8325	MADL	YBR090C	viable	-1.98966
Jawsamycin	HIP	TIM12	-6.59857	MADL	YBR091C	inviable	-2.20307
Jawsamycin	HIP	PHO3	-2.17681	MADL	YBR092C	viable	-2.08314
Jawsamycin	HIP	PHO5	-0.94815	MADL	YBR093C	viable	-1.02971
Jawsamycin	HIP	PBY1	-0.928667	MADL	YBR094W	viable	-1.10385
Jawsamycin	HIP	RXT2	0.147361	MADL	YBR095C	viable	0.0305657
Jawsamycin	HIP	YBR096W	-0.289525	MADL	YBR096W	viable	-0.408445
Jawsamycin	HIP	VPS15	0.111618	MADL	YBR097W	viable	0.119715
Jawsamycin	HIP	MMS4	0.149117	MADL	YBR098W	viable	0.146392
Jawsamycin	HIP	YBR099C	-0.0995437	MADL	YBR099C	viable	-0.105684
Jawsamycin	HIP	FES1	3.41198	MADL	YBR101C	viable	1.02017
Jawsamycin	HIP	EXO84	1.95185	MADL	YBR102C	inviable	1.5547
Jawsamycin	HIP	SIF2	1.99578	MADL	YBR103W	viable	1.19545
Jawsamycin	HIP	YMC2	0.54223	MADL	YBR104W	viable	0.541263
Jawsamycin	HIP	PHO88	-0.190817	MADL	YBR106W	viable	-0.324622
Jawsamycin	HIP	IML3	0.347371	MADL	YBR107C	viable	0.500317
Jawsamycin	HIP	AIM3	-0.365935	MADL	YBR108W	viable	-0.396707
Jawsamycin	HIP	CMD1	4.84172	MADL	YBR109C	inviable	2.7641
Jawsamycin	HIP	ALG1	0.429704	MADL	YBR110W	inviable	0.277637
Jawsamycin	HIP	YSA1	0.445196	MADL	YBR111C	viable	0.303135
Jawsamycin	HIP	CYC8	0.22115	MADL	YBR112C	viable	0.21694
Jawsamycin	HIP	YBR113W	0.528786	MADL	YBR113W	viable	0.532233
Jawsamycin	HIP	RAD16	-1.89608	MADL	YBR114W	viable	-1.7649
Jawsamycin	HIP	LYS2	0.987342	MADL	YBR115C	viable	1.28683
Jawsamycin	HIP	YBR116C	-0.00108603	MADL	YBR116C	viable	-0.00135654
Jawsamycin	HIP	TKL2	-1.71412	MADL	YBR117C	viable	-2.20116
Jawsamycin	HIP	TEF2	0.784545	MADL	YBR118W	viable	1.10682
Jawsamycin	HIP	MUD1	-0.706395	MADL	YBR119W	viable	-0.472264
Jawsamycin	HIP	CBP6	0.260823	MADL	YBR120C	viable	0.267607
Jawsamycin	HIP	GRS1	-0.236826	MADL	YBR121C		-0.416714
Jawsamycin	HIP	TFC1	0.61646	MADL	YBR123C	inviable	0.432229
Jawsamycin	HIP	YBR124W	0.249599	MADL	YBR124W	inviable	0.33101
Jawsamycin	HIP	PTC4	0.297796	MADL	YBR125C	viable	0.366008
Jawsamycin	HIP	TPS1	8.69368	MADL	YBR126C	viable	2.35286
Jawsamycin	HIP	VMA2	0.284324	MADL	YBR127C	viable	0.255904
Jawsamycin	HIP	ATG14	-1.21166	MADL	YBR128C	viable	-1.03114
Jawsamycin	HIP	OPY1	-0.917484	MADL	YBR129C	viable	-0.789076
Jawsamycin	HIP	SHE3	1.90304	MADL	YBR130C	viable	1.48784
Jawsamycin	HIP	CCZ1	0.117487	MADL	YBR131W	viable	0.128382
Jawsamycin	HIP	AGP2	-0.191168	MADL	YBR132C	viable	-0.162319
Jawsamycin	HIP	HSL7	-1.19556	MADL	YBR133C	viable	-0.372162
Jawsamycin	HIP	YBR134W	-0.291613	MADL	YBR134W	viable	-0.322469
Jawsamycin	HIP	CKS1	-0.546717	MADL	YBR135W	inviable	-0.412757
Jawsamycin	HIP	MEC1	-1.16522	MADL	YBR136W	inviable	-0.839315
Jawsamycin	HIP	YBR137W	-0.352282	MADL	YBR137W	viable	-0.427879
Jawsamycin	HIP	YBR138C	0.475954	MADL	YBR138C	viable	0.590108
Jawsamycin	HIP	YBR139W	0.390417	MADL	YBR139W	viable	0.400024
Jawsamycin	HIP	IRA1	-3.85265	MADL	YBR140C	inviable	-1.89285
Jawsamycin	HIP	YBR141C	-1.76276	MADL	YBR141C	viable	-1.87831
Jawsamycin	HIP	MAK5	0.696732	MADL	YBR142W	inviable	0.89115
Jawsamycin	HIP	SUP45	-7.29232	MADL	YBR143C	inviable	-4.49903
Jawsamycin	HIP	YBR144C	-1.40434	MADL	YBR144C	viable	-2.08472
Jawsamycin	HIP	ADH5	-0.222304	MADL	YBR145W	viable	-0.273048
Jawsamycin	HIP	MRPS9	-0.710322	MADL	YBR146W	viable	-0.843417
Jawsamycin	HIP	RTC2	-0.0276031	MADL	YBR147W	viable	-0.0426397
Jawsamycin	HIP	YSW1	0.0202061	MADL	YBR148W	viable	0.0316118
Jawsamycin	HIP	ARA1	-1.51338	MADL	YBR149W	viable	-1.36855
Jawsamycin	HIP	TBS1	-1.39066	MADL	YBR150C	viable	-1.44362
Jawsamycin	HIP	APD1	-1.66302	MADL	YBR151W	viable	-2.16661
Jawsamycin	HIP	SPP381	0.750602	MADL	YBR152W	inviable	0.936454
Jawsamycin	HIP	RIB7	-0.520005	MADL	YBR153W	inviable	-0.66829
Jawsamycin	HIP	CNS1	-0.755313	MADL	YBR155W	inviable	-0.540162
Jawsamycin	HIP	ICS2	-0.0758423	MADL	YBR157C	viable	-0.0528627
Jawsamycin	HIP	AMN1	1.2282	MADL	YBR158W	viable	1.25802
Jawsamycin	HIP	TOS1	-0.286037	MADL	YBR162C	viable	-0.299896
Jawsamycin	HIP	IFA38	-2.07427	MADL	YBR159W	viable	-1.42956
Jawsamycin	HIP	CDC28	-0.0710757	MADL	YBR160W	inviable	-0.0619766
Jawsamycin	HIP	CSH1	-0.486132	MADL	YBR161W	viable	-0.859697
Jawsamycin	HIP	YSY6	0.336982	MADL	YBR162W-A	viable	0.469908
Jawsamycin	HIP	EXO5	-0.152085	MADL	YBR163W	viable	-0.252437
Jawsamycin	HIP	ARL1	0.267087	MADL	YBR164C	viable	0.273039
Jawsamycin	HIP	UBS1	-0.493959	MADL	YBR165W	viable	-0.501257
Jawsamycin	HIP	TYR1	-0.812701	MADL	YBR166C	viable	-0.797044
Jawsamycin	HIP	POP7	-0.926436	MADL	YBR167C	inviable	-1.07487
Jawsamycin	HIP	PEX32	-0.685231	MADL	YBR168W	viable	-0.439615
Jawsamycin	HIP	SSE2	0.722778	MADL	YBR169C	viable	0.573884
Jawsamycin	HIP	NPL4	0.936198	MADL	YBR170C	viable	0.770835
Jawsamycin	HIP	SEC66	-1.27839	MADL	YBR171W	viable	-1.3221
Jawsamycin	HIP	SMY2	0.604407	MADL	YBR172C	viable	0.623845
Jawsamycin	HIP	UMP1	2.85904	MADL	YBR173C	viable	1.54798
Jawsamycin	HIP	YBR174C	0.495609	MADL	YBR174C	viable	0.643065
Jawsamycin	HIP	SWD3	-1.79163	MADL	YBR175W	viable	-1.51497
Jawsamycin	HIP	ECM31	-0.0223144	MADL	YBR176W	viable	-0.0280777
Jawsamycin	HIP	EHT1	1.45688	MADL	YBR177C	viable	1.41506
Jawsamycin	HIP	YBR178W	-1.09231	MADL	YBR178W	viable	-1.0853
Jawsamycin	HIP	FZO1	0.53479	MADL	YBR179C	viable	1.01297
Jawsamycin	HIP	DTR1	-1.15124	MADL	YBR180W	viable	-1.17597
Jawsamycin	HIP	RPS6B	5.14069	MADL	YBR181C	viable	2.49339
Jawsamycin	HIP	SMP1	0.0110635	MADL	YBR182C	viable	0.012144
Jawsamycin	HIP	YPC1	-0.743331	MADL	YBR183W	viable	-0.771673
Jawsamycin	HIP	YBR184W	-0.232306	MADL	YBR184W	viable	-0.199058
Jawsamycin	HIP	MBA1	-1.2078	MADL	YBR185C	viable	-0.990886
Jawsamycin	HIP	PCH2	-0.500867	MADL	YBR186W	viable	-0.694462
Jawsamycin	HIP	GDT1	-1.35624	MADL	YBR187W	viable	-0.727802
Jawsamycin	HIP	NTC20	-0.00479624	MADL	YBR188C	viable	-0.00608207
Jawsamycin	HIP	RPS9B	2.36557	MADL	YBR189W	viable	3.00568
Jawsamycin	HIP	YBR190W	10.6299	MADL	YBR190W	inviable	6.51505
Jawsamycin	HIP	RPL21A	11.882	MADL	YBR191W	viable	6.14328
Jawsamycin	HIP	RIM2	-0.101206	MADL	YBR192W	inviable	-0.07437
Jawsamycin	HIP	MED8	-2.89093	MADL	YBR193C	inviable	-2.75777
Jawsamycin	HIP	AIM4	-1.45498	MADL	YBR194W	viable	-1.60106
Jawsamycin	HIP	MSI1	0.228419	MADL	YBR195C	viable	0.221578
Jawsamycin	HIP	PGI1	-2.1734	MADL	YBR196C	inviable	-1.76913
Jawsamycin	HIP	YBR197C	-1.28932	MADL	YBR197C	viable	-0.997883
Jawsamycin	HIP	TAF5	-0.704908	MADL	YBR198C	inviable	-0.342311
Jawsamycin	HIP	KTR4	-0.931461	MADL	YBR199W	viable	-1.18803
Jawsamycin	HIP	BEM1	-0.361371	MADL	YBR200W	viable	-0.185223
Jawsamycin	HIP	DER1	-1.19269	MADL	YBR201W	viable	-0.981482
Jawsamycin	HIP	MCM7	2.476	MADL	YBR202W	inviable	1.21031
Jawsamycin	HIP	COS111	0.576605	MADL	YBR203W	viable	1.00061
Jawsamycin	HIP	LDH1	0.188411	MADL	YBR204C	viable	0.363949
Jawsamycin	HIP	KTR3	0.53061	MADL	YBR205W	viable	0.794326
Jawsamycin	HIP	YBR206W	1.53154	MADL	YBR206W	viable	1.48172
Jawsamycin	HIP	FTH1	-0.343755	MADL	YBR207W	viable	-0.457922
Jawsamycin	HIP	DUR1,2	-1.59167	MADL	YBR208C	viable	-1.10763
Jawsamycin	HIP	YBR209W	-1.06121	MADL	YBR209W	viable	-1.34634
Jawsamycin	HIP	ERV15	-0.352047	MADL	YBR210W	viable	-0.400865
Jawsamycin	HIP	AME1	-0.10749	MADL	YBR211C	inviable	-0.149517
Jawsamycin	HIP	NGR1	-0.418933	MADL	YBR212W	viable	-0.537916
Jawsamycin	HIP	MET8	0.0871925	MADL	YBR213W	viable	0.103042
Jawsamycin	HIP	SDS24	-0.359108	MADL	YBR214W	viable	-0.581669
Jawsamycin	HIP	HPC2	-0.200617	MADL	YBR215W	viable	-0.235216
Jawsamycin	HIP	YBP1	0.0010891	MADL	YBR216C	viable	0.00169407
Jawsamycin	HIP	ATG12	-0.867644	MADL	YBR217W	viable	-0.908312
Jawsamycin	HIP	PYC2	0.239112	MADL	YBR218C	viable	0.377723
Jawsamycin	HIP	YBR219C	0.14158	MADL	YBR219C	viable	0.136662
Jawsamycin	HIP	YBR220C	0.167803	MADL	YBR220C	viable	0.313476
Jawsamycin	HIP	PDB1	1.80379	MADL	YBR221C	viable	2.33905
Jawsamycin	HIP	PCS60	0.196317	MADL	YBR222C	viable	0.274394
Jawsamycin	HIP	TDP1	-0.290926	MADL	YBR223C	viable	-0.351503
Jawsamycin	HIP	YBR224W	-0.00802762	MADL	YBR224W	viable	-0.00822663
Jawsamycin	HIP	YBR225W	0.29	MADL	YBR225W	viable	0.219957
Jawsamycin	HIP	YBR226C	0.121625	MADL	YBR226C	viable	0.159192
Jawsamycin	HIP	MCX1	-0.204907	MADL	YBR227C	viable	-0.221076
Jawsamycin	HIP	SLX1	-0.383783	MADL	YBR228W	viable	-0.544134
Jawsamycin	HIP	ROT2	-0.780384	MADL	YBR229C	viable	-1.01515
Jawsamycin	HIP	OM14	-1.07875	MADL	YBR230C	viable	-1.45027
Jawsamycin	HIP	SWC5	-0.213885	MADL	YBR231C	viable	-0.189387
Jawsamycin	HIP	YBR235W	0.715688	MADL	YBR235W	viable	1.34254
Jawsamycin	HIP	YBR232C	0.266876	MADL	YBR232C	viable	0.424121
Jawsamycin	HIP	PBP2	-0.0533447	MADL	YBR233W	viable	-0.0399743
Jawsamycin	HIP	ARC40	-0.694397	MADL	YBR234C	inviable	-0.791249
Jawsamycin	HIP	ABD1	0.508487	MADL	YBR236C	inviable	0.447886
Jawsamycin	HIP	PRP5	1.04572	MADL	YBR237W	inviable	1.05983
Jawsamycin	HIP	YBR238C	0.48391	MADL	YBR238C	viable	0.417428
Jawsamycin	HIP	ERT1	0.0439608	MADL	YBR239C	viable	0.0469233
Jawsamycin	HIP	THI2	-0.136704	MADL	YBR240C	viable	-0.171468
Jawsamycin	HIP	YBR241C	1.16823	MADL	YBR241C	viable	1.76685
Jawsamycin	HIP	YBR242W	-1.01688	MADL	YBR242W	viable	-1.17762
Jawsamycin	HIP	ALG7	-0.815807	MADL	YBR243C	inviable	-1.17904
Jawsamycin	HIP	GPX2	1.88079	MADL	YBR244W	viable	1.49668
Jawsamycin	HIP	ISW1	2.03147	MADL	YBR245C	viable	2.019
Jawsamycin	HIP	RRT2	-0.183306	MADL	YBR246W	viable	-0.153663
Jawsamycin	HIP	ENP1	1.11126	MADL	YBR247C	inviable	0.883676
Jawsamycin	HIP	HIS7	-0.359832	MADL	YBR248C	viable	-0.283061
Jawsamycin	HIP	ARO4	-0.846689	MADL	YBR249C	viable	-1.12066
Jawsamycin	HIP	SPO23	0.311773	MADL	YBR250W	viable	0.29187
Jawsamycin	HIP	MRPS5	-0.451486	MADL	YBR251W	viable	-0.475138
Jawsamycin	HIP	DUT1	-0.0901525	MADL	YBR252W	inviable	-0.102378
Jawsamycin	HIP	SRB6	-0.552737	MADL	YBR253W	inviable	-0.664072
Jawsamycin	HIP	TRS20	2.06584	MADL	YBR254C	inviable	2.4786
Jawsamycin	HIP	MTC4	1.18733	MADL	YBR255W	viable	0.910973
Jawsamycin	HIP	RIB5	-0.12863	MADL	YBR256C	inviable	-0.170216
Jawsamycin	HIP	POP4	0.990212	MADL	YBR257W	inviable	0.864745
Jawsamycin	HIP	SHG1	0.0410752	MADL	YBR258C	viable	0.033821
Jawsamycin	HIP	YBR259W	-0.283197	MADL	YBR259W	viable	-0.224268
Jawsamycin	HIP	RGD1	-1.5337	MADL	YBR260C	viable	-1.53005
Jawsamycin	HIP	TAE1	1.61843	MADL	YBR261C	viable	2.08706
Jawsamycin	HIP	AIM5	-0.742668	MADL	YBR262C	viable	-0.997243
Jawsamycin	HIP	SHM1	-1.02547	MADL	YBR263W	viable	-1.00447
Jawsamycin	HIP	YPT10	-0.384296	MADL	YBR264C	viable	-0.410117
Jawsamycin	HIP	TSC10	0.674153	MADL	YBR265W	inviable	0.313993
Jawsamycin	HIP	SLM6	6.00397	MADL	YBR266C	viable	2.92527
Jawsamycin	HIP	REI1	4.45142	MADL	YBR267W	viable	2.47698
Jawsamycin	HIP	MRPL37	0.387922	MADL	YBR268W	viable	0.764057
Jawsamycin	HIP	FMP21	-1.74889	MADL	YBR269C	viable	-2.22428
Jawsamycin	HIP	BIT2	-0.369272	MADL	YBR270C	viable	-0.366395
Jawsamycin	HIP	EFM2	5.6011	MADL	YBR271W	viable	2.16671
Jawsamycin	HIP	HSM3	0.624264	MADL	YBR272C	viable	0.775504
Jawsamycin	HIP	UBX7	-0.673754	MADL	YBR273C	viable	-0.575382
Jawsamycin	HIP	RIF1	0.825551	MADL	YBR275C	viable	0.814064
Jawsamycin	HIP	PPS1	0.148198	MADL	YBR276C	viable	0.187235
Jawsamycin	HIP	YBR277C	4.08435	MADL	YBR277C	viable	1.68018
Jawsamycin	HIP	DPB3	4.39526	MADL	YBR278W	viable	1.87862
Jawsamycin	HIP	PAF1	6.95059	MADL	YBR279W	viable	3.14114
Jawsamycin	HIP	SAF1	-1.53183	MADL	YBR280C	viable	-1.2811
Jawsamycin	HIP	DUG2	2.50679	MADL	YBR281C	viable	1.1024
Jawsamycin	HIP	MRPL27	4.71947	MADL	YBR282W	viable	1.85276
Jawsamycin	HIP	SSH1	4.47634	MADL	YBR283C	viable	1.57998
Jawsamycin	HIP	YBR284W	2.56151	MADL	YBR284W	viable	1.17288
Jawsamycin	HIP	YBR285W	2.44687	MADL	YBR285W	viable	1.42258
Jawsamycin	HIP	APE3	2.08633	MADL	YBR286W	viable	0.773351
Jawsamycin	HIP	YBR287W	-1.19368	MADL	YBR287W	viable	-1.16342
Jawsamycin	HIP	APM3	2.56683	MADL	YBR288C	viable	1.71882
Jawsamycin	HIP	SNF5	0.578313	MADL	YBR289W	viable	0.315407
Jawsamycin	HIP	BSD2	4.42616	MADL	YBR290W	viable	1.15838
Jawsamycin	HIP	CTP1	3.81659	MADL	YBR291C	viable	1.49661
Jawsamycin	HIP	YBR292C	3.14254	MADL	YBR292C	viable	1.33513
Jawsamycin	HIP	VBA2	2.0607	MADL	YBR293W	viable	1.13873
Jawsamycin	HIP	SUL1	1.5968	MADL	YBR294W	viable	1.59039
Jawsamycin	HIP	PCA1	5.07614	MADL	YBR295W	viable	1.78596
Jawsamycin	HIP	PHO89	4.56262	MADL	YBR296C	viable	2.04691
Jawsamycin	HIP	MAL33	3.84801	MADL	YBR297W	viable	1.19308
Jawsamycin	HIP	MAL31	5.95266	MADL	YBR298C	viable	2.16545
Jawsamycin	HIP	YBR300C	3.86448	MADL	YBR300C	viable	1.48522
Jawsamycin	HIP	PAU24	0.034615	MADL	YBR301W	viable	0.0337052
Jawsamycin	HIP	RER1	1.1893	MADL	YCL001W	viable	0.917568
Jawsamycin	HIP	YCL001W-A	3.4849	MADL	YCL001W-A	viable	1.2337
Jawsamycin	HIP	YCL002C	1.20987	MADL	YCL002C	viable	1.56912
Jawsamycin	HIP	PGS1	-0.0234055	MADL	YCL004W	inviable	-0.0323635
Jawsamycin	HIP	LDB16	-0.392101	MADL	YCL005W	viable	-0.547183
Jawsamycin	HIP	ILV6	0.888144	MADL	YCL009C	viable	0.892451
Jawsamycin	HIP	YCL006C	-2.16474	MADL	YCL006C		-2.72652
Jawsamycin	HIP	YCL007C	-0.786754	MADL	YCL007C	viable	-0.813405
Jawsamycin	HIP	STP22	1.38517	MADL	YCL008C	viable	1.32668
Jawsamycin	HIP	SGF29	-1.27778	MADL	YCL010C	viable	-0.921666
Jawsamycin	HIP	GBP2	1.13523	MADL	YCL011C	viable	0.729685
Jawsamycin	HIP	BUD3	-1.29226	MADL	YCL014W	viable	-0.911428
Jawsamycin	HIP	DCC1	-0.24028	MADL	YCL016C	viable	-0.227241
Jawsamycin	HIP	NFS1	0.386353	MADL	YCL017C	inviable	0.28605
Jawsamycin	HIP	YCL022C	-0.587161	MADL	YCL022C	viable	-0.455565
Jawsamycin	HIP	YCL023C	0.0845749	MADL	YCL023C	viable	0.127024
Jawsamycin	HIP	KCC4	1.06864	MADL	YCL024W	viable	0.78911
Jawsamycin	HIP	AGP1	-0.532126	MADL	YCL025C	viable	-0.639027
Jawsamycin	HIP	FRM2	1.52382	MADL	YCL026C-A	viable	1.82754
Jawsamycin	HIP	FUS1	0.0980914	MADL	YCL027W	viable	0.081598
Jawsamycin	HIP	RNQ1	-0.0626936	MADL	YCL028W	viable	-0.0723761
Jawsamycin	HIP	BIK1	0.13996	MADL	YCL029C	viable	0.100516
Jawsamycin	HIP	HIS4	-1.41185	MADL	YCL030C	viable	-0.998653
Jawsamycin	HIP	STE50	-1.9286	MADL	YCL032W	viable	-1.12619
Jawsamycin	HIP	MXR2	1.08252	MADL	YCL033C	viable	0.75498
Jawsamycin	HIP	LSB5	-1.20174	MADL	YCL034W	viable	-0.721302
Jawsamycin	HIP	GRX1	0.0878219	MADL	YCL035C	viable	0.0940048
Jawsamycin	HIP	GFD2	-0.395175	MADL	YCL036W	viable	-0.134514
Jawsamycin	HIP	SRO9	-6.58124	MADL	YCL037C	viable	-3.03011
Jawsamycin	HIP	ATG22	-1.17371	MADL	YCL038C	viable	-1.29896
Jawsamycin	HIP	GID7	1.05168	MADL	YCL039W	viable	1.19231
Jawsamycin	HIP	GLK1	0.0201127	MADL	YCL040W	viable	0.0215217
Jawsamycin	HIP	YCL041C	0.988959	MADL	YCL041C	inviable	1.60683
Jawsamycin	HIP	YCL042W	-0.303252	MADL	YCL042W	viable	-0.28495
Jawsamycin	HIP	PDI1	0.810859	MADL	YCL043C	inviable	0.617915
Jawsamycin	HIP	MGR1	-0.0911821	MADL	YCL044C	viable	-0.0991855
Jawsamycin	HIP	EMC1	0.397273	MADL	YCL045C	viable	0.426178
Jawsamycin	HIP	YCL046W	0.525321	MADL	YCL046W	viable	0.383958
Jawsamycin	HIP	POF1	0.213169	MADL	YCL047C	viable	0.245752
Jawsamycin	HIP	SPS22	0.221458	MADL	YCL048W	viable	0.228015
Jawsamycin	HIP	YCL049C	-0.958131	MADL	YCL049C	viable	-0.804779
Jawsamycin	HIP	APA1	0.255827	MADL	YCL050C	viable	0.424874
Jawsamycin	HIP	LRE1	-1.81213	MADL	YCL051W	viable	-1.46418
Jawsamycin	HIP	PBN1	-0.413582	MADL	YCL052C	inviable	-0.41405
Jawsamycin	HIP	SPB1	3.75001	MADL	YCL054W	inviable	3.45993
Jawsamycin	HIP	KAR4	-0.0155951	MADL	YCL055W	viable	-0.0130602
Jawsamycin	HIP	PEX34	0.495844	MADL	YCL056C	viable	0.579469
Jawsamycin	HIP	PRD1	-0.346262	MADL	YCL057W	viable	-0.346685
Jawsamycin	HIP	FYV5	0.477886	MADL	YCL058C	viable	0.619504
Jawsamycin	HIP	KRR1	1.54383	MADL	YCL059C	inviable	2.05163
Jawsamycin	HIP	YCL060C	-0.219322	MADL	YCL060C		-0.19271
Jawsamycin	HIP	MRC1	-0.323046	MADL	YCL061C	viable	-0.301421
Jawsamycin	HIP	YCL062W	1.12043	MADL	YCL062W		1.12119
Jawsamycin	HIP	VAC17	0.556714	MADL	YCL063W	viable	0.408123
Jawsamycin	HIP	CHA1	-0.770932	MADL	YCL064C	viable	-0.762174
Jawsamycin	HIP	VBA3	1.29298	MADL	YCL069W	viable	1.8015
Jawsamycin	HIP	YCL074W	0.906949	MADL	YCL074W		1.21044
Jawsamycin	HIP	YCL075W	-0.48261	MADL	YCL075W		-0.849307
Jawsamycin	HIP	YCL076W	-0.138613	MADL	YCL076W	viable	-0.231799
Jawsamycin	HIP	YCR001W	1.33887	MADL	YCR001W	viable	1.06728
Jawsamycin	HIP	CDC10	1.75969	MADL	YCR002C	viable	0.947094
Jawsamycin	HIP	MRPL32	-0.861375	MADL	YCR003W	viable	-0.767276
Jawsamycin	HIP	YCP4	1.06615	MADL	YCR004C	viable	0.71385
Jawsamycin	HIP	CIT2	-2.29358	MADL	YCR005C	viable	-1.32933
Jawsamycin	HIP	YCR006C	-9.66056	MADL	YCR006C	viable	-1.93933
Jawsamycin	HIP	YCR007C	-1.42927	MADL	YCR007C	viable	-0.704188
Jawsamycin	HIP	SAT4	-2.61622	MADL	YCR008W	viable	-1.2907
Jawsamycin	HIP	RVS161	-2.41905	MADL	YCR009C	viable	-1.38336
Jawsamycin	HIP	ADY2	-0.0682231	MADL	YCR010C	viable	-0.0464742
Jawsamycin	HIP	ADP1	-0.801943	MADL	YCR011C	viable	-0.629521
Jawsamycin	HIP	PGK1	-0.117405	MADL	YCR012W	inviable	-0.158116
Jawsamycin	HIP	YCR013C	-0.32551	MADL	YCR013C	inviable	-0.388174
Jawsamycin	HIP	POL4	0.080229	MADL	YCR014C	viable	0.0798829
Jawsamycin	HIP	YCR015C	-0.453571	MADL	YCR015C	viable	-0.549523
Jawsamycin	HIP	YCR016W	-0.294488	MADL	YCR016W	viable	-0.230395
Jawsamycin	HIP	MAK31	-0.372228	MADL	YCR020C-A	viable	-0.355573
Jawsamycin	HIP	CWH43	0.0929452	MADL	YCR017C	viable	0.0893094
Jawsamycin	HIP	MAK32	-1.16609	MADL	YCR019W	viable	-0.822449
Jawsamycin	HIP	PET18	-0.367295	MADL	YCR020C	viable	-0.365515
Jawsamycin	HIP	HTL1	3.52258	MADL	YCR020W-B	viable	1.24728
Jawsamycin	HIP	HSP30	-1.51145	MADL	YCR021C	viable	-1.34842
Jawsamycin	HIP	YCR022C	-1.10906	MADL	YCR022C	viable	-0.968633
Jawsamycin	HIP	YCR023C	-0.525053	MADL	YCR023C	viable	-0.515053
Jawsamycin	HIP	SLM5	4.33576	MADL	YCR024C	viable	1.60009
Jawsamycin	HIP	PMP1	3.58662	MADL	YCR024C-A	viable	1.32441
Jawsamycin	HIP	YCR025C	2.1648	MADL	YCR025C	viable	1.06317
Jawsamycin	HIP	NPP1	3.48852	MADL	YCR026C	viable	1.43586
Jawsamycin	HIP	RHB1	1.974	MADL	YCR027C	viable	1.18201
Jawsamycin	HIP	FEN2	4.25453	MADL	YCR028C	viable	1.90177
Jawsamycin	HIP	RIM1	0.921131	MADL	YCR028C-A	viable	0.641581
Jawsamycin	HIP	SYP1	-1.03084	MADL	YCR030C	viable	-1.01394
Jawsamycin	HIP	RPS14A	2.42436	MADL	YCR031C	viable	1.20481
Jawsamycin	HIP	BPH1	-0.598264	MADL	YCR032W	viable	-0.668257
Jawsamycin	HIP	SNT1	1.07794	MADL	YCR033W	viable	0.958492
Jawsamycin	HIP	FEN1	4.79718	MADL	YCR034W	viable	1.64632
Jawsamycin	HIP	RRP43	9.65136	MADL	YCR035C	inviable	3.44421
Jawsamycin	HIP	RBK1	7.32811	MADL	YCR036W	viable	1.75178
Jawsamycin	HIP	PHO87	3.9674	MADL	YCR037C	viable	1.46715
Jawsamycin	HIP	YCR043C	2.71931	MADL	YCR043C	viable	1.28952
Jawsamycin	HIP	PER1	4.50613	MADL	YCR044C	viable	1.87267
Jawsamycin	HIP	RRT12	3.28747	MADL	YCR045C	viable	1.35333
Jawsamycin	HIP	IMG1	-1.94559	MADL	YCR046C	viable	-1.83319
Jawsamycin	HIP	BUD23	-0.762857	MADL	YCR047C	viable	-0.770076
Jawsamycin	HIP	ARE1	0.451218	MADL	YCR048W	viable	0.511741
Jawsamycin	HIP	YCR049C	3.84616	MADL	YCR049C	viable	1.38135
Jawsamycin	HIP	YCR050C	2.51274	MADL	YCR050C	viable	1.14671
Jawsamycin	HIP	YCR051W	3.32144	MADL	YCR051W	viable	1.60631
Jawsamycin	HIP	RSC6	-2.0696	MADL	YCR052W	inviable	-0.556885
Jawsamycin	HIP	THR4	-0.0179263	MADL	YCR053W	viable	-0.0222652
Jawsamycin	HIP	CTR86	-0.519432	MADL	YCR054C	inviable	-0.594284
Jawsamycin	HIP	PWP2	-0.532504	MADL	YCR057C	inviable	-0.38831
Jawsamycin	HIP	YIH1	4.6167	MADL	YCR059C	viable	1.90427
Jawsamycin	HIP	TAH1	1.47717	MADL	YCR060W	viable	0.968675
Jawsamycin	HIP	YCR062W	-0.0483115	MADL	YCR062W		-0.0438203
Jawsamycin	HIP	BUD31	1.869	MADL	YCR063W	viable	0.788062
Jawsamycin	HIP	YCR064C	-1.12729	MADL	YCR064C	viable	-0.955857
Jawsamycin	HIP	HCM1	3.08105	MADL	YCR065W	viable	0.968503
Jawsamycin	HIP	RAD18	0.565922	MADL	YCR066W	viable	0.191583
Jawsamycin	HIP	SED4	-0.861432	MADL	YCR067C	viable	-0.545667
Jawsamycin	HIP	ATG15	3.97808	MADL	YCR068W	viable	1.2709
Jawsamycin	HIP	CPR4	-0.471418	MADL	YCR069W	viable	-0.359304
Jawsamycin	HIP	IMG2	4.79821	MADL	YCR071C	viable	1.64772
Jawsamycin	HIP	RSA4	-1.28189	MADL	YCR072C	inviable	-0.940411
Jawsamycin	HIP	SSK22	-2.49656	MADL	YCR073C	viable	-2.08369
Jawsamycin	HIP	SOL2	2.48223	MADL	YCR073W-A	viable	0.913144
Jawsamycin	HIP	ERS1	-3.10813	MADL	YCR075C	viable	-3.12196
Jawsamycin	HIP	FUB1	3.91662	MADL	YCR076C	viable	1.37167
Jawsamycin	HIP	PAT1	5.34228	MADL	YCR077C	viable	1.80629
Jawsamycin	HIP	PTC6	2.04861	MADL	YCR079W	viable	1.30425
Jawsamycin	HIP	SRB8	3.95254	MADL	YCR081W	viable	2.69574
Jawsamycin	HIP	AHC2	4.40533	MADL	YCR082W	viable	1.48313
Jawsamycin	HIP	TRX3	-1.37823	MADL	YCR083W	viable	-1.45317
Jawsamycin	HIP	TUP1	1.72798	MADL	YCR084C	viable	1.0541
Jawsamycin	HIP	YCR085W	4.45718	MADL	YCR085W	viable	1.86303
Jawsamycin	HIP	CSM1	3.04202	MADL	YCR086W	viable	1.15874
Jawsamycin	HIP	YCR087C-A	2.68258	MADL	YCR087C-A	viable	1.17542
Jawsamycin	HIP	YCR087W	4.69597	MADL	YCR087W	viable	1.73439
Jawsamycin	HIP	ABP1	-0.423138	MADL	YCR088W	viable	-0.527362
Jawsamycin	HIP	FIG2	0.871079	MADL	YCR089W	viable	1.06858
Jawsamycin	HIP	YCR090C	-0.0694699	MADL	YCR090C	viable	-0.101703
Jawsamycin	HIP	KIN82	0.169576	MADL	YCR091W	viable	0.247897
Jawsamycin	HIP	MSH3	0.797061	MADL	YCR092C	viable	1.18359
Jawsamycin	HIP	CDC39	0.913033	MADL	YCR093W	inviable	0.699719
Jawsamycin	HIP	CDC50	-0.635991	MADL	YCR094W	viable	-0.564141
Jawsamycin	HIP	OCA4	0.106032	MADL	YCR095C	viable	0.153039
Jawsamycin	HIP	GIT1	0.06855	MADL	YCR098C	viable	0.091083
Jawsamycin	HIP	YCR099C	-0.129992	MADL	YCR099C	viable	-0.11518
Jawsamycin	HIP	YCR100C	-0.224427	MADL	YCR100C	viable	-0.227935
Jawsamycin	HIP	YCR101C	-0.544046	MADL	YCR101C	viable	-0.601231
Jawsamycin	HIP	RDS1	-1.24576	MADL	YCR106W	viable	-1.76465
Jawsamycin	HIP	YCR102C	-0.743421	MADL	YCR102C	viable	-0.670627
Jawsamycin	HIP	YCR102W-A	0.101207	MADL	YCR102W-A	viable	0.149265
Jawsamycin	HIP	ADH7	0.557293	MADL	YCR105W	viable	0.781457
Jawsamycin	HIP	AAD3	0.979535	MADL	YCR107W		0.928459
Jawsamycin	HIP	RMD1	-0.303841	MADL	YDL001W	viable	-0.432669
Jawsamycin	HIP	NHP10	0.963463	MADL	YDL002C	viable	1.30504
Jawsamycin	HIP	MCD1	0.82979	MADL	YDL003W	inviable	1.16536
Jawsamycin	HIP	ATP16	0.40408	MADL	YDL004W	inviable	0.413045
Jawsamycin	HIP	MED2	-0.369707	MADL	YDL005C	viable	-0.523468
Jawsamycin	HIP	PTC1	0.79717	MADL	YDL006W	viable	0.78765
Jawsamycin	HIP	RPT2	2.27853	MADL	YDL007W	inviable	2.57126
Jawsamycin	HIP	APC11	-0.197692	MADL	YDL008W	inviable	-0.288036
Jawsamycin	HIP	YDL009C	1.22483	MADL	YDL009C	viable	1.95884
Jawsamycin	HIP	GRX6	-0.581509	MADL	YDL010W	viable	-0.711757
Jawsamycin	HIP	YDL011C	-0.92129	MADL	YDL011C	viable	-1.13029
Jawsamycin	HIP	YDL012C	-0.224289	MADL	YDL012C	viable	-0.320488
Jawsamycin	HIP	SLX5	-4.01848	MADL	YDL013W	viable	-4.63545
Jawsamycin	HIP	NOP1	3.7318	MADL	YDL014W	inviable	3.49023
Jawsamycin	HIP	TSC13	-0.16972	MADL	YDL015C	inviable	-0.233952
Jawsamycin	HIP	YDL016C	0.119015	MADL	YDL016C	inviable	0.178782
Jawsamycin	HIP	CDC7	-1.79145	MADL	YDL017W	inviable	-2.15132
Jawsamycin	HIP	ERP3	-0.774603	MADL	YDL018C	viable	-1.09166
Jawsamycin	HIP	OSH2	1.10952	MADL	YDL019C	viable	1.22667
Jawsamycin	HIP	RPN4	0.630318	MADL	YDL020C	viable	0.470224
Jawsamycin	HIP	GPM2	0.850116	MADL	YDL021W	viable	0.886226
Jawsamycin	HIP	GPD1	-4.01842	MADL	YDL022W	viable	-3.625
Jawsamycin	HIP	YDL023C	2.66865	MADL	YDL023C	viable	2.78774
Jawsamycin	HIP	DIA3	0.67995	MADL	YDL024C	viable	0.999074
Jawsamycin	HIP	RTK1	-0.380291	MADL	YDL025C	viable	-0.430846
Jawsamycin	HIP	YDL027C	0.311728	MADL	YDL027C	viable	0.457813
Jawsamycin	HIP	MPS1	0.184743	MADL	YDL028C	inviable	0.332785
Jawsamycin	HIP	ARP2	-0.328475	MADL	YDL029W	inviable	-0.328696
Jawsamycin	HIP	PRP9	-2.08858	MADL	YDL030W	inviable	-2.40124
Jawsamycin	HIP	DBP10	1.41597	MADL	YDL031W	inviable	2.12757
Jawsamycin	HIP	YDL032W	-0.646661	MADL	YDL032W	viable	-0.712695
Jawsamycin	HIP	SLM3	0.177502	MADL	YDL033C	viable	0.260259
Jawsamycin	HIP	YDL034W	-1.23408	MADL	YDL034W	viable	-0.609785
Jawsamycin	HIP	GPR1	1.05634	MADL	YDL035C	viable	1.12315
Jawsamycin	HIP	BSC1	0.737229	MADL	YDL037C	viable	1.20712
Jawsamycin	HIP	YDL038C	-0.118747	MADL	YDL038C	viable	-0.180624
Jawsamycin	HIP	PRM7	0.710606	MADL	YDL039C	viable	1.1626
Jawsamycin	HIP	NAT1	0.817753	MADL	YDL040C	viable	1.29398
Jawsamycin	HIP	YDL041W	-1.77585	MADL	YDL041W	viable	-1.6162
Jawsamycin	HIP	PRP11	0.725119	MADL	YDL043C	inviable	0.333332
Jawsamycin	HIP	MTF2	-1.67825	MADL	YDL044C	viable	-2.07912
Jawsamycin	HIP	FAD1	-2.00046	MADL	YDL045C	inviable	-2.54405
Jawsamycin	HIP	MRP10	-0.464851	MADL	YDL045W-A	viable	-0.369811
Jawsamycin	HIP	NPC2	0.946184	MADL	YDL046W	viable	1.48896
Jawsamycin	HIP	SIT4	0.247866	MADL	YDL047W	viable	0.224367
Jawsamycin	HIP	STP4	0.389929	MADL	YDL048C	viable	0.594238
Jawsamycin	HIP	KNH1	0.643324	MADL	YDL049C	viable	1.21772
Jawsamycin	HIP	YDL050C	-0.317568	MADL	YDL050C	viable	-0.485355
Jawsamycin	HIP	LHP1	-1.12703	MADL	YDL051W	viable	-1.54344
Jawsamycin	HIP	SLC1	-0.93651	MADL	YDL052C	viable	-1.36786
Jawsamycin	HIP	PBP4	1.04138	MADL	YDL053C	viable	1.13529
Jawsamycin	HIP	MCH1	0.752143	MADL	YDL054C	viable	1.15176
Jawsamycin	HIP	PSA1	0.0899502	MADL	YDL055C	inviable	0.138041
Jawsamycin	HIP	MBP1	-1.33612	MADL	YDL056W	viable	-1.64855
Jawsamycin	HIP	YDL057W	0.982557	MADL	YDL057W	viable	1.37904
Jawsamycin	HIP	USO1	-0.148984	MADL	YDL058W	inviable	-0.246239
Jawsamycin	HIP	RAD59	-0.2761	MADL	YDL059C	viable	-0.317865
Jawsamycin	HIP	TSR1	0.119267	MADL	YDL060W	inviable	0.166534
Jawsamycin	HIP	RPS29B	8.30194	MADL	YDL061C	viable	4.487
Jawsamycin	HIP	YDL062W	3.16879	MADL	YDL062W	viable	4.07721
Jawsamycin	HIP	YDL063C	2.32757	MADL	YDL063C	viable	3.42494
Jawsamycin	HIP	UBC9	0.651587	MADL	YDL064W	inviable	0.820903
Jawsamycin	HIP	PEX19	1.78773	MADL	YDL065C	viable	1.71958
Jawsamycin	HIP	IDP1	0.299597	MADL	YDL066W	viable	0.299843
Jawsamycin	HIP	COX9	-0.958243	MADL	YDL067C	viable	-1.05241
Jawsamycin	HIP	YDL068W	-0.475885	MADL	YDL068W	viable	-0.568859
Jawsamycin	HIP	BDF2	0.349843	MADL	YDL070W	viable	0.410517
Jawsamycin	HIP	YDL071C	1.72526	MADL	YDL071C	viable	2.12241
Jawsamycin	HIP	YET3	0.284854	MADL	YDL072C	viable	0.382661
Jawsamycin	HIP	RXT3	-1.21086	MADL	YDL076C	viable	-1.14367
Jawsamycin	HIP	YDL073W	0.720506	MADL	YDL073W	viable	0.87942
Jawsamycin	HIP	BRE1	-1.03631	MADL	YDL074C	viable	-1.30304
Jawsamycin	HIP	RPL31A	-5.27546	MADL	YDL075W	viable	-1.19505
Jawsamycin	HIP	MDH3	0.43201	MADL	YDL078C	viable	0.58494
Jawsamycin	HIP	MRK1	-1.14986	MADL	YDL079C	viable	-1.6833
Jawsamycin	HIP	THI3	0.445082	MADL	YDL080C	viable	0.595539
Jawsamycin	HIP	RPP1A	8.87562	MADL	YDL081C	viable	3.97246
Jawsamycin	HIP	RPL13A	7.83094	MADL	YDL082W	viable	5.42944
Jawsamycin	HIP	SUB2	0.251853	MADL	YDL084W	inviable	0.22805
Jawsamycin	HIP	NDE2	0.466333	MADL	YDL085W	viable	0.786274
Jawsamycin	HIP	YDL086W	-0.0753798	MADL	YDL086W	viable	-0.115363
Jawsamycin	HIP	LUC7	0.617857	MADL	YDL087C	inviable	0.781809
Jawsamycin	HIP	ASM4	1.1414	MADL	YDL088C	viable	1.38201
Jawsamycin	HIP	NUR1	-0.719952	MADL	YDL089W	viable	-0.500152
Jawsamycin	HIP	RAM1	0.0502682	MADL	YDL090C	viable	0.0411247
Jawsamycin	HIP	UBX3	0.454111	MADL	YDL091C	viable	0.37446
Jawsamycin	HIP	SRP14	-0.256823	MADL	YDL092W	inviable	-0.187003
Jawsamycin	HIP	PMT5	-1.50864	MADL	YDL093W	viable	-1.15951
Jawsamycin	HIP	YDL094C	0.117933	MADL	YDL094C	viable	0.0723785
Jawsamycin	HIP	PMT1	-1.4295	MADL	YDL095W	viable	-1.51554
Jawsamycin	HIP	OPI6	0.036752	MADL	YDL096C	viable	0.0420058
Jawsamycin	HIP	RPN6	1.91513	MADL	YDL097C	inviable	1.70827
Jawsamycin	HIP	SNU23	0.705127	MADL	YDL098C	inviable	1.12408
Jawsamycin	HIP	BUG1	1.3075	MADL	YDL099W	viable	1.54674
Jawsamycin	HIP	GET3	1.0043	MADL	YDL100C	viable	1.17621
Jawsamycin	HIP	DUN1	1.69145	MADL	YDL101C	viable	2.64006
Jawsamycin	HIP	POL3	-0.588256	MADL	YDL102W	inviable	-0.573904
Jawsamycin	HIP	QRI1	-0.0739917	MADL	YDL103C	inviable	-0.0632139
Jawsamycin	HIP	QRI7	0.532507	MADL	YDL104C	viable	1.00684
Jawsamycin	HIP	NSE4	0.24506	MADL	YDL105W	inviable	0.323742
Jawsamycin	HIP	PHO2	0.178831	MADL	YDL106C		0.141848
Jawsamycin	HIP	MSS2	0.231387	MADL	YDL107W	viable	0.354695
Jawsamycin	HIP	KIN28	0.235046	MADL	YDL108W	inviable	0.275998
Jawsamycin	HIP	YDL109C	-0.0686026	MADL	YDL109C	viable	-0.0791465
Jawsamycin	HIP	TMA17	-0.0659345	MADL	YDL110C	viable	-0.0988817
Jawsamycin	HIP	RRP42	2.80675	MADL	YDL111C	inviable	1.89979
Jawsamycin	HIP	TRM3	0.471528	MADL	YDL112W	viable	0.816586
Jawsamycin	HIP	ATG20	0.156041	MADL	YDL113C	viable	0.212265
Jawsamycin	HIP	YDL114W	0.822222	MADL	YDL114W	viable	1.20762
Jawsamycin	HIP	IWR1	-0.45428	MADL	YDL115C	viable	-0.550514
Jawsamycin	HIP	NUP84	1.75597	MADL	YDL116W	viable	1.23685
Jawsamycin	HIP	CYK3	0.185308	MADL	YDL117W	viable	0.177751
Jawsamycin	HIP	YDL118W	-0.18889	MADL	YDL118W	viable	-0.236033
Jawsamycin	HIP	YDL119C	-0.247116	MADL	YDL119C	viable	-0.372952
Jawsamycin	HIP	YFH1	0.640176	MADL	YDL120W	inviable	0.7374
Jawsamycin	HIP	YDL121C	-0.161601	MADL	YDL121C	viable	-0.226114
Jawsamycin	HIP	UBP1	-0.538618	MADL	YDL122W	viable	-0.608883
Jawsamycin	HIP	SNA4	0.282498	MADL	YDL123W	viable	0.362382
Jawsamycin	HIP	YDL124W	0.313356	MADL	YDL124W	viable	0.376202
Jawsamycin	HIP	HNT1	1.09739	MADL	YDL125C	viable	1.29314
Jawsamycin	HIP	CDC48	-0.439084	MADL	YDL126C	inviable	-0.453753
Jawsamycin	HIP	PCL2	-0.31068	MADL	YDL127W	viable	-0.325817
Jawsamycin	HIP	VCX1	-1.86589	MADL	YDL128W	viable	-2.70762
Jawsamycin	HIP	YDL129W	-0.355738	MADL	YDL129W	viable	-0.409375
Jawsamycin	HIP	RPP1B	6.72605	MADL	YDL130W	viable	6.09531
Jawsamycin	HIP	STF1	-0.51257	MADL	YDL130W-A	viable	-0.765254
Jawsamycin	HIP	LYS21	-0.603916	MADL	YDL131W	viable	-0.984521
Jawsamycin	HIP	CDC53	-0.281631	MADL	YDL132W	inviable	-0.336626
Jawsamycin	HIP	RPL41B	1.3885	MADL	YDL133C-A	viable	1.82426
Jawsamycin	HIP	SRF1	0.243863	MADL	YDL133W	viable	0.300196
Jawsamycin	HIP	PPH21	-1.19259	MADL	YDL134C	viable	-1.07286
Jawsamycin	HIP	RDI1	1.04965	MADL	YDL135C	viable	1.04512
Jawsamycin	HIP	RPL35B	5.86947	MADL	YDL136W	viable	4.67495
Jawsamycin	HIP	ARF2	0.830205	MADL	YDL137W	viable	0.753321
Jawsamycin	HIP	RGT2	0.563236	MADL	YDL138W	viable	0.798891
Jawsamycin	HIP	SCM3	0.315123	MADL	YDL139C	inviable	0.414508
Jawsamycin	HIP	RPO21	-2.76993	MADL	YDL140C	inviable	-2.09291
Jawsamycin	HIP	BPL1	-1.58449	MADL	YDL141W	inviable	-1.79381
Jawsamycin	HIP	CRD1	-0.142103	MADL	YDL142C	viable	-0.146503
Jawsamycin	HIP	CCT4	4.02731	MADL	YDL143W	inviable	1.68112
Jawsamycin	HIP	YDL144C	3.4852	MADL	YDL144C	viable	1.79483
Jawsamycin	HIP	COP1	-6.51914	MADL	YDL145C	inviable	-6.09386
Jawsamycin	HIP	ATG9	-0.412098	MADL	YDL149W	viable	-0.543933
Jawsamycin	HIP	LDB17	-0.925565	MADL	YDL146W	viable	-1.18211
Jawsamycin	HIP	RPN5	1.90187	MADL	YDL147W	inviable	1.25581
Jawsamycin	HIP	NOP14	0.475456	MADL	YDL148C	inviable	0.599166
Jawsamycin	HIP	RPC53	-0.625947	MADL	YDL150W	inviable	-0.226181
Jawsamycin	HIP	BUD30	2.60983	MADL	YDL151C		1.48138
Jawsamycin	HIP	YDL152W	-1.45257	MADL	YDL152W	inviable	-0.666965
Jawsamycin	HIP	SAS10	-0.0940692	MADL	YDL153C	inviable	-0.154631
Jawsamycin	HIP	MSH5	-0.0868879	MADL	YDL154W	viable	-0.125896
Jawsamycin	HIP	CLB3	-1.07781	MADL	YDL155W	viable	-1.51156
Jawsamycin	HIP	CMR1	0.0828983	MADL	YDL156W	viable	0.069236
Jawsamycin	HIP	YDL157C	0.304893	MADL	YDL157C	viable	0.256217
Jawsamycin	HIP	YDL158C	0.688945	MADL	YDL158C	viable	0.54424
Jawsamycin	HIP	STE7	-0.226431	MADL	YDL159W	viable	-0.204661
Jawsamycin	HIP	DHH1	3.90938	MADL	YDL160C	viable	3.01149
Jawsamycin	HIP	ENT1	-0.837295	MADL	YDL161W	viable	-0.731126
Jawsamycin	HIP	YDL162C	-0.710459	MADL	YDL162C	viable	-1.01428
Jawsamycin	HIP	CDC9	0.14791	MADL	YDL164C	inviable	0.236959
Jawsamycin	HIP	CDC36	1.31969	MADL	YDL165W	inviable	1.02847
Jawsamycin	HIP	FAP7	-0.932806	MADL	YDL166C	inviable	-1.20507
Jawsamycin	HIP	NRP1	0.63044	MADL	YDL167C	viable	0.719706
Jawsamycin	HIP	SFA1	0.0872394	MADL	YDL168W	viable	0.0741662
Jawsamycin	HIP	UGX2	-0.708009	MADL	YDL169C	viable	-0.859712
Jawsamycin	HIP	UGA3	-0.266685	MADL	YDL170W	viable	-0.255697
Jawsamycin	HIP	GLT1	0.30931	MADL	YDL171C	viable	0.350643
Jawsamycin	HIP	YDL172C	0.152705	MADL	YDL172C	viable	0.12516
Jawsamycin	HIP	PAR32	-0.600562	MADL	YDL173W	viable	-0.482397
Jawsamycin	HIP	DLD1	-0.159578	MADL	YDL174C	viable	-0.134309
Jawsamycin	HIP	AIR2	-0.176342	MADL	YDL175C	viable	-0.16835
Jawsamycin	HIP	YDL176W	0.574082	MADL	YDL176W	viable	0.729052
Jawsamycin	HIP	YDL177C	1.27636	MADL	YDL177C	viable	1.91609
Jawsamycin	HIP	DLD2	-0.427377	MADL	YDL178W	viable	-0.423547
Jawsamycin	HIP	PCL9	0.902658	MADL	YDL179W	viable	1.01523
Jawsamycin	HIP	YDL180W	0.0225697	MADL	YDL180W	viable	0.0276192
Jawsamycin	HIP	INH1	1.34011	MADL	YDL181W	viable	1.38324
Jawsamycin	HIP	LYS20	0.986477	MADL	YDL182W	viable	0.810882
Jawsamycin	HIP	YDL183C	0.751338	MADL	YDL183C	viable	0.81661
Jawsamycin	HIP	RPL41A	-1.1065	MADL	YDL184C	viable	-0.917298
Jawsamycin	HIP	VMA1	0.219473	MADL	YDL185W	viable	0.245488
Jawsamycin	HIP	YDL186W	0.163861	MADL	YDL186W	viable	0.202336
Jawsamycin	HIP	YDL187C	0.138445	MADL	YDL187C	viable	0.122147
Jawsamycin	HIP	PPH22	0.0347369	MADL	YDL188C	viable	0.0621306
Jawsamycin	HIP	RBS1	-0.342578	MADL	YDL189W	viable	-0.326979
Jawsamycin	HIP	UFD2	-0.808461	MADL	YDL190C	viable	-0.918931
Jawsamycin	HIP	RPL35A	12.2873	MADL	YDL191W	viable	3.0883
Jawsamycin	HIP	ARF1	2.36866	MADL	YDL192W	viable	1.21388
Jawsamycin	HIP	SNF3	0.341321	MADL	YDL194W	viable	0.280141
Jawsamycin	HIP	SEC31	0.626658	MADL	YDL195W	inviable	0.486709
Jawsamycin	HIP	YDL196W	0.794185	MADL	YDL196W	inviable	0.444399
Jawsamycin	HIP	ASF2	-0.754661	MADL	YDL197C	viable	-1.25248
Jawsamycin	HIP	GGC1	-3.929	MADL	YDL198C	viable	-1.81914
Jawsamycin	HIP	YDL199C	0.270927	MADL	YDL199C	viable	0.237163
Jawsamycin	HIP	MGT1	-0.110311	MADL	YDL200C	viable	-0.101293
Jawsamycin	HIP	TRM8	-1.52333	MADL	YDL201W	viable	-1.19707
Jawsamycin	HIP	MRPL11	0.360976	MADL	YDL202W	viable	0.247399
Jawsamycin	HIP	ACK1	-3.26122	MADL	YDL203C	viable	-2.01339
Jawsamycin	HIP	RTN2	-1.18521	MADL	YDL204W	viable	-0.960814
Jawsamycin	HIP	HEM3	-0.705462	MADL	YDL205C	inviable	-0.660826
Jawsamycin	HIP	YDL206W	-2.26423	MADL	YDL206W	viable	-2.65093
Jawsamycin	HIP	GLE1	1.093	MADL	YDL207W	inviable	0.952999
Jawsamycin	HIP	NHP2	1.58015	MADL	YDL208W	inviable	2.20008
Jawsamycin	HIP	CWC2	-0.180167	MADL	YDL209C	inviable	-0.175082
Jawsamycin	HIP	UGA4	-0.22589	MADL	YDL210W	viable	-0.190875
Jawsamycin	HIP	YDL211C	-2.82236	MADL	YDL211C	viable	-1.50276
Jawsamycin	HIP	SHR3	1.33042	MADL	YDL212W	inviable	1.27181
Jawsamycin	HIP	NOP6	0.731515	MADL	YDL213C	viable	0.709018
Jawsamycin	HIP	PRR2	-1.50476	MADL	YDL214C	viable	-1.59212
Jawsamycin	HIP	GDH2	0.611404	MADL	YDL215C	viable	0.445116
Jawsamycin	HIP	RRI1	-2.21938	MADL	YDL216C	viable	-1.82784
Jawsamycin	HIP	TIM22	0.12288	MADL	YDL217C	inviable	0.139632
Jawsamycin	HIP	YDL218W	-0.115551	MADL	YDL218W	viable	-0.120324
Jawsamycin	HIP	DTD1	0.118653	MADL	YDL219W	viable	0.127087
Jawsamycin	HIP	CDC13	-0.11474	MADL	YDL220C	inviable	-0.142908
Jawsamycin	HIP	YDL221W	0.786399	MADL	YDL221W	inviable	1.09272
Jawsamycin	HIP	SHS1	-0.356829	MADL	YDL225W	viable	-0.482562
Jawsamycin	HIP	FMP45	-1.84076	MADL	YDL222C	viable	-2.1378
Jawsamycin	HIP	HBT1	1.73369	MADL	YDL223C	viable	1.1013
Jawsamycin	HIP	WHI4	-0.0395234	MADL	YDL224C	viable	-0.0497724
Jawsamycin	HIP	GCS1	1.1574	MADL	YDL226C	viable	1.09666
Jawsamycin	HIP	HO	1.62858	MADL	YDL227C	viable	1.63729
Jawsamycin	HIP	SSB1	0.476415	MADL	YDL229W	viable	0.424989
Jawsamycin	HIP	PTP1	-1.89067	MADL	YDL230W	viable	-1.69393
Jawsamycin	HIP	BRE4	-1.4279	MADL	YDL231C	viable	-1.37576
Jawsamycin	HIP	OST4	0.570593	MADL	YDL232W	viable	0.652713
Jawsamycin	HIP	YDL233W	0.755995	MADL	YDL233W	viable	0.925662
Jawsamycin	HIP	GYP7	-3.08609	MADL	YDL234C	viable	-3.20712
Jawsamycin	HIP	YPD1	0.724285	MADL	YDL235C	inviable	0.801182
Jawsamycin	HIP	PHO13	-0.140033	MADL	YDL236W	viable	-0.161066
Jawsamycin	HIP	AIM6	-0.830863	MADL	YDL237W	viable	-0.86427
Jawsamycin	HIP	GUD1	1.54135	MADL	YDL238C	viable	1.7048
Jawsamycin	HIP	ADY3	1.10432	MADL	YDL239C	viable	0.74887
Jawsamycin	HIP	LRG1	-0.674559	MADL	YDL240W	viable	-0.672423
Jawsamycin	HIP	YDL241W	-0.370082	MADL	YDL241W	viable	-0.534496
Jawsamycin	HIP	YDL242W	-2.05335	MADL	YDL242W	viable	-2.30147
Jawsamycin	HIP	AAD4	-0.479397	MADL	YDL243C	viable	-0.554658
Jawsamycin	HIP	NTH1	-0.854822	MADL	YDR001C	viable	-1.04091
Jawsamycin	HIP	YRB1	-1.62794	MADL	YDR002W	inviable	-1.82157
Jawsamycin	HIP	RCR2	-1.21645	MADL	YDR003W	viable	-1.35988
Jawsamycin	HIP	RAD57	0.143373	MADL	YDR004W	viable	0.164701
Jawsamycin	HIP	MAF1	-0.516872	MADL	YDR005C	viable	-0.360485
Jawsamycin	HIP	SOK1	-0.0944704	MADL	YDR006C	viable	-0.0610719
Jawsamycin	HIP	TRP1	-0.538221	MADL	YDR007W	viable	-0.637849
Jawsamycin	HIP	YDR008C	0.348838	MADL	YDR008C	viable	0.33352
Jawsamycin	HIP	GAL3	-2.18249	MADL	YDR009W	viable	-1.91933
Jawsamycin	HIP	YDR010C	-1.59674	MADL	YDR010C	viable	-0.912625
Jawsamycin	HIP	SNQ2	-0.895056	MADL	YDR011W	viable	-0.526286
Jawsamycin	HIP	PSF1	-0.928838	MADL	YDR013W	inviable	-0.949839
Jawsamycin	HIP	RAD61	-0.108871	MADL	YDR014W	viable	-0.112338
Jawsamycin	HIP	YDR015C	0.786223	MADL	YDR015C	viable	1.14427
Jawsamycin	HIP	DAD1	-0.340307	MADL	YDR016C	inviable	-0.380196
Jawsamycin	HIP	KCS1	-1.48413	MADL	YDR017C	viable	-1.24315
Jawsamycin	HIP	YDR018C	-3.40391	MADL	YDR018C	viable	-3.66084
Jawsamycin	HIP	GCV1	-0.185847	MADL	YDR019C	viable	-0.251974
Jawsamycin	HIP	DAS2	-0.210621	MADL	YDR020C	viable	-0.188413
Jawsamycin	HIP	FAL1	-0.493224	MADL	YDR021W	inviable	-0.594806
Jawsamycin	HIP	CIS1	-0.20278	MADL	YDR022C	viable	-0.175236
Jawsamycin	HIP	SES1	0.361484	MADL	YDR023W	inviable	0.435805
Jawsamycin	HIP	FYV1	6.75496	MADL	YDR024W	viable	3.66652
Jawsamycin	HIP	RPS11A	7.5783	MADL	YDR025W	viable	4.19127
Jawsamycin	HIP	NSI1	-0.00730193	MADL	YDR026C	viable	-0.00947612
Jawsamycin	HIP	REG1	0.80938	MADL	YDR028C	viable	1.19127
Jawsamycin	HIP	YDR029W	0.534304	MADL	YDR029W	viable	0.498879
Jawsamycin	HIP	RAD28	-0.0669148	MADL	YDR030C	viable	-0.0747427
Jawsamycin	HIP	MIC14	-0.966723	MADL	YDR031W	viable	-0.976195
Jawsamycin	HIP	PST2	-1.83978	MADL	YDR032C	viable	-2.02899
Jawsamycin	HIP	LYS14	-0.0628411	MADL	YDR034C	viable	-0.0810075
Jawsamycin	HIP	ARO3	-0.428751	MADL	YDR035W	viable	-0.382633
Jawsamycin	HIP	EHD3	0.265154	MADL	YDR036C	viable	0.364043
Jawsamycin	HIP	KRS1	0.951327	MADL	YDR037W	inviable	1.25511
Jawsamycin	HIP	RSM10	1.01944	MADL	YDR041W	inviable	1.15656
Jawsamycin	HIP	YDR042C	0.123645	MADL	YDR042C	viable	0.166137
Jawsamycin	HIP	NRG1	-0.139685	MADL	YDR043C	viable	-0.202096
Jawsamycin	HIP	HEM13	-0.0949322	MADL	YDR044W	inviable	-0.16842
Jawsamycin	HIP	RPC11	0.304493	MADL	YDR045C	inviable	0.219649
Jawsamycin	HIP	BAP3	-0.199109	MADL	YDR046C	viable	-0.264999
Jawsamycin	HIP	HEM12	1.6601	MADL	YDR047W	inviable	1.48998
Jawsamycin	HIP	YDR048C	1.12602	MADL	YDR048C	viable	1.4349
Jawsamycin	HIP	VMS1	-0.514882	MADL	YDR049W	viable	-0.643101
Jawsamycin	HIP	TPI1	0.604292	MADL	YDR050C	inviable	0.664862
Jawsamycin	HIP	DET1	0.248817	MADL	YDR051C	viable	0.358492
Jawsamycin	HIP	DBF4	5.16528	MADL	YDR052C	inviable	1.57041
Jawsamycin	HIP	YDR053W	-0.0493009	MADL	YDR053W	inviable	-0.0494893
Jawsamycin	HIP	CDC34	-0.751767	MADL	YDR054C	inviable	-0.559688
Jawsamycin	HIP	PST1	-0.383361	MADL	YDR055W	viable	-0.360508
Jawsamycin	HIP	YDR056C	-0.219939	MADL	YDR056C	viable	-0.350632
Jawsamycin	HIP	YOS9	0.0476547	MADL	YDR057W	viable	0.0455143
Jawsamycin	HIP	TGL2	-0.13185	MADL	YDR058C	viable	-0.190506
Jawsamycin	HIP	UBC5	0.745228	MADL	YDR059C	viable	0.886701
Jawsamycin	HIP	AIM7	0.0179859	MADL	YDR063W	viable	0.0275184
Jawsamycin	HIP	MAK21	3.36489	MADL	YDR060W	inviable	2.65165
Jawsamycin	HIP	YDR061W	0.522935	MADL	YDR061W	viable	0.642133
Jawsamycin	HIP	LCB2	-0.254781	MADL	YDR062W	inviable	-0.36474
Jawsamycin	HIP	RPS13	7.29114	MADL	YDR064W	inviable	2.66657
Jawsamycin	HIP	RRG1	-0.0338181	MADL	YDR065W	viable	-0.0284939
Jawsamycin	HIP	OCA6	1.84182	MADL	YDR067C	viable	1.14129
Jawsamycin	HIP	DOS2	1.11887	MADL	YDR068W	viable	1.17611
Jawsamycin	HIP	DOA4	-1.81758	MADL	YDR069C	viable	-1.85549
Jawsamycin	HIP	FMP16	-0.577083	MADL	YDR070C	viable	-0.544315
Jawsamycin	HIP	PAA1	-2.24782	MADL	YDR071C	viable	-1.92366
Jawsamycin	HIP	IPT1	-2.24777	MADL	YDR072C	viable	-1.80121
Jawsamycin	HIP	SNF11	-0.501651	MADL	YDR073W	viable	-0.423033
Jawsamycin	HIP	TPS2	-0.39335	MADL	YDR074W	viable	-0.430111
Jawsamycin	HIP	PPH3	-0.714877	MADL	YDR075W	viable	-0.512022
Jawsamycin	HIP	RAD55	0.743927	MADL	YDR076W	viable	0.919027
Jawsamycin	HIP	SED1	-1.75817	MADL	YDR077W	viable	-0.316913
Jawsamycin	HIP	SHU2	0.979365	MADL	YDR078C	viable	1.34917
Jawsamycin	HIP	PET100	-0.25357	MADL	YDR079W	viable	-0.315962
Jawsamycin	HIP	VPS41	-0.595114	MADL	YDR080W	viable	-0.664726
Jawsamycin	HIP	PDC2	0.291777	MADL	YDR081C	inviable	0.361811
Jawsamycin	HIP	STN1	1.07918	MADL	YDR082W	inviable	0.80396
Jawsamycin	HIP	RRP8	0.729423	MADL	YDR083W	viable	0.784497
Jawsamycin	HIP	TVP23	0.645721	MADL	YDR084C	viable	0.553224
Jawsamycin	HIP	AFR1	-0.633422	MADL	YDR085C	viable	-0.649281
Jawsamycin	HIP	SSS1	0.558837	MADL	YDR086C	inviable	0.45742
Jawsamycin	HIP	RRP1	0.0319137	MADL	YDR087C	inviable	0.0325062
Jawsamycin	HIP	SLU7	-0.394536	MADL	YDR088C	inviable	-0.625681
Jawsamycin	HIP	YDR089W	-0.000734622	MADL	YDR089W	viable	-0.00129927
Jawsamycin	HIP	RLI1	0.0509488	MADL	YDR091C	inviable	0.0545746
Jawsamycin	HIP	DNF2	1.65094	MADL	YDR093W	viable	2.32252
Jawsamycin	HIP	YDR094W	-1.27605	MADL	YDR094W	viable	-1.56208
Jawsamycin	HIP	YDR095C	2.69289	MADL	YDR095C	viable	3.30035
Jawsamycin	HIP	GIS1	-0.0116723	MADL	YDR096W	viable	-0.0144825
Jawsamycin	HIP	MSH6	-1.1833	MADL	YDR097C	viable	-1.52166
Jawsamycin	HIP	GRX3	-0.645675	MADL	YDR098C	viable	-0.775977
Jawsamycin	HIP	BMH2	0.609051	MADL	YDR099W	viable	0.586625
Jawsamycin	HIP	TVP15	0.519675	MADL	YDR100W	viable	0.765023
Jawsamycin	HIP	ARX1	1.45877	MADL	YDR101C	viable	1.58403
Jawsamycin	HIP	YDR102C	-0.348043	MADL	YDR102C	viable	-0.313502
Jawsamycin	HIP	STE5	0.109571	MADL	YDR103W	viable	0.138347
Jawsamycin	HIP	SPO71	-0.255373	MADL	YDR104C	viable	-0.281717
Jawsamycin	HIP	TMS1	0.653332	MADL	YDR105C	viable	0.67191
Jawsamycin	HIP	TMN2	0.548761	MADL	YDR107C	viable	0.739848
Jawsamycin	HIP	TRS85	-0.620905	MADL	YDR108W	viable	-0.714609
Jawsamycin	HIP	YDR109C	-0.61782	MADL	YDR109C	viable	-0.793682
Jawsamycin	HIP	FOB1	0.770271	MADL	YDR110W	viable	0.659637
Jawsamycin	HIP	ALT2	-0.532622	MADL	YDR111C	viable	-0.516223
Jawsamycin	HIP	IRC2	0.224503	MADL	YDR112W	viable	0.298923
Jawsamycin	HIP	PDS1	-0.866691	MADL	YDR113C	inviable	-0.898385
Jawsamycin	HIP	YDR114C	0.301306	MADL	YDR114C	viable	0.245542
Jawsamycin	HIP	YDR115W	-2.85296	MADL	YDR115W	viable	-1.28579
Jawsamycin	HIP	MRPL1	-1.4997	MADL	YDR116C	viable	-1.34503
Jawsamycin	HIP	TMA64	-0.334028	MADL	YDR117C	viable	-0.258964
Jawsamycin	HIP	APC4	-0.199211	MADL	YDR118W	inviable	-0.287092
Jawsamycin	HIP	VBA4	-0.147236	MADL	YDR119W	viable	-0.182366
Jawsamycin	HIP	TRM1	-0.387199	MADL	YDR120C	viable	-0.339819
Jawsamycin	HIP	DPB4	-0.0528601	MADL	YDR121W	viable	-0.0638862
Jawsamycin	HIP	KIN1	-0.217274	MADL	YDR122W	viable	-0.302938
Jawsamycin	HIP	INO2	0.127299	MADL	YDR123C	viable	0.199855
Jawsamycin	HIP	YDR124W	-0.026037	MADL	YDR124W	viable	-0.0362387
Jawsamycin	HIP	ECM18	-2.53837	MADL	YDR125C	viable	-2.01684
Jawsamycin	HIP	SWF1	-0.110294	MADL	YDR126W	viable	-0.100589
Jawsamycin	HIP	ARO1	-0.689436	MADL	YDR127W	viable	-0.71591
Jawsamycin	HIP	MTC5	1.7744	MADL	YDR128W	viable	1.64253
Jawsamycin	HIP	SAC6	0.196346	MADL	YDR129C	viable	0.192529
Jawsamycin	HIP	FIN1	0.731185	MADL	YDR130C	viable	0.508075
Jawsamycin	HIP	YDR131C	-0.0153065	MADL	YDR131C	viable	-0.0138904
Jawsamycin	HIP	YDR132C	1.26384	MADL	YDR132C	viable	1.07618
Jawsamycin	HIP	YDR133C	-2.24938	MADL	YDR133C	viable	-1.77028
Jawsamycin	HIP	YCF1	-1.68555	MADL	YDR135C	viable	-1.2802
Jawsamycin	HIP	VPS61	1.38125	MADL	YDR136C	viable	1.15041
Jawsamycin	HIP	RGP1	0.288275	MADL	YDR137W	viable	0.398028
Jawsamycin	HIP	DOP1	-0.351531	MADL	YDR141C	inviable	-0.23787
Jawsamycin	HIP	HPR1	1.39119	MADL	YDR138W	viable	1.42605
Jawsamycin	HIP	RUB1	-0.109494	MADL	YDR139C	viable	-0.109337
Jawsamycin	HIP	MTQ2	-0.575201	MADL	YDR140W	viable	-0.391458
Jawsamycin	HIP	PEX7	0.797471	MADL	YDR142C	viable	0.940234
Jawsamycin	HIP	SAN1	-0.30402	MADL	YDR143C	viable	-0.309025
Jawsamycin	HIP	MKC7	-0.0397295	MADL	YDR144C	viable	-0.0504516
Jawsamycin	HIP	TAF12	-0.127837	MADL	YDR145W	inviable	-0.0688976
Jawsamycin	HIP	SWI5	0.374868	MADL	YDR146C	viable	0.255073
Jawsamycin	HIP	KGD2	0.794885	MADL	YDR148C	viable	0.878992
Jawsamycin	HIP	YDR149C	-0.0808715	MADL	YDR149C	viable	-0.105679
Jawsamycin	HIP	NUM1	0.431451	MADL	YDR150W	viable	0.493787
Jawsamycin	HIP	CTH1	-0.687058	MADL	YDR151C	viable	-0.461539
Jawsamycin	HIP	GIR2	0.811744	MADL	YDR152W	viable	0.973883
Jawsamycin	HIP	ENT5	-0.943136	MADL	YDR153C	viable	-1.13242
Jawsamycin	HIP	YDR154C	-0.190013	MADL	YDR154C	viable	-0.228691
Jawsamycin	HIP	RPA14	-3.36904	MADL	YDR156W	viable	-1.03491
Jawsamycin	HIP	YDR157W	0.291274	MADL	YDR157W	viable	0.198899
Jawsamycin	HIP	HOM2	-0.187493	MADL	YDR158W	viable	-0.167547
Jawsamycin	HIP	SAC3	-0.828754	MADL	YDR159W	viable	-0.82525
Jawsamycin	HIP	SSY1	-0.674586	MADL	YDR160W	inviable	-0.768546
Jawsamycin	HIP	YDR161W	2.00624	MADL	YDR161W	viable	2.05006
Jawsamycin	HIP	NBP2	0.23455	MADL	YDR162C	viable	0.18811
Jawsamycin	HIP	CWC15	0.486671	MADL	YDR163W	viable	0.579002
Jawsamycin	HIP	SEC1	1.02831	MADL	YDR164C	inviable	1.10932
Jawsamycin	HIP	TRM82	0.0130379	MADL	YDR165W	viable	0.0150189
Jawsamycin	HIP	SEC5	0.435748	MADL	YDR166C	inviable	0.64049
Jawsamycin	HIP	TAF10	-2.16359	MADL	YDR167W	inviable	-1.8817
Jawsamycin	HIP	CDC37	-0.436288	MADL	YDR168W	inviable	-0.436943
Jawsamycin	HIP	STB3	-1.82753	MADL	YDR169C	viable	-2.09673
Jawsamycin	HIP	SEC7	-2.38054	MADL	YDR170C	inviable	-2.4788
Jawsamycin	HIP	HSP42	0.354951	MADL	YDR171W	viable	0.530838
Jawsamycin	HIP	SUP35	-6.4302	MADL	YDR172W	inviable	-5.24966
Jawsamycin	HIP	ARG82	0.408696	MADL	YDR173C	viable	0.449311
Jawsamycin	HIP	HMO1	0.4343	MADL	YDR174W	viable	0.58934
Jawsamycin	HIP	RSM24	-1.72639	MADL	YDR175C	viable	-1.59853
Jawsamycin	HIP	NGG1	-7.20447	MADL	YDR176W	viable	-3.40377
Jawsamycin	HIP	UBC1	-0.42494	MADL	YDR177W	inviable	-0.663299
Jawsamycin	HIP	SDH4	0.659322	MADL	YDR178W	viable	1.05536
Jawsamycin	HIP	CSN9	0.438309	MADL	YDR179C	viable	0.56289
Jawsamycin	HIP	YDR179W-A	0.638965	MADL	YDR179W-A	viable	0.58004
Jawsamycin	HIP	SCC2	0.228078	MADL	YDR180W	inviable	0.337444
Jawsamycin	HIP	SAS4	1.94225	MADL	YDR181C	viable	1.58778
Jawsamycin	HIP	CDC1	-0.249407	MADL	YDR182W	inviable	-0.240616
Jawsamycin	HIP	PLP1	0.0698681	MADL	YDR183W	viable	0.061108
Jawsamycin	HIP	ATC1	-9.82192	MADL	YDR184C	viable	-3.08319
Jawsamycin	HIP	UPS3	-0.244213	MADL	YDR185C	viable	-0.221795
Jawsamycin	HIP	YDR186C	-0.143964	MADL	YDR186C	viable	-0.184653
Jawsamycin	HIP	YDR187C	2.52128	MADL	YDR187C	inviable	1.2122
Jawsamycin	HIP	CCT6	1.79327	MADL	YDR188W	inviable	0.80885
Jawsamycin	HIP	SLY1	0.515869	MADL	YDR189W	inviable	0.705215
Jawsamycin	HIP	RVB1	-1.45361	MADL	YDR190C	inviable	-1.44077
Jawsamycin	HIP	HST4	0.405018	MADL	YDR191W	viable	0.394936
Jawsamycin	HIP	NUP42	-0.773323	MADL	YDR192C	viable	-0.69303
Jawsamycin	HIP	YDR193W	1.07119	MADL	YDR193W	viable	0.741632
Jawsamycin	HIP	MSS116	-0.388446	MADL	YDR194C	viable	-0.252317
Jawsamycin	HIP	REF2	-0.342684	MADL	YDR195W	viable	-0.193715
Jawsamycin	HIP	CAB5	-0.621534	MADL	YDR196C	inviable	-0.683775
Jawsamycin	HIP	CBS2	0.997792	MADL	YDR197W	viable	0.918026
Jawsamycin	HIP	RKM2	-0.814737	MADL	YDR198C	viable	-0.783219
Jawsamycin	HIP	YDR199W	0.277617	MADL	YDR199W	viable	0.336806
Jawsamycin	HIP	VPS64	0.105884	MADL	YDR200C	viable	0.153462
Jawsamycin	HIP	SPC19	0.831965	MADL	YDR201W	inviable	0.997011
Jawsamycin	HIP	RAV2	-0.423446	MADL	YDR202C	viable	-0.499732
Jawsamycin	HIP	YDR203W	0.136118	MADL	YDR203W	viable	0.120592
Jawsamycin	HIP	COQ4	0.948834	MADL	YDR204W	viable	0.649818
Jawsamycin	HIP	MSC2	0.553214	MADL	YDR205W	viable	0.51444
Jawsamycin	HIP	EBS1	1.84783	MADL	YDR206W	viable	1.87376
Jawsamycin	HIP	UME6	1.08745	MADL	YDR207C	viable	1.32197
Jawsamycin	HIP	MSS4	-1.27141	MADL	YDR208W	inviable	-0.853775
Jawsamycin	HIP	YDR209C	-0.238931	MADL	YDR209C	viable	-0.209293
Jawsamycin	HIP	YDR210W	-0.832078	MADL	YDR210W	viable	-0.652144
Jawsamycin	HIP	GCD6	-2.9957	MADL	YDR211W	inviable	-2.47062
Jawsamycin	HIP	TCP1	3.25281	MADL	YDR212W	inviable	1.32523
Jawsamycin	HIP	ADR1	-0.413436	MADL	YDR216W	viable	-0.424394
Jawsamycin	HIP	UPC2	0.334671	MADL	YDR213W	viable	0.44535
Jawsamycin	HIP	AHA1	-0.217952	MADL	YDR214W	viable	-0.2977
Jawsamycin	HIP	YDR215C	-0.00210822	MADL	YDR215C	viable	-0.00233355
Jawsamycin	HIP	RAD9	-0.548176	MADL	YDR217C	viable	-0.351084
Jawsamycin	HIP	SPR28	-1.04651	MADL	YDR218C	viable	-0.849736
Jawsamycin	HIP	MFB1	0.519222	MADL	YDR219C	viable	0.351514
Jawsamycin	HIP	YDR220C	-2.12973	MADL	YDR220C	viable	-1.45949
Jawsamycin	HIP	GTB1	0.599614	MADL	YDR221W	viable	0.405067
Jawsamycin	HIP	YDR222W	1.12639	MADL	YDR222W	viable	1.13221
Jawsamycin	HIP	CRF1	-0.141991	MADL	YDR223W	viable	-0.0909645
Jawsamycin	HIP	HTB1	-2.2959	MADL	YDR224C	inviable	-1.69752
Jawsamycin	HIP	HTA1	0.401209	MADL	YDR225W	viable	0.461262
Jawsamycin	HIP	ADK1	0.250766	MADL	YDR226W	viable	0.274739
Jawsamycin	HIP	SIR4	-0.185321	MADL	YDR227W	viable	-0.161408
Jawsamycin	HIP	PCF11	5.97397	MADL	YDR228C	inviable	2.33199
Jawsamycin	HIP	IVY1	0.21703	MADL	YDR229W	viable	0.158568
Jawsamycin	HIP	YDR230W	1.18043	MADL	YDR230W	viable	0.978777
Jawsamycin	HIP	COX20	0.672417	MADL	YDR231C	viable	0.615896
Jawsamycin	HIP	HEM1	-1.27553	MADL	YDR232W	inviable	-0.82476
Jawsamycin	HIP	RTN1	-1.08829	MADL	YDR233C	viable	-0.711293
Jawsamycin	HIP	LYS4	1.1066	MADL	YDR234W	viable	1.07058
Jawsamycin	HIP	PRP42	-0.422457	MADL	YDR235W	inviable	-0.474567
Jawsamycin	HIP	FMN1	-0.601722	MADL	YDR236C	inviable	-0.638274
Jawsamycin	HIP	MRPL7	0.783438	MADL	YDR237W	viable	0.590282
Jawsamycin	HIP	SEC26	-4.32338	MADL	YDR238C	inviable	-2.60629
Jawsamycin	HIP	YDR239C	-2.10622	MADL	YDR239C	viable	-1.56567
Jawsamycin	HIP	SNU56	1.15944	MADL	YDR240C	inviable	1.17596
Jawsamycin	HIP	BUD26	-0.420106	MADL	YDR241W	viable	-0.450198
Jawsamycin	HIP	AMD2	-0.703637	MADL	YDR242W	viable	-0.98146
Jawsamycin	HIP	PRP28	-0.544117	MADL	YDR243C	inviable	-0.640254
Jawsamycin	HIP	PEX5	-0.276943	MADL	YDR244W	viable	-0.36643
Jawsamycin	HIP	MNN10	-2.02889	MADL	YDR245W	viable	-1.68963
Jawsamycin	HIP	TRS23	2.76733	MADL	YDR246W	inviable	2.61774
Jawsamycin	HIP	VHS1	-1.03587	MADL	YDR247W	viable	-1.11294
Jawsamycin	HIP	YDR248C	-2.16035	MADL	YDR248C	viable	-1.75293
Jawsamycin	HIP	YDR249C	0.43263	MADL	YDR249C	viable	0.450292
Jawsamycin	HIP	YDR250C	0.56219	MADL	YDR250C	viable	0.697115
Jawsamycin	HIP	PAM1	-0.574529	MADL	YDR251W	viable	-0.481436
Jawsamycin	HIP	BTT1	-0.278996	MADL	YDR252W	viable	-0.255538
Jawsamycin	HIP	MET32	-0.464444	MADL	YDR253C	viable	-0.497838
Jawsamycin	HIP	CHL4	-8.13227	MADL	YDR254W	viable	-4.32314
Jawsamycin	HIP	RMD5	-0.244729	MADL	YDR255C	viable	-0.213293
Jawsamycin	HIP	CTA1	-0.793982	MADL	YDR256C	viable	-0.584023
Jawsamycin	HIP	RKM4	-16.8856	MADL	YDR257C	viable	-5.96679
Jawsamycin	HIP	HSP78	-1.1665	MADL	YDR258C	viable	-1.12881
Jawsamycin	HIP	YAP6	1.94145	MADL	YDR259C	viable	2.50251
Jawsamycin	HIP	SWM1	-0.926061	MADL	YDR260C	viable	-0.797799
Jawsamycin	HIP	EXG2	1.12945	MADL	YDR261C	viable	0.931162
Jawsamycin	HIP	YDR262W	-2.32684	MADL	YDR262W	viable	-1.42243
Jawsamycin	HIP	DIN7	-0.534051	MADL	YDR263C	viable	-0.365495
Jawsamycin	HIP	AKR1	-8.9214	MADL	YDR264C	viable	-1.31995
Jawsamycin	HIP	PEX10	-1.86791	MADL	YDR265W	viable	-1.46767
Jawsamycin	HIP	HEL2	-1.21554	MADL	YDR266C	viable	-1.06465
Jawsamycin	HIP	CIA1	-0.532586	MADL	YDR267C	inviable	-0.694004
Jawsamycin	HIP	MSW1	-1.46133	MADL	YDR268W	viable	-1.17109
Jawsamycin	HIP	YDR269C	-2.22363	MADL	YDR269C	viable	-1.08407
Jawsamycin	HIP	CCC2	0.401241	MADL	YDR270W	viable	0.25887
Jawsamycin	HIP	YDR271C	-4.57292	MADL	YDR271C	viable	-1.89589
Jawsamycin	HIP	GLO2	-1.58474	MADL	YDR272W	viable	-1.47001
Jawsamycin	HIP	DON1	0.567764	MADL	YDR273W	viable	0.720435
Jawsamycin	HIP	YDR274C	0.775031	MADL	YDR274C	viable	0.722832
Jawsamycin	HIP	BSC2	-0.796172	MADL	YDR275W	viable	-0.617893
Jawsamycin	HIP	PMP3	0.494448	MADL	YDR276C	viable	0.316663
Jawsamycin	HIP	MTH1	1.64458	MADL	YDR277C	viable	1.62477
Jawsamycin	HIP	YDR278C	1.44013	MADL	YDR278C	viable	1.16576
Jawsamycin	HIP	RNH202	-0.626804	MADL	YDR279W	viable	-0.564148
Jawsamycin	HIP	RRP45	9.37504	MADL	YDR280W	inviable	3.98237
Jawsamycin	HIP	PHM6	0.33854	MADL	YDR281C	viable	0.342232
Jawsamycin	HIP	YDR282C	-0.538581	MADL	YDR282C	viable	-0.43506
Jawsamycin	HIP	GCN2	-0.418871	MADL	YDR283C	viable	-0.417187
Jawsamycin	HIP	DPP1	-1.7803	MADL	YDR284C	viable	-1.7551
Jawsamycin	HIP	ZIP1	0.64692	MADL	YDR285W	viable	0.936297
Jawsamycin	HIP	YDR286C	0.531551	MADL	YDR286C	viable	0.45632
Jawsamycin	HIP	YDR290W	-1.96472	MADL	YDR290W	viable	-0.670777
Jawsamycin	HIP	INM2	-0.415534	MADL	YDR287W	viable	-0.327004
Jawsamycin	HIP	NSE3	4.03358	MADL	YDR288W	inviable	2.59415
Jawsamycin	HIP	RTT103	0.484344	MADL	YDR289C	viable	0.250114
Jawsamycin	HIP	HRQ1	-1.23231	MADL	YDR291W	viable	-1.11931
Jawsamycin	HIP	SRP101	-3.14286	MADL	YDR292C	inviable	-2.53667
Jawsamycin	HIP	SSD1	-3.1389	MADL	YDR293C	viable	-1.39988
Jawsamycin	HIP	DPL1	-0.332001	MADL	YDR294C	viable	-0.330461
Jawsamycin	HIP	HDA2	0.738936	MADL	YDR295C	viable	0.624664
Jawsamycin	HIP	MHR1	0.660216	MADL	YDR296W	viable	0.602342
Jawsamycin	HIP	SUR2	1.74374	MADL	YDR297W	viable	1.93679
Jawsamycin	HIP	ATP5	-0.423263	MADL	YDR298C	viable	-0.400958
Jawsamycin	HIP	BFR2	0.933952	MADL	YDR299W	inviable	1.37557
Jawsamycin	HIP	PRO1	2.05533	MADL	YDR300C	viable	0.431088
Jawsamycin	HIP	CFT1	2.45136	MADL	YDR301W	inviable	1.58321
Jawsamycin	HIP	GPI11	1.87718	MADL	YDR302W	inviable	1.19617
Jawsamycin	HIP	RSC3	5.35047	MADL	YDR303C	inviable	3.80503
Jawsamycin	HIP	CPR5	-1.09796	MADL	YDR304C	viable	-1.26915
Jawsamycin	HIP	HNT2	0.36739	MADL	YDR305C	viable	0.301927
Jawsamycin	HIP	YDR306C	0.538368	MADL	YDR306C	viable	0.615134
Jawsamycin	HIP	YDR307W	-0.136793	MADL	YDR307W	viable	-0.154913
Jawsamycin	HIP	SRB7	4.41289	MADL	YDR308C	inviable	3.74991
Jawsamycin	HIP	GIC2	-1.23819	MADL	YDR309C	viable	-1.34085
Jawsamycin	HIP	SUM1	0.985018	MADL	YDR310C	viable	1.08937
Jawsamycin	HIP	TFB1	3.79871	MADL	YDR311W	inviable	3.22584
Jawsamycin	HIP	SSF2	3.63255	MADL	YDR312W	viable	2.59704
Jawsamycin	HIP	PIB1	0.461214	MADL	YDR313C	viable	0.396485
Jawsamycin	HIP	RAD34	2.04218	MADL	YDR314C	viable	1.35079
Jawsamycin	HIP	OMS1	-0.779103	MADL	YDR316W	viable	-0.723398
Jawsamycin	HIP	HIM1	-0.241362	MADL	YDR317W	viable	-0.202215
Jawsamycin	HIP	MCM21	0.604229	MADL	YDR318W	viable	0.605052
Jawsamycin	HIP	YDR319C	-0.0945079	MADL	YDR319C	viable	-0.0780648
Jawsamycin	HIP	SWA2	0.566582	MADL	YDR320C	viable	0.510214
Jawsamycin	HIP	ASP1	-0.873195	MADL	YDR321W	viable	-0.875933
Jawsamycin	HIP	MRPL35	0.795851	MADL	YDR322W	viable	0.513667
Jawsamycin	HIP	PEP7	-1.97094	MADL	YDR323C	viable	-1.86055
Jawsamycin	HIP	UTP4	2.75307	MADL	YDR324C	inviable	2.07733
Jawsamycin	HIP	YCG1	0.0219319	MADL	YDR325W	inviable	0.020459
Jawsamycin	HIP	YSP2	0.535032	MADL	YDR326C		0.549722
Jawsamycin	HIP	YDR327W	0.779121	MADL	YDR327W	inviable	0.795963
Jawsamycin	HIP	SKP1	0.224325	MADL	YDR328C	inviable	0.19258
Jawsamycin	HIP	PEX3	3.81049	MADL	YDR329C	viable	3.02298
Jawsamycin	HIP	UBX5	0.271916	MADL	YDR330W	viable	0.336316
Jawsamycin	HIP	GPI8	2.45622	MADL	YDR331W	inviable	1.81274
Jawsamycin	HIP	IRC3	0.169903	MADL	YDR332W	viable	0.154951
Jawsamycin	HIP	YDR333C	0.283322	MADL	YDR333C	viable	0.230106
Jawsamycin	HIP	SWR1	-3.69456	MADL	YDR334W	viable	-2.40524
Jawsamycin	HIP	MSN5	-13.6882	MADL	YDR335W	viable	-3.42304
Jawsamycin	HIP	YDR336W	-0.0182559	MADL	YDR336W	viable	-0.0195789
Jawsamycin	HIP	MRPS28	-2.09006	MADL	YDR337W	viable	-1.39653
Jawsamycin	HIP	YDR338C	-0.361237	MADL	YDR338C	viable	-0.544018
Jawsamycin	HIP	FCF1	-0.380394	MADL	YDR339C	inviable	-0.517929
Jawsamycin	HIP	YDR340W	0.340641	MADL	YDR340W	viable	0.214025
Jawsamycin	HIP	YDR341C	1.43166	MADL	YDR341C	inviable	1.12277
Jawsamycin	HIP	YDR344C	-0.0964714	MADL	YDR344C	viable	-0.0584196
Jawsamycin	HIP	HXT3	0.689969	MADL	YDR345C	viable	0.463519
Jawsamycin	HIP	SVF1	-0.596095	MADL	YDR346C	viable	-0.513456
Jawsamycin	HIP	MRP1	-1.33613	MADL	YDR347W	viable	-2.00286
Jawsamycin	HIP	PAL1	-9.63508	MADL	YDR348C	viable	-4.39333
Jawsamycin	HIP	YPS7	1.64432	MADL	YDR349C	viable	1.3147
Jawsamycin	HIP	ATP22	2.0383	MADL	YDR350C	viable	2.21548
Jawsamycin	HIP	SBE2	1.28167	MADL	YDR351W	viable	1.08546
Jawsamycin	HIP	YDR352W	0.301279	MADL	YDR352W	viable	0.400873
Jawsamycin	HIP	TRR1	0.333178	MADL	YDR353W	inviable	0.271851
Jawsamycin	HIP	TRP4	0.40085	MADL	YDR354W	viable	0.343369
Jawsamycin	HIP	YDR355C	-1.3125	MADL	YDR355C	inviable	-1.09111
Jawsamycin	HIP	SPC110	-0.168366	MADL	YDR356W	inviable	-0.176643
Jawsamycin	HIP	CNL1	-0.808002	MADL	YDR357C	viable	-0.614014
Jawsamycin	HIP	GGA1	-0.112432	MADL	YDR358W	viable	-0.066429
Jawsamycin	HIP	EAF1	-0.150509	MADL	YDR359C	viable	-0.120872
Jawsamycin	HIP	OPI7	-1.32486	MADL	YDR360W	viable	-0.886472
Jawsamycin	HIP	BCP1	0.0522409	MADL	YDR361C	inviable	0.0593378
Jawsamycin	HIP	TFC6	-1.27355	MADL	YDR362C	inviable	-0.953367
Jawsamycin	HIP	ESC2	0.817217	MADL	YDR363W	viable	1.02415
Jawsamycin	HIP	KEI1	1.70354	MADL	YDR367W	inviable	1.52911
Jawsamycin	HIP	SEM1	1.20867	MADL	YDR363W-A	viable	1.61096
Jawsamycin	HIP	CDC40	0.217218	MADL	YDR364C	viable	0.256976
Jawsamycin	HIP	ESF1	-0.759804	MADL	YDR365C	inviable	-0.825749
Jawsamycin	HIP	YPR1	-0.465773	MADL	YDR368W	viable	-0.45246
Jawsamycin	HIP	XRS2	0.11565	MADL	YDR369C	viable	0.110467
Jawsamycin	HIP	YDR370C	-1.27027	MADL	YDR370C	viable	-1.10493
Jawsamycin	HIP	CTS2	-0.190494	MADL	YDR371W	viable	-0.144157
Jawsamycin	HIP	VPS74	0.60621	MADL	YDR372C	viable	0.569515
Jawsamycin	HIP	FRQ1	0.845328	MADL	YDR373W	inviable	0.604814
Jawsamycin	HIP	YDR374C	0.0218514	MADL	YDR374C	viable	0.0217526
Jawsamycin	HIP	BCS1	0.0139054	MADL	YDR375C	viable	0.0135505
Jawsamycin	HIP	ARH1	-0.774995	MADL	YDR376W	inviable	-0.858748
Jawsamycin	HIP	ATP17	-1.6022	MADL	YDR377W	viable	-1.63312
Jawsamycin	HIP	LSM6	-0.992802	MADL	YDR378C	viable	-0.947128
Jawsamycin	HIP	RGA2	-0.0906759	MADL	YDR379W	viable	-0.115308
Jawsamycin	HIP	ARO10	-0.72971	MADL	YDR380W	viable	-0.924626
Jawsamycin	HIP	YRA1	0.100871	MADL	YDR381W	inviable	0.0942933
Jawsamycin	HIP	RPP2B	5.07823	MADL	YDR382W	viable	3.69864
Jawsamycin	HIP	NKP1	0.137118	MADL	YDR383C	viable	0.111518
Jawsamycin	HIP	ATO3	-1.0026	MADL	YDR384C	viable	-1.01963
Jawsamycin	HIP	EFT2	-1.09965	MADL	YDR385W	viable	-0.706306
Jawsamycin	HIP	MUS81	-0.624767	MADL	YDR386W	viable	-0.750976
Jawsamycin	HIP	YDR387C	-0.447667	MADL	YDR387C	viable	-0.47466
Jawsamycin	HIP	RVS167	0.123039	MADL	YDR388W	viable	0.103781
Jawsamycin	HIP	SAC7	1.52895	MADL	YDR389W	viable	1.4901
Jawsamycin	HIP	UBA2	0.917951	MADL	YDR390C	inviable	1.14889
Jawsamycin	HIP	YDR391C	0.77662	MADL	YDR391C	viable	0.654938
Jawsamycin	HIP	SPT3	0.0730121	MADL	YDR392W	viable	0.0780066
Jawsamycin	HIP	SHE9	0.513219	MADL	YDR393W	viable	0.65138
Jawsamycin	HIP	RPT3	4.23303	MADL	YDR394W	inviable	2.09826
Jawsamycin	HIP	SXM1	1.08113	MADL	YDR395W	viable	0.996407
Jawsamycin	HIP	YDR396W	-0.134906	MADL	YDR396W	inviable	-0.0999377
Jawsamycin	HIP	NCB2	1.61353	MADL	YDR397C	inviable	1.4282
Jawsamycin	HIP	UTP5	3.72004	MADL	YDR398W	inviable	2.39549
Jawsamycin	HIP	HPT1	0.465795	MADL	YDR399W	viable	0.429719
Jawsamycin	HIP	URH1	1.00612	MADL	YDR400W	viable	0.776041
Jawsamycin	HIP	YDR401W	-0.202875	MADL	YDR401W	viable	-0.206715
Jawsamycin	HIP	DIT2	0.256805	MADL	YDR402C	viable	0.138597
Jawsamycin	HIP	DIT1	-0.456864	MADL	YDR403W	viable	-0.421679
Jawsamycin	HIP	RPB7	-8.50969	MADL	YDR404C	inviable	-1.7327
Jawsamycin	HIP	MRP20	-0.695073	MADL	YDR405W	viable	-0.444848
Jawsamycin	HIP	PDR15	-0.873887	MADL	YDR406W	viable	-0.686694
Jawsamycin	HIP	TRS120	0.569244	MADL	YDR407C	inviable	0.521245
Jawsamycin	HIP	ADE8	0.553877	MADL	YDR408C	viable	0.349121
Jawsamycin	HIP	SIZ1	1.57637	MADL	YDR409W	viable	1.10999
Jawsamycin	HIP	STE14	1.36909	MADL	YDR410C	viable	0.918083
Jawsamycin	HIP	DFM1	0.544493	MADL	YDR411C	viable	0.693269
Jawsamycin	HIP	RRP17	0.0563355	MADL	YDR412W	inviable	0.0592484
Jawsamycin	HIP	YDR413C	1.32904	MADL	YDR413C	inviable	1.32901
Jawsamycin	HIP	ERD1	-1.7369	MADL	YDR414C	viable	-1.50116
Jawsamycin	HIP	YDR415C	0.148376	MADL	YDR415C	viable	0.108201
Jawsamycin	HIP	SYF1	-0.0665053	MADL	YDR416W	inviable	-0.0578397
Jawsamycin	HIP	YDR417C	10.5791	MADL	YDR417C		4.56687
Jawsamycin	HIP	RAD30	0.239756	MADL	YDR419W	viable	0.188734
Jawsamycin	HIP	HKR1	-0.530228	MADL	YDR420W	viable	-0.368586
Jawsamycin	HIP	ARO80	-1.8211	MADL	YDR421W	viable	-1.58156
Jawsamycin	HIP	SIP1	-0.459624	MADL	YDR422C	viable	-0.28495
Jawsamycin	HIP	CAD1	0.81327	MADL	YDR423C	viable	0.925977
Jawsamycin	HIP	DYN2	-0.0297861	MADL	YDR424C	viable	-0.0364346
Jawsamycin	HIP	SNX41	-1.14509	MADL	YDR425W	viable	-0.876777
Jawsamycin	HIP	YDR426C	-1.22308	MADL	YDR426C	viable	-0.801255
Jawsamycin	HIP	RPN9	1.88696	MADL	YDR427W	inviable	1.73706
Jawsamycin	HIP	BNA7	-0.659011	MADL	YDR428C	viable	-0.50343
Jawsamycin	HIP	TIF35	4.88083	MADL	YDR429C	inviable	1.666
Jawsamycin	HIP	CYM1	1.19793	MADL	YDR430C	viable	0.886447
Jawsamycin	HIP	YDR431W	1.0935	MADL	YDR431W	viable	0.785057
Jawsamycin	HIP	NPL3	1.74732	MADL	YDR432W	viable	1.8599
Jawsamycin	HIP	GPI17	0.276261	MADL	YDR434W	inviable	0.27412
Jawsamycin	HIP	PPM1	0.691981	MADL	YDR435C	viable	0.576888
Jawsamycin	HIP	PPZ2	0.094658	MADL	YDR436W	viable	0.0683107
Jawsamycin	HIP	GPI19	-4.62056	MADL	YDR437W	inviable	-2.34495
Jawsamycin	HIP	THI74	-0.372162	MADL	YDR438W	viable	-0.422013
Jawsamycin	HIP	LRS4	-0.842323	MADL	YDR439W	viable	-0.754393
Jawsamycin	HIP	YDR444W	0.423251	MADL	YDR444W		0.579186
Jawsamycin	HIP	DOT1	-1.24018	MADL	YDR440W	viable	-1.46053
Jawsamycin	HIP	YDR442W	0.58585	MADL	YDR442W	viable	0.585552
Jawsamycin	HIP	SSN2	0.72929	MADL	YDR443C	viable	0.668392
Jawsamycin	HIP	YDR445C	0.0133048	MADL	YDR445C	viable	0.016936
Jawsamycin	HIP	ECM11	-0.067046	MADL	YDR446W	viable	-0.0634553
Jawsamycin	HIP	RPS17B	1.28616	MADL	YDR447C	viable	1.09921
Jawsamycin	HIP	UTP6	3.02653	MADL	YDR449C	inviable	1.9672
Jawsamycin	HIP	RPS18A	6.66373	MADL	YDR450W	viable	3.88067
Jawsamycin	HIP	YHP1	0.0983427	MADL	YDR451C	viable	0.129822
Jawsamycin	HIP	PPN1	-0.635388	MADL	YDR452W	viable	-1.01365
Jawsamycin	HIP	TSA2	-0.668204	MADL	YDR453C	viable	-0.970618
Jawsamycin	HIP	GUK1	-0.0457035	MADL	YDR454C	inviable	-0.0895343
Jawsamycin	HIP	YDR455C	0.781192	MADL	YDR455C	viable	0.758842
Jawsamycin	HIP	NHX1	-0.930268	MADL	YDR456W	viable	-0.758297
Jawsamycin	HIP	TOM1	0.940267	MADL	YDR457W	viable	0.708707
Jawsamycin	HIP	HEH2	-3.66684	MADL	YDR458C	viable	-1.57885
Jawsamycin	HIP	PFA5	0.632117	MADL	YDR459C	viable	0.740458
Jawsamycin	HIP	TFB3	-0.0858969	MADL	YDR460W	inviable	-0.0769736
Jawsamycin	HIP	MFA1	-8.80596	MADL	YDR461W		-4.26994
Jawsamycin	HIP	MRPL28	0.709398	MADL	YDR462W	viable	0.57744
Jawsamycin	HIP	STP1	0.057582	MADL	YDR463W	viable	0.0259485
Jawsamycin	HIP	SPP41	0.525555	MADL	YDR464W	inviable	0.539113
Jawsamycin	HIP	RMT2	0.767606	MADL	YDR465C	viable	0.899368
Jawsamycin	HIP	PKH3	-2.31697	MADL	YDR466W	viable	-2.54623
Jawsamycin	HIP	YDR467C	-3.52735	MADL	YDR467C	viable	-2.08503
Jawsamycin	HIP	TLG1	-0.346603	MADL	YDR468C	inviable	-0.19793
Jawsamycin	HIP	SDC1	-1.3174	MADL	YDR469W	viable	-1.28514
Jawsamycin	HIP	UGO1	-0.0872783	MADL	YDR470C	viable	-0.033251
Jawsamycin	HIP	RPL27B	6.72958	MADL	YDR471W	viable	4.56834
Jawsamycin	HIP	TRS31	1.17179	MADL	YDR472W	inviable	0.738895
Jawsamycin	HIP	PRP3	-3.99419	MADL	YDR473C	inviable	-3.42521
Jawsamycin	HIP	YDR474C	0.42395	MADL	YDR474C		0.395194
Jawsamycin	HIP	JIP4	-0.0228926	MADL	YDR475C	viable	-0.0221143
Jawsamycin	HIP	YDR476C	-0.292554	MADL	YDR476C	viable	-0.418135
Jawsamycin	HIP	SNF1	0.520566	MADL	YDR477W	viable	0.631678
Jawsamycin	HIP	SNM1	-0.267119	MADL	YDR478W	inviable	-0.434386
Jawsamycin	HIP	PEX29	-0.63242	MADL	YDR479C	viable	-1.03117
Jawsamycin	HIP	DIG2	-1.64888	MADL	YDR480W	viable	-1.193
Jawsamycin	HIP	PHO8	0.266758	MADL	YDR481C	viable	0.350456
Jawsamycin	HIP	CWC21	-0.849032	MADL	YDR482C	viable	-0.9327
Jawsamycin	HIP	KRE2	1.25198	MADL	YDR483W	viable	0.972984
Jawsamycin	HIP	VPS52	3.33757	MADL	YDR484W	viable	3.08469
Jawsamycin	HIP	VPS60	-1.38236	MADL	YDR486C	viable	-1.50775
Jawsamycin	HIP	RIB3	-1.45384	MADL	YDR487C	inviable	-1.20637
Jawsamycin	HIP	PAC11	1.8325	MADL	YDR488C	viable	1.63932
Jawsamycin	HIP	SLD5	-1.0047	MADL	YDR489W	inviable	-1.27072
Jawsamycin	HIP	PKH1	0.590489	MADL	YDR490C	viable	0.865604
Jawsamycin	HIP	YDR491C	0.825722	MADL	YDR491C	viable	0.851517
Jawsamycin	HIP	IZH1	-0.262037	MADL	YDR492W	viable	-0.259472
Jawsamycin	HIP	MZM1	-0.480037	MADL	YDR493W		-0.755459
Jawsamycin	HIP	RSM28	0.81072	MADL	YDR494W	viable	1.00987
Jawsamycin	HIP	VPS3	-1.43178	MADL	YDR495C	viable	-1.96387
Jawsamycin	HIP	PUF6	1.40728	MADL	YDR496C	viable	1.85546
Jawsamycin	HIP	ITR1	0.821389	MADL	YDR497C	viable	0.894368
Jawsamycin	HIP	SEC20	0.594945	MADL	YDR498C	inviable	0.674368
Jawsamycin	HIP	LCD1	-0.62517	MADL	YDR499W	inviable	-0.828198
Jawsamycin	HIP	RPL37B	4.28977	MADL	YDR500C	viable	4.98328
Jawsamycin	HIP	SAM2	1.41998	MADL	YDR502C		1.87734
Jawsamycin	HIP	LPP1	-1.38318	MADL	YDR503C	viable	-1.75601
Jawsamycin	HIP	SPG3	0.242906	MADL	YDR504C	viable	0.514277
Jawsamycin	HIP	PSP1	-3.77447	MADL	YDR505C	viable	-4.02727
Jawsamycin	HIP	GMC1	1.62314	MADL	YDR506C	viable	1.60864
Jawsamycin	HIP	GNP1	0.634462	MADL	YDR508C	viable	0.799108
Jawsamycin	HIP	YDR509W	1.19138	MADL	YDR509W	viable	1.33952
Jawsamycin	HIP	SMT3	0.603247	MADL	YDR510W	inviable	0.768029
Jawsamycin	HIP	ACN9	0.629918	MADL	YDR511W	viable	0.674702
Jawsamycin	HIP	EMI1	0.642559	MADL	YDR512C	viable	1.17805
Jawsamycin	HIP	GRX2	0.808665	MADL	YDR513W	viable	0.57396
Jawsamycin	HIP	YDR514C	-0.0617673	MADL	YDR514C	viable	-0.0852278
Jawsamycin	HIP	SLF1	2.21003	MADL	YDR515W		2.79713
Jawsamycin	HIP	GRH1	0.0277695	MADL	YDR517W	viable	0.0441897
Jawsamycin	HIP	FPR2	-0.676304	MADL	YDR519W	viable	-1.20522
Jawsamycin	HIP	URC2	1.39836	MADL	YDR520C	viable	1.78068
Jawsamycin	HIP	AGE1	1.10406	MADL	YDR524C	viable	1.17242
Jawsamycin	HIP	YDR521W	0.566092	MADL	YDR521W	viable	0.747669
Jawsamycin	HIP	SPS2	-0.456892	MADL	YDR522C	viable	-0.429992
Jawsamycin	HIP	SPS1	-4.21523	MADL	YDR523C	viable	-3.38877
Jawsamycin	HIP	API2	6.60182	MADL	YDR525W	viable	5.02041
Jawsamycin	HIP	SNA2	1.17183	MADL	YDR525W-A	viable	1.80853
Jawsamycin	HIP	YDR526C	-0.577303	MADL	YDR526C	inviable	-0.810188
Jawsamycin	HIP	RBA50	-0.541434	MADL	YDR527W	inviable	-0.523567
Jawsamycin	HIP	HLR1	-1.08366	MADL	YDR528W	viable	-0.86897
Jawsamycin	HIP	QCR7	0.588426	MADL	YDR529C	viable	0.956589
Jawsamycin	HIP	APA2	0.620592	MADL	YDR530C	viable	0.775863
Jawsamycin	HIP	CAB1	1.84554	MADL	YDR531W	inviable	1.89137
Jawsamycin	HIP	KRE28	1.90254	MADL	YDR532C	viable	2.15473
Jawsamycin	HIP	HSP31	0.89307	MADL	YDR533C	viable	0.880364
Jawsamycin	HIP	FIT1	0.111247	MADL	YDR534C	viable	0.0893456
Jawsamycin	HIP	YDR535C	-1.36639	MADL	YDR535C	viable	-1.38356
Jawsamycin	HIP	STL1	2.45461	MADL	YDR536W	viable	1.62783
Jawsamycin	HIP	YDR537C	-0.0882076	MADL	YDR537C	viable	-0.13835
Jawsamycin	HIP	PAD1	0.031512	MADL	YDR538W	viable	0.0420258
Jawsamycin	HIP	FDC1	1.06682	MADL	YDR539W	viable	1.31559
Jawsamycin	HIP	IRC4	-1.22993	MADL	YDR540C	viable	-1.09645
Jawsamycin	HIP	YDR541C	0.183904	MADL	YDR541C	viable	0.234912
Jawsamycin	HIP	IRC22	-0.896157	MADL	YEL001C	viable	-0.576181
Jawsamycin	HIP	WBP1	-2.69862	MADL	YEL002C	inviable	-2.3814
Jawsamycin	HIP	GIM4	1.60399	MADL	YEL003W	viable	1.06008
Jawsamycin	HIP	YEA4	-0.0286702	MADL	YEL004W	viable	-0.0197915
Jawsamycin	HIP	VAB2	0.839324	MADL	YEL005C	viable	0.543203
Jawsamycin	HIP	YEA6	-1.02298	MADL	YEL006W	viable	-0.846693
Jawsamycin	HIP	MIT1	-5.32266	MADL	YEL007W	viable	-2.66247
Jawsamycin	HIP	YEL008W	-1.15896	MADL	YEL008W	viable	-0.913637
Jawsamycin	HIP	GCN4	0.0593417	MADL	YEL009C	viable	0.0485501
Jawsamycin	HIP	YEL010W	-0.577867	MADL	YEL010W	viable	-0.448049
Jawsamycin	HIP	GLC3	-0.438401	MADL	YEL011W	viable	-0.449901
Jawsamycin	HIP	UBC8	-0.641701	MADL	YEL012W	viable	-0.548614
Jawsamycin	HIP	VAC8	0.456056	MADL	YEL013W	viable	0.236227
Jawsamycin	HIP	YEL014C	-0.822552	MADL	YEL014C	viable	-0.583332
Jawsamycin	HIP	EDC3	-1.98995	MADL	YEL015W	viable	-1.57598
Jawsamycin	HIP	NPP2	-0.0705314	MADL	YEL016C	viable	-0.0777673
Jawsamycin	HIP	PMP2	0.815913	MADL	YEL017C-A	viable	0.606323
Jawsamycin	HIP	GTT3	-5.78351	MADL	YEL017W	viable	-2.25519
Jawsamycin	HIP	EAF5	-1.00904	MADL	YEL018W	viable	-1.0673
Jawsamycin	HIP	MMS21	0.390881	MADL	YEL019C	inviable	0.435775
Jawsamycin	HIP	YEL020C	0.451193	MADL	YEL020C	viable	0.383579
Jawsamycin	HIP	YEL023C	0.620833	MADL	YEL023C	viable	0.912047
Jawsamycin	HIP	RIP1	1.74421	MADL	YEL024W	viable	0.97588
Jawsamycin	HIP	YEL025C	-0.60105	MADL	YEL025C	viable	-0.516057
Jawsamycin	HIP	SNU13	0.807943	MADL	YEL026W	inviable	0.486227
Jawsamycin	HIP	VMA3	0.159152	MADL	YEL027W	viable	0.0763367
Jawsamycin	HIP	YEL028W	0.651623	MADL	YEL028W	viable	0.448554
Jawsamycin	HIP	BUD16	-0.0255587	MADL	YEL029C	viable	-0.028109
Jawsamycin	HIP	ECM10	0.376987	MADL	YEL030W	viable	0.370459
Jawsamycin	HIP	SPF1	-0.864655	MADL	YEL031W	viable	-0.835784
Jawsamycin	HIP	MCM3	1.37485	MADL	YEL032W	inviable	0.904584
Jawsamycin	HIP	MTC7	-0.966112	MADL	YEL033W	viable	-0.61426
Jawsamycin	HIP	HYP2	-1.00881	MADL	YEL034W	inviable	-0.681936
Jawsamycin	HIP	UTR5	-0.318673	MADL	YEL035C	inviable	-0.173841
Jawsamycin	HIP	ANP1	-3.0462	MADL	YEL036C	viable	-2.44286
Jawsamycin	HIP	RAD23	0.446514	MADL	YEL037C	viable	0.450917
Jawsamycin	HIP	UTR4	-0.137175	MADL	YEL038W	viable	-0.129709
Jawsamycin	HIP	CYC7	0.734758	MADL	YEL039C	viable	0.53377
Jawsamycin	HIP	UTR2	0.670066	MADL	YEL040W	viable	0.555042
Jawsamycin	HIP	GDA1	0.587565	MADL	YEL042W	viable	0.788634
Jawsamycin	HIP	YEL043W	4.12241	MADL	YEL043W	viable	3.33864
Jawsamycin	HIP	IES6	0.611491	MADL	YEL044W	viable	0.540861
Jawsamycin	HIP	YEL045C	0.245684	MADL	YEL045C	viable	0.208998
Jawsamycin	HIP	GLY1	0.111121	MADL	YEL046C	viable	0.0980358
Jawsamycin	HIP	YEL047C	-0.32621	MADL	YEL047C	viable	-0.363736
Jawsamycin	HIP	TCA17	-1.81157	MADL	YEL048C	viable	-1.39858
Jawsamycin	HIP	PAU2	-0.128887	MADL	YEL049W	viable	-0.105694
Jawsamycin	HIP	RML2	-0.0277953	MADL	YEL050C	viable	-0.0185802
Jawsamycin	HIP	VMA8	0.386075	MADL	YEL051W	viable	0.414002
Jawsamycin	HIP	AFG1	1.13024	MADL	YEL052W	viable	0.928557
Jawsamycin	HIP	MAK10	0.242743	MADL	YEL053C	viable	0.289501
Jawsamycin	HIP	RPL12A	6.88612	MADL	YEL054C	viable	4.22549
Jawsamycin	HIP	PCM1	0.725598	MADL	YEL058W	inviable	0.824487
Jawsamycin	HIP	POL5	0.251275	MADL	YEL055C	inviable	0.191942
Jawsamycin	HIP	HAT2	0.957732	MADL	YEL056W	viable	0.763172
Jawsamycin	HIP	YEL057C	2.0714	MADL	YEL057C	viable	1.5858
Jawsamycin	HIP	HHY1	2.0703	MADL	YEL059W	viable	1.40809
Jawsamycin	HIP	PRB1	-2.36148	MADL	YEL060C	viable	-1.6755
Jawsamycin	HIP	CIN8	-0.280338	MADL	YEL061C	viable	-0.406654
Jawsamycin	HIP	NPR2	-0.699289	MADL	YEL062W	viable	-0.699885
Jawsamycin	HIP	CAN1	1.02081	MADL	YEL063C	viable	0.804041
Jawsamycin	HIP	AVT2	0.606673	MADL	YEL064C	viable	0.780367
Jawsamycin	HIP	SIT1	0.752578	MADL	YEL065W	viable	1.20366
Jawsamycin	HIP	HPA3	0.28604	MADL	YEL066W	viable	0.489993
Jawsamycin	HIP	YEL067C	0.215881	MADL	YEL067C	viable	0.283944
Jawsamycin	HIP	YEL068C	1.20201	MADL	YEL068C	viable	0.967458
Jawsamycin	HIP	DLD3	0.336292	MADL	YEL071W	viable	0.357459
Jawsamycin	HIP	RMD6	-1.63879	MADL	YEL072W	viable	-1.88931
Jawsamycin	HIP	MNN1	0.863374	MADL	YER001W	viable	1.0636
Jawsamycin	HIP	NOP16	-0.573965	MADL	YER002W	viable	-0.494181
Jawsamycin	HIP	PMI40	0.415397	MADL	YER003C	inviable	0.56892
Jawsamycin	HIP	FMP52	0.677982	MADL	YER004W	viable	1.01412
Jawsamycin	HIP	YND1	-0.195252	MADL	YER005W	viable	-0.259029
Jawsamycin	HIP	NUG1	-0.658874	MADL	YER006W	inviable	-0.682486
Jawsamycin	HIP	TMA20	0.904569	MADL	YER007C-A	viable	0.752506
Jawsamycin	HIP	PAC2	-7.57944	MADL	YER007W	viable	-2.4637
Jawsamycin	HIP	SEC3	1.51664	MADL	YER008C	inviable	1.28378
Jawsamycin	HIP	NTF2	-1.21169	MADL	YER009W	inviable	-1.09492
Jawsamycin	HIP	YER010C	-0.00332053	MADL	YER010C	viable	-0.00456872
Jawsamycin	HIP	TIR1	0.651285	MADL	YER011W	viable	0.831215
Jawsamycin	HIP	PRE1	0.0198733	MADL	YER012W	inviable	0.00929794
Jawsamycin	HIP	PRP22	1.43247	MADL	YER013W	inviable	0.894021
Jawsamycin	HIP	BUD25	-0.909296	MADL	YER014C-A		-0.855181
Jawsamycin	HIP	HEM14	-0.83855	MADL	YER014W	viable	-0.695532
Jawsamycin	HIP	AFG3	-0.199589	MADL	YER017C	viable	-0.233935
Jawsamycin	HIP	SPC25	-0.516809	MADL	YER018C	inviable	-0.485922
Jawsamycin	HIP	SBH2	0.793446	MADL	YER019C-A	viable	0.98943
Jawsamycin	HIP	ISC1	0.739358	MADL	YER019W	viable	1.11447
Jawsamycin	HIP	GPA2	-0.00622562	MADL	YER020W	viable	-0.00601606
Jawsamycin	HIP	RPN3	2.62123	MADL	YER021W	inviable	2.59131
Jawsamycin	HIP	SRB4	-4.06766	MADL	YER022W	inviable	-2.88851
Jawsamycin	HIP	PRO3	0.891498	MADL	YER023W	inviable	0.916036
Jawsamycin	HIP	YAT2	-0.948609	MADL	YER024W	viable	-0.996775
Jawsamycin	HIP	GCD11	3.48041	MADL	YER025W	inviable	1.50374
Jawsamycin	HIP	GAL83	-0.341779	MADL	YER027C	viable	-0.537586
Jawsamycin	HIP	MIG3	-0.516009	MADL	YER028C	viable	-0.593221
Jawsamycin	HIP	CHZ1	-1.17183	MADL	YER030W	viable	-1.31729
Jawsamycin	HIP	YPT31	-2.30111	MADL	YER031C	viable	-1.74461
Jawsamycin	HIP	FIR1	-0.419592	MADL	YER032W	viable	-0.306425
Jawsamycin	HIP	ZRG8	-0.679971	MADL	YER033C	viable	-0.584833
Jawsamycin	HIP	YER034W	-0.0317534	MADL	YER034W	viable	-0.0229091
Jawsamycin	HIP	EDC2	-1.20269	MADL	YER035W	viable	-1.08806
Jawsamycin	HIP	ARB1	-0.418779	MADL	YER036C	inviable	-0.420941
Jawsamycin	HIP	PHM8	-1.11068	MADL	YER037W	viable	-1.51973
Jawsamycin	HIP	KRE29	0.0407821	MADL	YER038C	inviable	0.0513732
Jawsamycin	HIP	YER038W-A	0.585843	MADL	YER038W-A		0.665854
Jawsamycin	HIP	HVG1	0.121103	MADL	YER039C	viable	0.0985496
Jawsamycin	HIP	YER039C-A	0.228785	MADL	YER039C-A	viable	0.229354
Jawsamycin	HIP	GLN3	-0.57725	MADL	YER040W	viable	-0.586367
Jawsamycin	HIP	YEN1	-0.71658	MADL	YER041W	viable	-0.954569
Jawsamycin	HIP	MXR1	-0.195215	MADL	YER042W	viable	-0.170058
Jawsamycin	HIP	SAH1	-1.17154	MADL	YER043C	inviable	-0.864571
Jawsamycin	HIP	ERG28	-0.378894	MADL	YER044C	viable	-0.497722
Jawsamycin	HIP	MEI4	0.966033	MADL	YER044C-A	viable	0.906938
Jawsamycin	HIP	ACA1	-0.747992	MADL	YER045C	viable	-0.611244
Jawsamycin	HIP	SPO73	-1.00132	MADL	YER046W	viable	-0.856515
Jawsamycin	HIP	YER046W-A	-0.908828	MADL	YER046W-A		-0.780376
Jawsamycin	HIP	SAP1	0.146537	MADL	YER047C	viable	0.178518
Jawsamycin	HIP	CAJ1	0.166927	MADL	YER048C	viable	0.171068
Jawsamycin	HIP	ISD11	0.185122	MADL	YER048W-A	inviable	0.210238
Jawsamycin	HIP	TPA1	-1.73812	MADL	YER049W	viable	-2.12136
Jawsamycin	HIP	RSM18	0.214608	MADL	YER050C	viable	0.137235
Jawsamycin	HIP	JHD1	0.417041	MADL	YER051W	viable	0.270413
Jawsamycin	HIP	HOM3	-0.709319	MADL	YER052C	viable	-0.472239
Jawsamycin	HIP	PIC2	-0.863057	MADL	YER053C	viable	-0.600459
Jawsamycin	HIP	GIP2	-0.806085	MADL	YER054C	viable	-0.571806
Jawsamycin	HIP	HMF1	3.62023	MADL	YER057C	viable	2.71508
Jawsamycin	HIP	HIS1	-1.53562	MADL	YER055C	viable	-1.0951
Jawsamycin	HIP	FCY2	-0.992045	MADL	YER056C	viable	-0.973518
Jawsamycin	HIP	RPL34A	9.4123	MADL	YER056C-A	viable	5.15665
Jawsamycin	HIP	PET117	1.56659	MADL	YER058W	viable	1.60345
Jawsamycin	HIP	PCL6	-0.593789	MADL	YER059W	viable	-0.51706
Jawsamycin	HIP	FCY21	-0.778746	MADL	YER060W	viable	-0.906669
Jawsamycin	HIP	FCY22	0.0830604	MADL	YER060W-A		0.10576
Jawsamycin	HIP	CEM1	-0.69127	MADL	YER061C		-0.673299
Jawsamycin	HIP	HOR2	0.861753	MADL	YER062C	viable	0.616248
Jawsamycin	HIP	THO1	-1.31405	MADL	YER063W	viable	-2.15365
Jawsamycin	HIP	VHR2	0.173914	MADL	YER064C	viable	0.252535
Jawsamycin	HIP	ICL1	-1.31235	MADL	YER065C	viable	-0.993642
Jawsamycin	HIP	YER066C-A	0.25201	MADL	YER066C-A		0.199732
Jawsamycin	HIP	RRT13	-0.446271	MADL	YER066W	viable	-0.5458
Jawsamycin	HIP	YER067C-A	0.570828	MADL	YER067C-A		0.661305
Jawsamycin	HIP	RGI1	2.1231	MADL	YER067W	viable	1.98233
Jawsamycin	HIP	YER068C-A	1.29873	MADL	YER068C-A		1.82306
Jawsamycin	HIP	MOT2	0.687029	MADL	YER068W	viable	0.445502
Jawsamycin	HIP	ARG5,6	-1.49299	MADL	YER069W	viable	-1.14695
Jawsamycin	HIP	RNR1	-0.310613	MADL	YER070W	viable	-0.437426
Jawsamycin	HIP	TDA2	0.126734	MADL	YER071C	viable	0.211879
Jawsamycin	HIP	VTC1	-1.0229	MADL	YER072W		-0.87921
Jawsamycin	HIP	ALD5	0.246045	MADL	YER073W	viable	0.169027
Jawsamycin	HIP	RPS24A	9.23799	MADL	YER074W	viable	3.00246
Jawsamycin	HIP	PTP3	-0.03294	MADL	YER075C	viable	-0.0443578
Jawsamycin	HIP	YER077C	-1.68448	MADL	YER077C	viable	-0.771361
Jawsamycin	HIP	ICP55	-1.6128	MADL	YER078C	viable	-1.21117
Jawsamycin	HIP	YER079W	-0.824719	MADL	YER079W	viable	-0.739155
Jawsamycin	HIP	AIM9	0.551104	MADL	YER080W	viable	0.433239
Jawsamycin	HIP	SER3	-0.134343	MADL	YER081W	viable	-0.115289
Jawsamycin	HIP	UTP7	0.187896	MADL	YER082C	inviable	0.195814
Jawsamycin	HIP	GET2	1.2123	MADL	YER083C	viable	1.03217
Jawsamycin	HIP	YER084W	-1.47587	MADL	YER084W	viable	-1.8053
Jawsamycin	HIP	YER085C	1.05599	MADL	YER085C	viable	1.38045
Jawsamycin	HIP	ILV1	1.68021	MADL	YER086W	viable	1.62567
Jawsamycin	HIP	YER087C-A	0.293332	MADL	YER087C-A		0.222775
Jawsamycin	HIP	AIM10	-0.180575	MADL	YER087W	viable	-0.172076
Jawsamycin	HIP	DOT6	-0.0739624	MADL	YER088C	viable	-0.0597219
Jawsamycin	HIP	PTC2	-1.29213	MADL	YER089C		-1.41559
Jawsamycin	HIP	TRP2	1.30852	MADL	YER090W	viable	1.71172
Jawsamycin	HIP	MET6	-0.568315	MADL	YER091C	viable	-0.423654
Jawsamycin	HIP	YER091C-A	-1.00464	MADL	YER091C-A	viable	-1.0619
Jawsamycin	HIP	IES5	-0.594572	MADL	YER092W	viable	-0.412065
Jawsamycin	HIP	TSC11	-2.19227	MADL	YER093C	inviable	-1.38245
Jawsamycin	HIP	AIM11	-1.08562	MADL	YER093C-A	viable	-1.36097
Jawsamycin	HIP	PUP3	3.71297	MADL	YER094C	inviable	2.09373
Jawsamycin	HIP	RAD51	-15.7545	MADL	YER095W	viable	-6.21169
Jawsamycin	HIP	SHC1	0.38815	MADL	YER096W	viable	0.554837
Jawsamycin	HIP	YER097W	0.00538207	MADL	YER097W	viable	0.00537829
Jawsamycin	HIP	UBP9	-0.774039	MADL	YER098W	viable	-0.570405
Jawsamycin	HIP	AST2	0.0660872	MADL	YER101C	viable	0.117658
Jawsamycin	HIP	SSA4	0.263874	MADL	YER103W	viable	0.233604
Jawsamycin	HIP	RTT105	0.609794	MADL	YER104W	inviable	0.566428
Jawsamycin	HIP	MAM1	2.42249	MADL	YER106W	viable	3.81089
Jawsamycin	HIP	GLE2	-0.516008	MADL	YER107C	viable	-0.681927
Jawsamycin	HIP	YER108C	-0.74883	MADL	YER108C		-0.621242
Jawsamycin	HIP	KAP123	-4.18483	MADL	YER110C	viable	-3.77189
Jawsamycin	HIP	SWI4	-1.83769	MADL	YER111C	viable	-2.89901
Jawsamycin	HIP	LSM4	2.83442	MADL	YER112W	inviable	2.18673
Jawsamycin	HIP	TMN3	0.45768	MADL	YER113C	viable	0.558531
Jawsamycin	HIP	BOI2	0.19942	MADL	YER114C	viable	0.197547
Jawsamycin	HIP	SPR6	-0.541564	MADL	YER115C	viable	-0.690049
Jawsamycin	HIP	SLX8	-4.38665	MADL	YER116C	viable	-3.71261
Jawsamycin	HIP	RPL23B	11.8497	MADL	YER117W	viable	5.97684
Jawsamycin	HIP	SHO1	-6.14737	MADL	YER118C	viable	-3.75327
Jawsamycin	HIP	AVT6	-0.541307	MADL	YER119C	viable	-0.622853
Jawsamycin	HIP	YER119C-A	-0.634248	MADL	YER119C-A	viable	-0.474239
Jawsamycin	HIP	SCS2	0.427209	MADL	YER120W	viable	0.484155
Jawsamycin	HIP	YER121W	-0.266032	MADL	YER121W	viable	-0.405187
Jawsamycin	HIP	GLO3	-0.957234	MADL	YER122C	viable	-0.800997
Jawsamycin	HIP	YCK3	0.715788	MADL	YER123W	viable	0.926555
Jawsamycin	HIP	DSE1	-0.668368	MADL	YER124C	viable	-0.744469
Jawsamycin	HIP	RSP5	1.18137	MADL	YER125W	inviable	1.08678
Jawsamycin	HIP	SAK1	-0.402135	MADL	YER129W	viable	-0.540432
Jawsamycin	HIP	NSA2	-0.764538	MADL	YER126C	inviable	-0.81063
Jawsamycin	HIP	LCP5	-2.23014	MADL	YER127W	inviable	-2.80919
Jawsamycin	HIP	VFA1	0.247656	MADL	YER128W	viable	0.299614
Jawsamycin	HIP	YER130C	-2.9104	MADL	YER130C	viable	-3.73437
Jawsamycin	HIP	RPS26B	-1.32499	MADL	YER131W	viable	-1.19394
Jawsamycin	HIP	PMD1	-0.39079	MADL	YER132C	viable	-0.583692
Jawsamycin	HIP	GLC7	7.00885	MADL	YER133W	inviable	2.664
Jawsamycin	HIP	YER134C	-0.385822	MADL	YER134C	viable	-0.465352
Jawsamycin	HIP	YER135C	-4.32884	MADL	YER135C	viable	-3.87754
Jawsamycin	HIP	GDI1	1.16825	MADL	YER136W	inviable	1.4849
Jawsamycin	HIP	YER137C	0.509549	MADL	YER137C	viable	0.510413
Jawsamycin	HIP	RTR1	-1.28755	MADL	YER139C	viable	-0.92344
Jawsamycin	HIP	YER140W	-0.568571	MADL	YER140W	viable	-1.01514
Jawsamycin	HIP	COX15	-2.39836	MADL	YER141W	viable	-2.72786
Jawsamycin	HIP	MAG1	0.332762	MADL	YER142C	viable	0.602176
Jawsamycin	HIP	DDI1	-0.580121	MADL	YER143W	viable	-0.688912
Jawsamycin	HIP	UBP5	-1.14539	MADL	YER144C	viable	-1.64577
Jawsamycin	HIP	FTR1	0.435906	MADL	YER145C	viable	0.516517
Jawsamycin	HIP	LSM5	0.644148	MADL	YER146W	inviable	0.758848
Jawsamycin	HIP	SCC4	1.14875	MADL	YER147C	inviable	1.12287
Jawsamycin	HIP	SPT15	0.976341	MADL	YER148W	inviable	0.650865
Jawsamycin	HIP	PEA2	-0.210719	MADL	YER149C	viable	-0.259156
Jawsamycin	HIP	SPI1	0.212722	MADL	YER150W	viable	0.205807
Jawsamycin	HIP	UBP3	1.88186	MADL	YER151C	viable	1.66315
Jawsamycin	HIP	YER152C	-0.0418006	MADL	YER152C	viable	-0.0501907
Jawsamycin	HIP	PET122	-0.119368	MADL	YER153C	viable	-0.101103
Jawsamycin	HIP	OXA1	-1.02128	MADL	YER154W	viable	-1.25081
Jawsamycin	HIP	BEM2	-8.49874	MADL	YER155C	viable	-8.0693
Jawsamycin	HIP	YER156C	0.535091	MADL	YER156C	viable	0.772147
Jawsamycin	HIP	COG3	5.49523	MADL	YER157W	inviable	1.13696
Jawsamycin	HIP	YER158C	0.433474	MADL	YER158C	viable	0.348308
Jawsamycin	HIP	BUR6	0.93974	MADL	YER159C	inviable	1.38713
Jawsamycin	HIP	SPT2	0.248537	MADL	YER161C	viable	0.334549
Jawsamycin	HIP	YER163C	-0.553221	MADL	YER163C	viable	-0.560783
Jawsamycin	HIP	CHD1	-1.46089	MADL	YER164W	viable	-1.43444
Jawsamycin	HIP	PAB1	-7.15812	MADL	YER165W	inviable	-2.47131
Jawsamycin	HIP	DNF1	-4.61026	MADL	YER166W	viable	-1.18779
Jawsamycin	HIP	BCK2	0.676049	MADL	YER167W	viable	0.695542
Jawsamycin	HIP	CCA1	0.245404	MADL	YER168C	inviable	0.456605
Jawsamycin	HIP	RPH1	-2.9718	MADL	YER169W	viable	-4.18346
Jawsamycin	HIP	ADK2	-0.0622814	MADL	YER170W	viable	-0.0927407
Jawsamycin	HIP	RAD3	-0.0791726	MADL	YER171W	inviable	-0.121672
Jawsamycin	HIP	BRR2	1.49805	MADL	YER172C	inviable	2.09485
Jawsamycin	HIP	RAD24	-2.20052	MADL	YER173W	viable	-2.27909
Jawsamycin	HIP	GRX4	-0.311544	MADL	YER174C	viable	-0.501095
Jawsamycin	HIP	TMT1	0.481111	MADL	YER175C	viable	0.791248
Jawsamycin	HIP	ECM32	0.542542	MADL	YER176W	viable	0.631063
Jawsamycin	HIP	BMH1	-3.916	MADL	YER177W	viable	-2.69639
Jawsamycin	HIP	PDA1	-0.530153	MADL	YER178W	viable	-0.503938
Jawsamycin	HIP	DMC1	0.161958	MADL	YER179W	viable	0.279039
Jawsamycin	HIP	ISC10	0.79992	MADL	YER180C	viable	1.48499
Jawsamycin	HIP	YER181C	0.476516	MADL	YER181C	viable	0.793692
Jawsamycin	HIP	FMP10	0.370795	MADL	YER182W	viable	0.584486
Jawsamycin	HIP	FAU1	-0.996818	MADL	YER183C	viable	-1.69311
Jawsamycin	HIP	YER184C	-1.13353	MADL	YER184C	viable	-1.70801
Jawsamycin	HIP	PUG1	0.895493	MADL	YER185W	viable	1.43546
Jawsamycin	HIP	YER187W	-1.27512	MADL	YER187W	viable	-1.93596
Jawsamycin	HIP	YER188W	0.653915	MADL	YER188W	viable	0.183574
Jawsamycin	HIP	DEG1	-0.576703	MADL	YFL001W		-0.537773
Jawsamycin	HIP	SPB4	-1.7225	MADL	YFL002C	inviable	-1.81577
Jawsamycin	HIP	MSH4	-0.39976	MADL	YFL003C		-0.581183
Jawsamycin	HIP	VTC2	0.27616	MADL	YFL004W		0.483279
Jawsamycin	HIP	SEC4	7.02545	MADL	YFL005W	inviable	2.38434
Jawsamycin	HIP	YFL006W	-0.22877	MADL	YFL006W		-0.211737
Jawsamycin	HIP	BLM10	0.308497	MADL	YFL007W		0.358265
Jawsamycin	HIP	SMC1	5.35864	MADL	YFL008W	inviable	1.30674
Jawsamycin	HIP	CDC4	-0.556781	MADL	YFL009W	inviable	-0.485089
Jawsamycin	HIP	WWM1	-0.121004	MADL	YFL010C		-0.161396
Jawsamycin	HIP	HXT10	0.698218	MADL	YFL011W	viable	0.518643
Jawsamycin	HIP	YFL012W	-0.548127	MADL	YFL012W		-0.83734
Jawsamycin	HIP	IES1	0.293116	MADL	YFL013C		0.307065
Jawsamycin	HIP	YFL013W-A	0.198213	MADL	YFL013W-A		0.168146
Jawsamycin	HIP	HSP12	-0.607984	MADL	YFL014W	viable	-0.691703
Jawsamycin	HIP	LPD1	0.689748	MADL	YFL018C	viable	0.71218
Jawsamycin	HIP	YFL015C	-3.39397	MADL	YFL015C	viable	-2.50564
Jawsamycin	HIP	MDJ1	0.625923	MADL	YFL016C		0.673343
Jawsamycin	HIP	GNA1	1.07494	MADL	YFL017C	inviable	0.859893
Jawsamycin	HIP	YFL019C	0.0762303	MADL	YFL019C	viable	0.114714
Jawsamycin	HIP	PAU5	0.870154	MADL	YFL020C	viable	0.887647
Jawsamycin	HIP	GAT1	-1.0004	MADL	YFL021W	viable	-0.782802
Jawsamycin	HIP	FRS2	-0.142379	MADL	YFL022C	inviable	-0.148838
Jawsamycin	HIP	BUD27	1.0753	MADL	YFL023W		0.965767
Jawsamycin	HIP	EPL1	-1.77091	MADL	YFL024C	inviable	-1.73323
Jawsamycin	HIP	BST1	-0.10472	MADL	YFL025C	viable	-0.0981119
Jawsamycin	HIP	STE2	-1.10024	MADL	YFL026W	viable	-1.6068
Jawsamycin	HIP	GYP8	1.27019	MADL	YFL027C	viable	1.48522
Jawsamycin	HIP	CAF16	-0.719103	MADL	YFL028C	viable	-0.924026
Jawsamycin	HIP	CAK1	-0.262867	MADL	YFL029C	inviable	-0.301872
Jawsamycin	HIP	AGX1	-0.219617	MADL	YFL030W	viable	-0.254492
Jawsamycin	HIP	HAC1	1.21757	MADL	YFL031W	viable	1.12306
Jawsamycin	HIP	YFL032W	1.59617	MADL	YFL032W	viable	1.3064
Jawsamycin	HIP	RIM15	-0.674357	MADL	YFL033C		-0.809137
Jawsamycin	HIP	RPL22B	0.323933	MADL	YFL034C-A	viable	0.451778
Jawsamycin	HIP	YFL034W	-0.531416	MADL	YFL034W	viable	-0.454698
Jawsamycin	HIP	YFL035C	2.60593	MADL	YFL035C		3.16595
Jawsamycin	HIP	RPO41	-0.115997	MADL	YFL036W	viable	-0.128361
Jawsamycin	HIP	TUB2	0.516683	MADL	YFL037W	inviable	0.662917
Jawsamycin	HIP	YPT1	2.37956	MADL	YFL038C	inviable	2.36053
Jawsamycin	HIP	ACT1	-7.51797	MADL	YFL039C	inviable	-2.24536
Jawsamycin	HIP	YFL040W	0.0569689	MADL	YFL040W	viable	0.0823272
Jawsamycin	HIP	FET5	-0.703814	MADL	YFL041W	viable	-0.969329
Jawsamycin	HIP	YFL042C	0.374958	MADL	YFL042C	viable	0.476667
Jawsamycin	HIP	OTU1	-0.391552	MADL	YFL044C	viable	-0.366761
Jawsamycin	HIP	SEC53	0.140136	MADL	YFL045C	inviable	0.196882
Jawsamycin	HIP	FMP32	-0.381589	MADL	YFL046W	viable	-0.508531
Jawsamycin	HIP	RGD2	0.47055	MADL	YFL047W	viable	0.674052
Jawsamycin	HIP	EMP47	-1.47297	MADL	YFL048C	viable	-1.34868
Jawsamycin	HIP	SWP82	-0.100442	MADL	YFL049W	viable	-0.1016
Jawsamycin	HIP	ALR2	0.540209	MADL	YFL050C	viable	0.679402
Jawsamycin	HIP	YFL051C	-2.13606	MADL	YFL051C	viable	-2.42125
Jawsamycin	HIP	YFL052W	-0.621243	MADL	YFL052W	viable	-0.824338
Jawsamycin	HIP	DAK2	0.664546	MADL	YFL053W	viable	0.747499
Jawsamycin	HIP	YFL054C	-0.0592374	MADL	YFL054C	viable	-0.0735193
Jawsamycin	HIP	AGP3	0.944678	MADL	YFL055W	viable	0.843788
Jawsamycin	HIP	AAD6	-0.71229	MADL	YFL056C	viable	-0.836309
Jawsamycin	HIP	SNO3	0.526464	MADL	YFL060C		0.531735
Jawsamycin	HIP	YFL063W	0.47782	MADL	YFL063W		0.684495
Jawsamycin	HIP	LOC1	3.34039	MADL	YFR001W	viable	3.56119
Jawsamycin	HIP	NIC96	1.87839	MADL	YFR002W	inviable	1.10629
Jawsamycin	HIP	YPI1	1.62414	MADL	YFR003C	inviable	2.27198
Jawsamycin	HIP	RPN11	2.81448	MADL	YFR004W	inviable	2.08044
Jawsamycin	HIP	SAD1	0.496136	MADL	YFR005C	inviable	0.715635
Jawsamycin	HIP	YFR006W	-0.201175	MADL	YFR006W	viable	-0.316321
Jawsamycin	HIP	YFH7	-0.907513	MADL	YFR007W	viable	-1.41653
Jawsamycin	HIP	FAR7	-0.0219318	MADL	YFR008W	viable	-0.0267839
Jawsamycin	HIP	GCN20	0.678981	MADL	YFR009W	viable	0.902027
Jawsamycin	HIP	UBP6	-0.943884	MADL	YFR010W	viable	-1.14737
Jawsamycin	HIP	AIM13	0.0767635	MADL	YFR011C	viable	0.112448
Jawsamycin	HIP	DCV1	-0.548509	MADL	YFR012W	viable	-0.748235
Jawsamycin	HIP	IOC3	0.310412	MADL	YFR013W	viable	0.390443
Jawsamycin	HIP	CMK1	-1.92757	MADL	YFR014C	viable	-2.70445
Jawsamycin	HIP	GSY1	0.561041	MADL	YFR015C	viable	0.880508
Jawsamycin	HIP	YFR016C	-1.90681	MADL	YFR016C	viable	-1.83099
Jawsamycin	HIP	IGD1	1.1642	MADL	YFR017C	viable	2.21748
Jawsamycin	HIP	YFR018C	-1.71004	MADL	YFR018C	viable	-2.05983
Jawsamycin	HIP	FAB1	-2.20041	MADL	YFR019W	viable	-2.69138
Jawsamycin	HIP	YFR020W	-0.884687	MADL	YFR020W	viable	-1.32578
Jawsamycin	HIP	ATG18	0.0654041	MADL	YFR021W	viable	0.0639427
Jawsamycin	HIP	ROG3	-0.926283	MADL	YFR022W	viable	-1.01338
Jawsamycin	HIP	PES4	1.15269	MADL	YFR023W	viable	1.14198
Jawsamycin	HIP	LSB3	0.889735	MADL	YFR024C-A	viable	0.566309
Jawsamycin	HIP	HIS2	-0.844398	MADL	YFR025C	viable	-1.21179
Jawsamycin	HIP	PTR3	1.44969	MADL	YFR029W	inviable	1.40818
Jawsamycin	HIP	ULI1	-1.36941	MADL	YFR026C	viable	-1.0751
Jawsamycin	HIP	ECO1	-0.119718	MADL	YFR027W	inviable	-0.105082
Jawsamycin	HIP	CDC14	-0.765464	MADL	YFR028C	inviable	-0.72787
Jawsamycin	HIP	MET10	0.00496368	MADL	YFR030W	viable	0.00650899
Jawsamycin	HIP	SMC2	0.215777	MADL	YFR031C	inviable	0.270274
Jawsamycin	HIP	RPL2A	1.70474	MADL	YFR031C-A	viable	1.59794
Jawsamycin	HIP	RRT5	0.841858	MADL	YFR032C	viable	0.748747
Jawsamycin	HIP	RPL29	6.47796	MADL	YFR032C-A	viable	3.62589
Jawsamycin	HIP	QCR6	-1.01927	MADL	YFR033C	viable	-0.972551
Jawsamycin	HIP	PHO4	1.05449	MADL	YFR034C	viable	0.977291
Jawsamycin	HIP	YFR035C	0.26458	MADL	YFR035C	viable	0.321195
Jawsamycin	HIP	CDC26	0.713267	MADL	YFR036W	viable	1.10173
Jawsamycin	HIP	RSC8	-12.353	MADL	YFR037C	inviable	-3.50098
Jawsamycin	HIP	YFR039C	-0.603208	MADL	YFR039C	viable	-0.882688
Jawsamycin	HIP	SAP155	0.343901	MADL	YFR040W	viable	0.414521
Jawsamycin	HIP	ERJ5	-0.779986	MADL	YFR041C	viable	-0.853831
Jawsamycin	HIP	KEG1	0.265223	MADL	YFR042W	inviable	0.412582
Jawsamycin	HIP	IRC6	-0.988357	MADL	YFR043C	viable	-0.800225
Jawsamycin	HIP	DUG1	-1.25009	MADL	YFR044C	viable	-1.16515
Jawsamycin	HIP	YFR045W	-0.35991	MADL	YFR045W	viable	-0.479934
Jawsamycin	HIP	CNN1	0.330758	MADL	YFR046C	viable	0.443242
Jawsamycin	HIP	BNA6	0.999459	MADL	YFR047C	viable	1.28923
Jawsamycin	HIP	RMD8	0.977054	MADL	YFR048W	viable	1.23063
Jawsamycin	HIP	YMR31	0.465749	MADL	YFR049W	viable	0.602096
Jawsamycin	HIP	PRE4	0.291647	MADL	YFR050C	inviable	0.259504
Jawsamycin	HIP	RET2	-5.72226	MADL	YFR051C	inviable	-3.50894
Jawsamycin	HIP	RPN12	0.208018	MADL	YFR052W	inviable	0.315029
Jawsamycin	HIP	HXK1	0.550616	MADL	YFR053C	viable	0.877076
Jawsamycin	HIP	YFR054C	-0.178497	MADL	YFR054C	viable	-0.241762
Jawsamycin	HIP	IRC7	-11.7827	MADL	YFR055W	viable	-4.21534
Jawsamycin	HIP	YFR056C	-0.276828	MADL	YFR056C	viable	-0.523179
Jawsamycin	HIP	YFR057W	-0.326394	MADL	YFR057W	viable	-0.318605
Jawsamycin	HIP	ERG26	0.482724	MADL	YGL001C	inviable	0.434382
Jawsamycin	HIP	ERP6	2.04186	MADL	YGL002W	viable	2.45992
Jawsamycin	HIP	CDH1	1.58329	MADL	YGL003C	viable	1.83974
Jawsamycin	HIP	RPN14	0.109537	MADL	YGL004C	viable	0.142492
Jawsamycin	HIP	COG7	0.310337	MADL	YGL005C	viable	0.296507
Jawsamycin	HIP	BRP1	-0.524447	MADL	YGL007W	viable	-0.95119
Jawsamycin	HIP	PMA1	-0.888626	MADL	YGL008C	inviable	-1.16557
Jawsamycin	HIP	LEU1	0.0943825	MADL	YGL009C	viable	0.123952
Jawsamycin	HIP	YGL010W	-0.118029	MADL	YGL010W	viable	-0.116509
Jawsamycin	HIP	SCL1	2.15073	MADL	YGL011C	inviable	1.36314
Jawsamycin	HIP	ERG4	0.582013	MADL	YGL012W	viable	0.537328
Jawsamycin	HIP	PDR1	-8.78638	MADL	YGL013C	viable	-3.20914
Jawsamycin	HIP	PUF4	-1.28062	MADL	YGL014W	viable	-1.02757
Jawsamycin	HIP	YGL015C	-0.425461	MADL	YGL015C	viable	-0.429308
Jawsamycin	HIP	KAP122	0.0158291	MADL	YGL016W	viable	0.0120674
Jawsamycin	HIP	ATE1	-0.329484	MADL	YGL017W	viable	-0.437992
Jawsamycin	HIP	CKB1	-0.26991	MADL	YGL019W	viable	-0.275998
Jawsamycin	HIP	GET1	0.797591	MADL	YGL020C	viable	1.28198
Jawsamycin	HIP	ALK1	-1.08842	MADL	YGL021W	viable	-1.68233
Jawsamycin	HIP	STT3	0.700951	MADL	YGL022W	inviable	0.77865
Jawsamycin	HIP	YGL024W	-2.90197	MADL	YGL024W	viable	-2.39692
Jawsamycin	HIP	PGD1	-5.30018	MADL	YGL025C	viable	-4.21704
Jawsamycin	HIP	TRP5	0.329112	MADL	YGL026C	viable	0.44638
Jawsamycin	HIP	CWH41	-0.71872	MADL	YGL027C	viable	-0.625192
Jawsamycin	HIP	SCW11	-0.0303407	MADL	YGL028C	viable	-0.0258216
Jawsamycin	HIP	CGR1	1.7421	MADL	YGL029W	viable	1.83743
Jawsamycin	HIP	RPL24A	8.87846	MADL	YGL031C	viable	4.08117
Jawsamycin	HIP	HOP2	-0.156023	MADL	YGL033W	viable	-0.152499
Jawsamycin	HIP	YGL034C	0.72188	MADL	YGL034C	viable	0.891669
Jawsamycin	HIP	MIG1	2.49295	MADL	YGL035C	viable	1.6575
Jawsamycin	HIP	YGL036W	0.388881	MADL	YGL036W	viable	0.336756
Jawsamycin	HIP	PNC1	0.204498	MADL	YGL037C	viable	0.29713
Jawsamycin	HIP	OCH1	0.079631	MADL	YGL038C	viable	0.102185
Jawsamycin	HIP	YGL039W	0.285322	MADL	YGL039W	viable	0.348198
Jawsamycin	HIP	HEM2	0.866868	MADL	YGL040C	inviable	0.828317
Jawsamycin	HIP	YGL041C	1.16496	MADL	YGL041C	viable	1.23455
Jawsamycin	HIP	YGL042C	-0.456017	MADL	YGL042C	viable	-0.462963
Jawsamycin	HIP	DST1	-2.41176	MADL	YGL043W	viable	-1.94327
Jawsamycin	HIP	RIM8	0.630731	MADL	YGL045W	viable	0.509849
Jawsamycin	HIP	ALG13	0.774819	MADL	YGL047W	inviable	0.659318
Jawsamycin	HIP	MST27	-0.19358	MADL	YGL051W	viable	-0.214804
Jawsamycin	HIP	RPT6	2.16188	MADL	YGL048C	inviable	1.9581
Jawsamycin	HIP	TIF4632	0.140515	MADL	YGL049C	viable	0.154233
Jawsamycin	HIP	TYW3	-0.800254	MADL	YGL050W	viable	-0.862003
Jawsamycin	HIP	PRM8	0.987391	MADL	YGL053W	viable	0.65566
Jawsamycin	HIP	ERV14	-1.88178	MADL	YGL054C	viable	-1.7042
Jawsamycin	HIP	OLE1	-2.48622	MADL	YGL055W	inviable	-2.48413
Jawsamycin	HIP	SDS23	-1.03086	MADL	YGL056C	viable	-1.56305
Jawsamycin	HIP	GEP7	-1.39166	MADL	YGL057C	viable	-2.13449
Jawsamycin	HIP	RAD6	0.850987	MADL	YGL058W	viable	0.408725
Jawsamycin	HIP	PKP2	-0.924134	MADL	YGL059W	viable	-1.50055
Jawsamycin	HIP	YBP2	0.0285944	MADL	YGL060W	viable	0.0478032
Jawsamycin	HIP	DUO1	0.303597	MADL	YGL061C	inviable	0.430117
Jawsamycin	HIP	PYC1	-0.4798	MADL	YGL062W	viable	-0.571994
Jawsamycin	HIP	PUS2	0.914963	MADL	YGL063W	viable	1.11327
Jawsamycin	HIP	MRH4	-0.448293	MADL	YGL064C	viable	-0.463296
Jawsamycin	HIP	ALG2	0.268449	MADL	YGL065C	inviable	0.340118
Jawsamycin	HIP	SGF73	-0.249581	MADL	YGL066W	viable	-0.208241
Jawsamycin	HIP	NPY1	-0.429503	MADL	YGL067W	viable	-0.463042
Jawsamycin	HIP	MNP1	0.0934128	MADL	YGL068W	inviable	0.116947
Jawsamycin	HIP	YGL069C	0.426133	MADL	YGL069C	inviable	0.431422
Jawsamycin	HIP	RPB9	-10.7669	MADL	YGL070C	viable	-2.62725
Jawsamycin	HIP	AFT1	0.203027	MADL	YGL071W	viable	0.20954
Jawsamycin	HIP	YGL072C	-0.815544	MADL	YGL072C	viable	-0.447058
Jawsamycin	HIP	HSF1	-2.09868	MADL	YGL073W	inviable	-2.83958
Jawsamycin	HIP	YGL074C	-1.05008	MADL	YGL074C	inviable	-1.00606
Jawsamycin	HIP	MPS2	0.097985	MADL	YGL075C	inviable	0.134641
Jawsamycin	HIP	RPL7A	5.38901	MADL	YGL076C	viable	3.45151
Jawsamycin	HIP	HNM1	-1.05438	MADL	YGL077C	viable	-0.90018
Jawsamycin	HIP	DBP3	0.335763	MADL	YGL078C	viable	0.516798
Jawsamycin	HIP	KXD1	0.564285	MADL	YGL079W	viable	0.951087
Jawsamycin	HIP	FMP37	-2.01594	MADL	YGL080W	viable	-2.27599
Jawsamycin	HIP	YGL082W	-0.550947	MADL	YGL082W	viable	-0.282801
Jawsamycin	HIP	SCY1	0.355424	MADL	YGL083W	viable	0.573193
Jawsamycin	HIP	GUP1	-0.940198	MADL	YGL084C	viable	-1.02459
Jawsamycin	HIP	LCL3	0.570971	MADL	YGL085W	viable	0.535717
Jawsamycin	HIP	MAD1	-0.445425	MADL	YGL086W	viable	-0.63311
Jawsamycin	HIP	MMS2	-1.87272	MADL	YGL087C	viable	-1.2726
Jawsamycin	HIP	YGL088W	-1.24777	MADL	YGL088W	viable	-1.24361
Jawsamycin	HIP	MF(ALPHA)2	-1.18501	MADL	YGL089C	viable	-0.892793
Jawsamycin	HIP	LIF1	-0.553038	MADL	YGL090W	viable	-0.427124
Jawsamycin	HIP	NBP35	0.945032	MADL	YGL091C	inviable	0.916562
Jawsamycin	HIP	NUP145	-1.03651	MADL	YGL092W	inviable	-0.503264
Jawsamycin	HIP	SPC105	-11.7499	MADL	YGL093W	inviable	-4.02438
Jawsamycin	HIP	PAN2	0.572035	MADL	YGL094C	viable	0.749431
Jawsamycin	HIP	VPS45	-0.78722	MADL	YGL095C	viable	-0.799605
Jawsamycin	HIP	TOS8	0.438851	MADL	YGL096W	viable	0.69999
Jawsamycin	HIP	SRM1	-0.790581	MADL	YGL097W	inviable	-1.54188
Jawsamycin	HIP	USE1	0.527665	MADL	YGL098W	inviable	0.629267
Jawsamycin	HIP	YGL102C	5.72907	MADL	YGL102C	inviable	4.58733
Jawsamycin	HIP	RPL28	3.31563	MADL	YGL103W	inviable	2.91201
Jawsamycin	HIP	ARC1	0.145425	MADL	YGL105W	viable	0.177428
Jawsamycin	HIP	RMD9	-6.38393	MADL	YGL107C	viable	-5.38296
Jawsamycin	HIP	YGL108C	1.05183	MADL	YGL108C	viable	1.12684
Jawsamycin	HIP	YGL109W	-0.904644	MADL	YGL109W	viable	-1.29524
Jawsamycin	HIP	CUE3	-1.18076	MADL	YGL110C	viable	-1.20471
Jawsamycin	HIP	NSA1	0.527032	MADL	YGL111W	inviable	0.509465
Jawsamycin	HIP	TAF6	-1.21972	MADL	YGL112C	inviable	-1.0068
Jawsamycin	HIP	SLD3	-2.20954	MADL	YGL113W	inviable	-1.93683
Jawsamycin	HIP	YGL114W	-0.960558	MADL	YGL114W	viable	-1.11639
Jawsamycin	HIP	SNF4	-6.79153	MADL	YGL115W	viable	-5.34704
Jawsamycin	HIP	CDC20	6.24598	MADL	YGL116W	inviable	2.26236
Jawsamycin	HIP	YGL117W	0.280913	MADL	YGL117W	viable	0.336077
Jawsamycin	HIP	YGL118C	0.119352	MADL	YGL118C	viable	0.204476
Jawsamycin	HIP	PRP43	0.443686	MADL	YGL120C	inviable	0.542331
Jawsamycin	HIP	GPG1	-1.55631	MADL	YGL121C	viable	-2.12809
Jawsamycin	HIP	NAB2	1.66241	MADL	YGL122C	inviable	2.37681
Jawsamycin	HIP	RPS2	3.09271	MADL	YGL123W	inviable	1.38719
Jawsamycin	HIP	MON1	0.304191	MADL	YGL124C	viable	0.317678
Jawsamycin	HIP	MET13	1.44497	MADL	YGL125W	viable	1.19975
Jawsamycin	HIP	SCS3	-0.731096	MADL	YGL126W	viable	-0.83944
Jawsamycin	HIP	SOH1	0.779924	MADL	YGL127C	viable	0.765607
Jawsamycin	HIP	CWC23	-1.17033	MADL	YGL128C	inviable	-0.861638
Jawsamycin	HIP	CEG1	-1.50243	MADL	YGL130W	inviable	-1.46656
Jawsamycin	HIP	RPL1B	1.91248	MADL	YGL135W	viable	2.423
Jawsamycin	HIP	SNT2	0.22441	MADL	YGL131C	viable	0.349726
Jawsamycin	HIP	YGL132W	0.917407	MADL	YGL132W	viable	1.1282
Jawsamycin	HIP	ITC1	1.40212	MADL	YGL133W	viable	1.48206
Jawsamycin	HIP	MRM2	-1.79662	MADL	YGL136C	viable	-1.38822
Jawsamycin	HIP	SEC27	-1.57227	MADL	YGL137W	inviable	-1.67967
Jawsamycin	HIP	YGL138C	-1.04328	MADL	YGL138C	viable	-1.43402
Jawsamycin	HIP	FLC3	-0.487964	MADL	YGL139W	viable	-0.645625
Jawsamycin	HIP	YGL140C	-3.61506	MADL	YGL140C	viable	-3.80354
Jawsamycin	HIP	HUL5	-0.988934	MADL	YGL141W	viable	-0.769086
Jawsamycin	HIP	GPI10	-0.555814	MADL	YGL142C	inviable	-0.466965
Jawsamycin	HIP	MRF1	-0.284232	MADL	YGL143C	viable	-0.204209
Jawsamycin	HIP	ROG1	0.522604	MADL	YGL144C	viable	0.560403
Jawsamycin	HIP	TIP20	2.26742	MADL	YGL145W	inviable	1.61819
Jawsamycin	HIP	RRT6	-0.58826	MADL	YGL146C	viable	-0.77943
Jawsamycin	HIP	RPL9A	0.313714	MADL	YGL147C	viable	0.430449
Jawsamycin	HIP	ARO2	0.43118	MADL	YGL148W	viable	0.660476
Jawsamycin	HIP	YGL149W	0.195191	MADL	YGL149W	viable	0.245447
Jawsamycin	HIP	INO80	0.407133	MADL	YGL150C	inviable	0.415369
Jawsamycin	HIP	NUT1	-0.705439	MADL	YGL151W	viable	-0.988595
Jawsamycin	HIP	YGL152C	0.265354	MADL	YGL152C	viable	0.334096
Jawsamycin	HIP	PEX14	0.6539	MADL	YGL153W	viable	0.90096
Jawsamycin	HIP	LYS5	-0.181059	MADL	YGL154C	viable	-0.200807
Jawsamycin	HIP	CDC43	-0.321135	MADL	YGL155W	inviable	-0.427257
Jawsamycin	HIP	AMS1	0.502265	MADL	YGL156W	viable	0.638552
Jawsamycin	HIP	ARI1	0.0234025	MADL	YGL157W	viable	0.0279994
Jawsamycin	HIP	RCK1	-0.267725	MADL	YGL158W	viable	-0.345234
Jawsamycin	HIP	YGL159W	-0.843685	MADL	YGL159W	viable	-1.47358
Jawsamycin	HIP	AIM14	-0.871857	MADL	YGL160W	viable	-0.977729
Jawsamycin	HIP	YIP5	0.762208	MADL	YGL161C	viable	0.835105
Jawsamycin	HIP	SUT1	-0.277375	MADL	YGL162W	viable	-0.307145
Jawsamycin	HIP	RAD54	-0.838759	MADL	YGL163C	viable	-1.19919
Jawsamycin	HIP	YRB30	-0.556648	MADL	YGL164C	viable	-0.609768
Jawsamycin	HIP	CUP2	0.454462	MADL	YGL166W	viable	0.690036
Jawsamycin	HIP	PMR1	0.315225	MADL	YGL167C	viable	0.314091
Jawsamycin	HIP	HUR1	0.773565	MADL	YGL168W	viable	0.59717
Jawsamycin	HIP	SUA5	1.92953	MADL	YGL169W	inviable	1.41761
Jawsamycin	HIP	SPO74	0.446389	MADL	YGL170C	viable	0.538119
Jawsamycin	HIP	ROK1	-1.33804	MADL	YGL171W	inviable	-1.83046
Jawsamycin	HIP	NUP49	-1.81285	MADL	YGL172W	inviable	-1.79904
Jawsamycin	HIP	XRN1	-3.19236	MADL	YGL173C	viable	-3.82158
Jawsamycin	HIP	BUD13	0.858992	MADL	YGL174W	viable	1.19541
Jawsamycin	HIP	SAE2	0.33241	MADL	YGL175C	viable	0.540452
Jawsamycin	HIP	YGL176C	-3.14371	MADL	YGL176C	viable	-3.4613
Jawsamycin	HIP	YGL177W	1.98848	MADL	YGL177W	viable	3.1051
Jawsamycin	HIP	TOS3	0.377152	MADL	YGL179C	viable	0.518223
Jawsamycin	HIP	ATG1	-0.145787	MADL	YGL180W	viable	-0.173174
Jawsamycin	HIP	GTS1	0.153067	MADL	YGL181W	viable	0.254843
Jawsamycin	HIP	HOS2	0.297165	MADL	YGL194C	viable	0.380038
Jawsamycin	HIP	DSD1	-0.34753	MADL	YGL196W	viable	-0.16858
Jawsamycin	HIP	MDS3	0.159169	MADL	YGL197W	viable	0.13941
Jawsamycin	HIP	YIP4	-0.955501	MADL	YGL198W	viable	-0.596241
Jawsamycin	HIP	YGL199C	-1.9299	MADL	YGL199C	viable	-1.6338
Jawsamycin	HIP	EMP24	1.32571	MADL	YGL200C	viable	0.543083
Jawsamycin	HIP	MCM6	0.123572	MADL	YGL201C	inviable	0.128629
Jawsamycin	HIP	KEX1	0.309727	MADL	YGL203C	viable	0.363806
Jawsamycin	HIP	POX1	-0.509154	MADL	YGL205W	viable	-0.5335
Jawsamycin	HIP	CHC1	-0.133733	MADL	YGL206C	viable	-0.0741829
Jawsamycin	HIP	SPT16	2.53954	MADL	YGL207W	inviable	2.24517
Jawsamycin	HIP	SIP2	0.357626	MADL	YGL208W	viable	0.299016
Jawsamycin	HIP	MIG2	-6.51033	MADL	YGL209W	viable	-1.89922
Jawsamycin	HIP	NCS6	3.05309	MADL	YGL211W	viable	2.41388
Jawsamycin	HIP	VAM7	-0.854786	MADL	YGL212W	viable	-0.810081
Jawsamycin	HIP	SKI8	1.12966	MADL	YGL213C	viable	1.48931
Jawsamycin	HIP	YGL214W	1.03028	MADL	YGL214W	viable	0.757077
Jawsamycin	HIP	CLG1	-1.57688	MADL	YGL215W	viable	-1.03355
Jawsamycin	HIP	KIP3	-1.68215	MADL	YGL216W	viable	-1.33158
Jawsamycin	HIP	YGL217C	0.661329	MADL	YGL217C	viable	0.808021
Jawsamycin	HIP	YGL218W	-0.351458	MADL	YGL218W	viable	-0.478379
Jawsamycin	HIP	MDM34	-0.216954	MADL	YGL219C	viable	-0.295632
Jawsamycin	HIP	FRA2	-0.77203	MADL	YGL220W	viable	-0.573054
Jawsamycin	HIP	NIF3	0.0535159	MADL	YGL221C	viable	0.0489368
Jawsamycin	HIP	EDC1	0.519472	MADL	YGL222C	viable	0.747603
Jawsamycin	HIP	COG1	0.486214	MADL	YGL223C	viable	0.506378
Jawsamycin	HIP	VID30	-0.0520743	MADL	YGL227W	viable	-0.0364787
Jawsamycin	HIP	VRG4	-0.554382	MADL	YGL225W	inviable	-0.557907
Jawsamycin	HIP	OST5	-0.164473	MADL	YGL226C-A	viable	-0.0917165
Jawsamycin	HIP	MTC3	-0.118206	MADL	YGL226W	viable	-0.169924
Jawsamycin	HIP	SHE10	-2.10451	MADL	YGL228W	viable	-0.618878
Jawsamycin	HIP	SAP4	0.263265	MADL	YGL229C	viable	0.190563
Jawsamycin	HIP	YGL230C	-0.233976	MADL	YGL230C	viable	-0.351444
Jawsamycin	HIP	EMC4	-0.809497	MADL	YGL231C	viable	-1.05675
Jawsamycin	HIP	TAN1	4.6146	MADL	YGL232W	viable	0.91679
Jawsamycin	HIP	SEC15	0.34163	MADL	YGL233W	inviable	0.425744
Jawsamycin	HIP	YGL235W	-2.22504	MADL	YGL235W	viable	-2.41981
Jawsamycin	HIP	MTO1	0.177992	MADL	YGL236C	viable	0.276347
Jawsamycin	HIP	HAP2	-1.2301	MADL	YGL237C	viable	-0.698222
Jawsamycin	HIP	CSE1	0.67337	MADL	YGL238W	inviable	0.538903
Jawsamycin	HIP	YGL239C	0.92567	MADL	YGL239C	inviable	1.05788
Jawsamycin	HIP	DOC1	1.31903	MADL	YGL240W	viable	1.39027
Jawsamycin	HIP	KAP114	0.026667	MADL	YGL241W	viable	0.0320521
Jawsamycin	HIP	YGL242C	-0.200468	MADL	YGL242C	viable	-0.235494
Jawsamycin	HIP	TAD1	-0.833646	MADL	YGL243W	viable	-0.773307
Jawsamycin	HIP	RTF1	2.93539	MADL	YGL244W	viable	2.12995
Jawsamycin	HIP	GUS1	-0.419872	MADL	YGL245W	inviable	-0.295293
Jawsamycin	HIP	RAI1	0.344949	MADL	YGL246C	viable	0.279902
Jawsamycin	HIP	BRR6	-0.0880378	MADL	YGL247W	inviable	-0.0843281
Jawsamycin	HIP	PDE1	0.367609	MADL	YGL248W	viable	0.318475
Jawsamycin	HIP	ZIP2	-0.636541	MADL	YGL249W	viable	-0.598567
Jawsamycin	HIP	RMR1	-0.0649319	MADL	YGL250W	viable	-0.0881854
Jawsamycin	HIP	HFM1	-0.215434	MADL	YGL251C	viable	-0.19342
Jawsamycin	HIP	RTG2	-1.15833	MADL	YGL252C	viable	-1.0045
Jawsamycin	HIP	HXK2	0.60517	MADL	YGL253W	viable	0.850098
Jawsamycin	HIP	FZF1	0.401968	MADL	YGL254W	viable	0.537585
Jawsamycin	HIP	ZRT1	0.893219	MADL	YGL255W	viable	1.06906
Jawsamycin	HIP	ADH4	0.106713	MADL	YGL256W	viable	0.0877825
Jawsamycin	HIP	MNT2	0.0808986	MADL	YGL257C	viable	0.124342
Jawsamycin	HIP	VEL1	0.20753	MADL	YGL258W	viable	0.179906
Jawsamycin	HIP	YPS5	-2.48849	MADL	YGL259W	viable	-2.83909
Jawsamycin	HIP	YGL260W	-0.314807	MADL	YGL260W	viable	-0.361408
Jawsamycin	HIP	PAU11	0.627466	MADL	YGL261C	viable	0.622353
Jawsamycin	HIP	YGL262W	-0.123946	MADL	YGL262W	viable	-0.200163
Jawsamycin	HIP	COS12	0.309855	MADL	YGL263W	viable	0.430046
Jawsamycin	HIP	YGR001C	-0.233958	MADL	YGR001C	viable	-0.278755
Jawsamycin	HIP	SWC4	-0.92516	MADL	YGR002C	inviable	-0.969522
Jawsamycin	HIP	CUL3	-0.139983	MADL	YGR003W	viable	-0.124852
Jawsamycin	HIP	PEX31	0.397181	MADL	YGR004W	viable	0.359516
Jawsamycin	HIP	TFG2	-0.0265944	MADL	YGR005C	inviable	-0.0278832
[truncated: 12,635 more rows]

## Sheet: Raw Data HIP HOP Exp.2 Fig 2ab
COMPOUND	EXPERIMENT_TYPE	GENE_NAME	SCORE	SCORE_TYPE	SYSTEMATIC_NAME	VIABILITY	Z_SCORE
Jawsamycin	HIP	TFC3	0.516926	MADL	YAL001C	inviable	0.671423
Jawsamycin	HIP	VPS8	2.62796	MADL	YAL002W	viable	1.29642
Jawsamycin	HIP	EFB1	0.0619203	MADL	YAL003W	inviable	0.0614233
Jawsamycin	HIP	YAL004W	-4.49973	MADL	YAL004W	viable	-2.01874
Jawsamycin	HIP	SSA1	0.238088	MADL	YAL005C	viable	0.041367
Jawsamycin	HIP	ERP2	0.056449	MADL	YAL007C	viable	0.0397713
Jawsamycin	HIP	FUN14	0.242721	MADL	YAL008W	viable	0.137708
Jawsamycin	HIP	SPO7	-0.104875	MADL	YAL009W	viable	-0.076249
Jawsamycin	HIP	MDM10	0.0163276	MADL	YAL010C	viable	0.0160815
Jawsamycin	HIP	SWC3	-4.07144	MADL	YAL011W	viable	-1.22789
Jawsamycin	HIP	CYS3	-0.0161969	MADL	YAL012W	viable	-0.013807
Jawsamycin	HIP	DEP1	3.44633	MADL	YAL013W	viable	2.27187
Jawsamycin	HIP	SYN8	-3.89188	MADL	YAL014C	viable	-2.39721
Jawsamycin	HIP	NTG1	-0.0390316	MADL	YAL015C	viable	-0.0244741
Jawsamycin	HIP	TPD3	0.0211176	MADL	YAL016W	viable	0.0128576
Jawsamycin	HIP	PSK1	0.308038	MADL	YAL017W	viable	0.180102
Jawsamycin	HIP	YAL018C	0.0237697	MADL	YAL018C	viable	0.0158029
Jawsamycin	HIP	FUN30	4.88467	MADL	YAL019W	viable	3.00235
Jawsamycin	HIP	ATS1	-0.726384	MADL	YAL020C	viable	-0.529704
Jawsamycin	HIP	CCR4	0.194444	MADL	YAL021C	viable	0.0776044
Jawsamycin	HIP	FUN26	0.027871	MADL	YAL022C	viable	0.0249858
Jawsamycin	HIP	LTE1	2.11717	MADL	YAL024C		3.18403
Jawsamycin	HIP	MAK16	3.79835	MADL	YAL025C	inviable	1.90824
Jawsamycin	HIP	DRS2	0.133237	MADL	YAL026C	viable	0.0667325
Jawsamycin	HIP	SAW1	0.75605	MADL	YAL027W	viable	1.07757
Jawsamycin	HIP	FRT2	0.00885288	MADL	YAL028W	viable	0.00482063
Jawsamycin	HIP	MYO4	4.26432	MADL	YAL029C	viable	4.03749
Jawsamycin	HIP	SNC1	-0.195008	MADL	YAL030W	viable	-0.204535
Jawsamycin	HIP	GIP4	-0.078857	MADL	YAL031C	viable	-0.0615826
Jawsamycin	HIP	PRP45	-0.126164	MADL	YAL032C	inviable	-0.0894629
Jawsamycin	HIP	POP5	0.0186479	MADL	YAL033W	inviable	0.0137523
Jawsamycin	HIP	MTW1	0.115697	MADL	YAL034W-A	inviable	0.101278
Jawsamycin	HIP	YAL035C-A	0.0880189	MADL	YAL035C-A		0.0755233
Jawsamycin	HIP	FUN12	-8.13024	MADL	YAL035W	viable	-1.76061
Jawsamycin	HIP	RBG1	0.150133	MADL	YAL036C	viable	0.120381
Jawsamycin	HIP	YAL037W	-3.03794	MADL	YAL037W	viable	-1.52381
Jawsamycin	HIP	CDC19	0.0152751	MADL	YAL038W	inviable	0.0103021
Jawsamycin	HIP	CYC3	0.174775	MADL	YAL039C	viable	0.108573
Jawsamycin	HIP	CLN3	0.449103	MADL	YAL040C	viable	0.2982
Jawsamycin	HIP	CDC24	1.99312	MADL	YAL041W	inviable	1.62128
Jawsamycin	HIP	ERV46	0.203106	MADL	YAL042W	viable	0.0887286
Jawsamycin	HIP	PTA1	2.16895	MADL	YAL043C	inviable	0.931352
Jawsamycin	HIP	YAL043C-A	0.0147228	MADL	YAL043C-A		0.0108388
Jawsamycin	HIP	GCV3	1.40867	MADL	YAL044C	viable	0.473217
Jawsamycin	HIP	YAL045C	-12.3682	MADL	YAL045C	viable	-3.64433
Jawsamycin	HIP	AIM1	0.0394666	MADL	YAL046C	viable	0.0322382
Jawsamycin	HIP	SPC72	-0.177157	MADL	YAL047C	viable	-0.207356
Jawsamycin	HIP	GEM1	0.106945	MADL	YAL048C	viable	0.0812111
Jawsamycin	HIP	AIM2	0.388285	MADL	YAL049C	viable	0.16783
Jawsamycin	HIP	OAF1	0.0950895	MADL	YAL051W	viable	0.102706
Jawsamycin	HIP	FLC2	1.44195	MADL	YAL053W	viable	1.69998
Jawsamycin	HIP	ACS1	0.00771178	MADL	YAL054C	viable	0.0097235
Jawsamycin	HIP	PEX22	0.0481507	MADL	YAL055W	viable	0.0599791
Jawsamycin	HIP	GPB2	-0.0309814	MADL	YAL056W	viable	-0.0317588
Jawsamycin	HIP	YAL058C-A	-0.0127283	MADL	YAL058C-A		-0.0119778
Jawsamycin	HIP	ECM1	0.0567549	MADL	YAL059W	viable	0.053443
Jawsamycin	HIP	BDH1	-0.0953259	MADL	YAL060W	viable	-0.129548
Jawsamycin	HIP	BDH2	0.915687	MADL	YAL061W	viable	0.891923
Jawsamycin	HIP	GDH3	-0.0856055	MADL	YAL062W	viable	-0.127758
Jawsamycin	HIP	TDA8	0.0876978	MADL	YAL064C-A	viable	0.075876
Jawsamycin	HIP	YAL065C	-0.00836514	MADL	YAL065C	viable	-0.00687579
Jawsamycin	HIP	YAL066W	-0.969397	MADL	YAL066W	viable	-0.785255
Jawsamycin	HIP	PAU8	-0.0620911	MADL	YAL068C	viable	-0.0676139
Jawsamycin	HIP	ERP1	-0.179752	MADL	YAR002C-A	viable	-0.176869
Jawsamycin	HIP	NUP60	7.91915	MADL	YAR002W	viable	1.46098
Jawsamycin	HIP	SWD1	0.028042	MADL	YAR003W	viable	0.0330082
Jawsamycin	HIP	RFA1	0.00242992	MADL	YAR007C	inviable	0.00154627
Jawsamycin	HIP	SEN34	0.273469	MADL	YAR008W	inviable	0.165395
Jawsamycin	HIP	BUD14	-0.234415	MADL	YAR014C	viable	-0.267297
Jawsamycin	HIP	ADE1	0.0598989	MADL	YAR015W	viable	0.0526265
Jawsamycin	HIP	KIN3	8.17178	MADL	YAR018C	viable	2.83295
Jawsamycin	HIP	CDC15	0.462508	MADL	YAR019C	inviable	0.316576
Jawsamycin	HIP	PAU7	2.44033	MADL	YAR020C	viable	1.66516
Jawsamycin	HIP	YAR023C	0.000825916	MADL	YAR023C	viable	0.000811568
Jawsamycin	HIP	UIP3	-0.56706	MADL	YAR027W	viable	-0.614848
Jawsamycin	HIP	YAR028W	1.66268	MADL	YAR028W	viable	1.1384
Jawsamycin	HIP	YAR029W	0.00869411	MADL	YAR029W	viable	0.00848892
Jawsamycin	HIP	YAR030C	0.209725	MADL	YAR030C	viable	0.214252
Jawsamycin	HIP	PRM9	-0.222475	MADL	YAR031W	viable	-0.189866
Jawsamycin	HIP	YAT1	-0.371416	MADL	YAR035W	viable	-0.294896
Jawsamycin	HIP	YAR040C	0.244332	MADL	YAR040C		0.176749
Jawsamycin	HIP	SWH1	-0.0504487	MADL	YAR042W	viable	-0.0308795
Jawsamycin	HIP	YAR043C	-0.127205	MADL	YAR043C		-0.0674485
Jawsamycin	HIP	YAR044W	-0.954332	MADL	YAR044W		-0.504434
Jawsamycin	HIP	YAR047C	-8.71478	MADL	YAR047C	viable	-1.84583
Jawsamycin	HIP	FLO1	-0.657773	MADL	YAR050W	viable	-0.586408
Jawsamycin	HIP	HTB2	2.56984	MADL	YBL002W	viable	0.476166
Jawsamycin	HIP	UTP20	-0.701423	MADL	YBL004W	inviable	-0.745428
Jawsamycin	HIP	LDB7	0.125014	MADL	YBL006C	viable	0.149694
Jawsamycin	HIP	SLA1	-1.23533	MADL	YBL007C	viable	-1.54715
Jawsamycin	HIP	HIR1	0.0611018	MADL	YBL008W	viable	0.0723566
Jawsamycin	HIP	ALK2	-2.70227	MADL	YBL009W	viable	-2.45491
Jawsamycin	HIP	YBL010C	0.359199	MADL	YBL010C	viable	0.440782
Jawsamycin	HIP	SCT1	-0.320526	MADL	YBL011W	viable	-0.0513074
Jawsamycin	HIP	YBL012C	0.402319	MADL	YBL012C	viable	0.421926
Jawsamycin	HIP	FMT1	-10.6099	MADL	YBL013W	viable	-4.10648
Jawsamycin	HIP	ACH1	-3.04113	MADL	YBL015W	viable	-4.37764
Jawsamycin	HIP	FUS3	0.141047	MADL	YBL016W	viable	0.176089
Jawsamycin	HIP	PEP1	0.0822357	MADL	YBL017C	viable	0.0979833
Jawsamycin	HIP	POP8	0.0241537	MADL	YBL018C	inviable	0.0282663
Jawsamycin	HIP	APN2	-0.144304	MADL	YBL019W	viable	-0.12014
Jawsamycin	HIP	RFT1	0.2477	MADL	YBL020W	inviable	0.306292
Jawsamycin	HIP	MCM2	4.21624	MADL	YBL023C	inviable	1.30247
Jawsamycin	HIP	NCL1	-0.494542	MADL	YBL024W	viable	-0.715794
Jawsamycin	HIP	RRN10	1.04129	MADL	YBL025W	viable	1.16535
Jawsamycin	HIP	LSM2	-0.116535	MADL	YBL026W	inviable	-0.0458931
Jawsamycin	HIP	RPL19B	15.2541	MADL	YBL027W	viable	9.11253
Jawsamycin	HIP	YBL028C	0.0119124	MADL	YBL028C	viable	0.020981
Jawsamycin	HIP	YBL029W	-0.0191493	MADL	YBL029W	viable	-0.0283319
Jawsamycin	HIP	PET9	-0.568916	MADL	YBL030C	inviable	-0.472726
Jawsamycin	HIP	SHE1	-0.108178	MADL	YBL031W	viable	-0.109522
Jawsamycin	HIP	HEK2	-1.13895	MADL	YBL032W	viable	-0.923868
Jawsamycin	HIP	RIB1	-0.0168501	MADL	YBL033C	viable	-0.011122
Jawsamycin	HIP	STU1	-0.949959	MADL	YBL034C	inviable	-0.898656
Jawsamycin	HIP	POL12	0.195527	MADL	YBL035C	inviable	0.213742
Jawsamycin	HIP	YBL036C	-0.628325	MADL	YBL036C	viable	-0.7739
Jawsamycin	HIP	APL3	0.472064	MADL	YBL037W	viable	0.674468
Jawsamycin	HIP	MRPL16	-0.035822	MADL	YBL038W	viable	-0.0307331
Jawsamycin	HIP	FUI1	-5.27322	MADL	YBL042C	viable	-1.69565
Jawsamycin	HIP	URA7	-1.08123	MADL	YBL039C	viable	-1.53199
Jawsamycin	HIP	ERD2	-0.134133	MADL	YBL040C	inviable	-0.218418
Jawsamycin	HIP	PRE7	0.362693	MADL	YBL041W	inviable	0.328186
Jawsamycin	HIP	ECM13	-0.276946	MADL	YBL043W	viable	-0.365724
Jawsamycin	HIP	YBL044W	0.133484	MADL	YBL044W	viable	0.0479239
Jawsamycin	HIP	COR1	-2.05407	MADL	YBL045C	viable	-2.54245
Jawsamycin	HIP	PSY4	-3.63036	MADL	YBL046W	viable	-0.624758
Jawsamycin	HIP	RRT1	0.0192544	MADL	YBL048W	viable	0.0326222
Jawsamycin	HIP	MOH1	0.660013	MADL	YBL049W	viable	0.871699
Jawsamycin	HIP	SEC17	-1.31717	MADL	YBL050W	inviable	-1.1259
Jawsamycin	HIP	PIN4	0.983103	MADL	YBL051C	viable	1.2431
Jawsamycin	HIP	SAS3	-0.287463	MADL	YBL052C	viable	-0.252228
Jawsamycin	HIP	YBL053W	0.055589	MADL	YBL053W	viable	0.0476289
Jawsamycin	HIP	TOD6	-0.70491	MADL	YBL054W	viable	-0.469403
Jawsamycin	HIP	YBL055C	0.0347593	MADL	YBL055C	viable	0.0260268
Jawsamycin	HIP	PTC3	0.0910986	MADL	YBL056W	viable	0.0784216
Jawsamycin	HIP	PTH2	0.0577949	MADL	YBL057C	viable	0.0668962
Jawsamycin	HIP	SHP1	-0.0060138	MADL	YBL058W	viable	-0.00685209
Jawsamycin	HIP	YBL059W	-0.0936268	MADL	YBL059W	viable	-0.15589
Jawsamycin	HIP	YEL1	-0.17527	MADL	YBL060W	viable	-0.244691
Jawsamycin	HIP	SKT5	-1.75069	MADL	YBL061C	viable	-2.49874
Jawsamycin	HIP	YBL062W	-3.18425	MADL	YBL062W	viable	-2.99963
Jawsamycin	HIP	KIP1	-0.012624	MADL	YBL063W	viable	-0.0213711
Jawsamycin	HIP	PRX1	-0.670796	MADL	YBL064C	viable	-0.732117
Jawsamycin	HIP	YBL065W	8.32632	MADL	YBL065W	viable	2.41986
Jawsamycin	HIP	SEF1	-0.0396965	MADL	YBL066C	viable	-0.0280109
Jawsamycin	HIP	UBP13	10.4318	MADL	YBL067C	viable	2.12536
Jawsamycin	HIP	PRS4	-0.501187	MADL	YBL068W	viable	-0.467632
Jawsamycin	HIP	YBL070C	-0.0860086	MADL	YBL070C	viable	-0.102652
Jawsamycin	HIP	YBL071C	1.93427	MADL	YBL071C	viable	2.36814
Jawsamycin	HIP	RPS8A	4.30137	MADL	YBL072C	viable	2.486
Jawsamycin	HIP	YBL073W	1.03434	MADL	YBL073W	inviable	1.20011
Jawsamycin	HIP	AAR2	0.014409	MADL	YBL074C	inviable	0.016867
Jawsamycin	HIP	ILS1	-0.026324	MADL	YBL076C	inviable	-0.0282756
Jawsamycin	HIP	YBL077W	-0.391323	MADL	YBL077W	inviable	-0.403592
Jawsamycin	HIP	ATG8	0.305379	MADL	YBL078C	viable	0.237743
Jawsamycin	HIP	NUP170	-5.8377	MADL	YBL079W	viable	-3.67426
Jawsamycin	HIP	PET112	0.0949179	MADL	YBL080C	viable	0.102606
Jawsamycin	HIP	YBL081W	-3.35026	MADL	YBL081W	viable	-2.86558
Jawsamycin	HIP	ALG3	0.157872	MADL	YBL082C	viable	0.189906
Jawsamycin	HIP	YBL083C	0.00321183	MADL	YBL083C	viable	0.00253395
Jawsamycin	HIP	CDC27	0.248644	MADL	YBL084C	inviable	0.206793
Jawsamycin	HIP	BOI1	0.0789536	MADL	YBL085W	viable	0.0822484
Jawsamycin	HIP	YBL086C	-4.37184	MADL	YBL086C	viable	-2.83989
Jawsamycin	HIP	RPL23A	4.75634	MADL	YBL087C	viable	1.77805
Jawsamycin	HIP	TEL1	-0.0139407	MADL	YBL088C	viable	-0.0203947
Jawsamycin	HIP	AVT5	0.540559	MADL	YBL089W	viable	0.530223
Jawsamycin	HIP	MRP21	-0.449827	MADL	YBL090W	viable	-0.503878
Jawsamycin	HIP	MAP2	3.50674	MADL	YBL091C	viable	0.691738
Jawsamycin	HIP	SCS22	-5.58879	MADL	YBL091C-A	viable	-3.51767
Jawsamycin	HIP	RPL32	3.13453	MADL	YBL092W	inviable	1.64814
Jawsamycin	HIP	YBL094C	0.0214879	MADL	YBL094C	viable	0.029107
Jawsamycin	HIP	YBL095W	-1.12409	MADL	YBL095W	viable	-1.05404
Jawsamycin	HIP	YBL096C	0.354667	MADL	YBL096C	viable	0.303375
Jawsamycin	HIP	BRN1	-1.08688	MADL	YBL097W	inviable	-1.19929
Jawsamycin	HIP	BNA4	0.021067	MADL	YBL098W	viable	0.0359377
Jawsamycin	HIP	ATP1	-0.412472	MADL	YBL099W	viable	-0.336502
Jawsamycin	HIP	YBL100C	0.671682	MADL	YBL100C	viable	0.961474
Jawsamycin	HIP	ECM21	0.267739	MADL	YBL101C	viable	0.3629
Jawsamycin	HIP	SFT2	-0.80657	MADL	YBL102W	viable	-1.03189
Jawsamycin	HIP	RTG3	-0.33887	MADL	YBL103C	viable	-0.357692
Jawsamycin	HIP	SEA4	-0.00536634	MADL	YBL104C	viable	-0.0077238
Jawsamycin	HIP	PKC1	-1.76937	MADL	YBL105C	inviable	-2.25894
Jawsamycin	HIP	SRO77	-0.813488	MADL	YBL106C	viable	-1.03526
Jawsamycin	HIP	YBL107C	1.19192	MADL	YBL107C	viable	1.01916
Jawsamycin	HIP	NTH2	0.070349	MADL	YBR001C	viable	0.0829447
Jawsamycin	HIP	RER2	1.33656	MADL	YBR002C	inviable	0.959475
Jawsamycin	HIP	COQ1	-0.599135	MADL	YBR003W	viable	-0.793813
Jawsamycin	HIP	DSF2	0.170096	MADL	YBR007C	viable	0.158528
Jawsamycin	HIP	GPI18	-2.45689	MADL	YBR004C	inviable	-2.06527
Jawsamycin	HIP	RCR1	0.457289	MADL	YBR005W	viable	0.618691
Jawsamycin	HIP	UGA2	-0.0626414	MADL	YBR006W		-0.0664169
Jawsamycin	HIP	FLR1	0.0132958	MADL	YBR008C	viable	0.0150009
Jawsamycin	HIP	HHF1	0.00183862	MADL	YBR009C	viable	0.00251959
Jawsamycin	HIP	HHT1	-0.18381	MADL	YBR010W	viable	-0.189369
Jawsamycin	HIP	IPP1	0.604436	MADL	YBR011C	inviable	0.699647
Jawsamycin	HIP	YBR012C	0.102966	MADL	YBR012C	viable	0.180058
Jawsamycin	HIP	YBR013C	-1.63637	MADL	YBR013C	viable	-1.78998
Jawsamycin	HIP	GRX7	0.197183	MADL	YBR014C	viable	0.200969
Jawsamycin	HIP	MNN2	0.237575	MADL	YBR015C	viable	0.322755
Jawsamycin	HIP	YBR016W	0.254114	MADL	YBR016W	viable	0.214711
Jawsamycin	HIP	KAP104	0.234383	MADL	YBR017C	viable	0.335883
Jawsamycin	HIP	GAL7	0.534665	MADL	YBR018C	viable	0.445764
Jawsamycin	HIP	GAL10	0.0175614	MADL	YBR019C	viable	0.0199401
Jawsamycin	HIP	GAL1	-1.03381	MADL	YBR020W	viable	-1.28971
Jawsamycin	HIP	FUR4	-1.86106	MADL	YBR021W	viable	-0.830787
Jawsamycin	HIP	POA1	0.0143907	MADL	YBR022W	viable	0.0181334
Jawsamycin	HIP	CHS3	-1.64723	MADL	YBR023C	viable	-1.55819
Jawsamycin	HIP	SCO2	-0.603514	MADL	YBR024W	viable	-0.891434
Jawsamycin	HIP	OLA1	-0.451493	MADL	YBR025C	viable	-0.454168
Jawsamycin	HIP	ETR1	-0.133524	MADL	YBR026C	viable	-0.169436
Jawsamycin	HIP	YBR027C	-0.0578252	MADL	YBR027C	viable	-0.0576784
Jawsamycin	HIP	YPK3	0.00942099	MADL	YBR028C	viable	0.0127914
Jawsamycin	HIP	CDS1	-6.38239	MADL	YBR029C	inviable	-5.97974
Jawsamycin	HIP	RKM3	-0.985304	MADL	YBR030W	viable	-0.926545
Jawsamycin	HIP	RPL4A	2.06397	MADL	YBR031W	viable	1.71712
Jawsamycin	HIP	YBR032W	0.843675	MADL	YBR032W	viable	0.774661
Jawsamycin	HIP	EDS1	-0.0092245	MADL	YBR033W	viable	-0.0119335
Jawsamycin	HIP	HMT1	0.167032	MADL	YBR034C	viable	0.161852
Jawsamycin	HIP	PDX3	0.0276774	MADL	YBR035C	viable	0.0217847
Jawsamycin	HIP	CSG2	-1.25623	MADL	YBR036C	viable	-1.05605
Jawsamycin	HIP	SCO1	-0.839879	MADL	YBR037C	viable	-1.09295
Jawsamycin	HIP	CHS2	-0.600403	MADL	YBR038W	inviable	-0.521987
Jawsamycin	HIP	ATP3	-0.128665	MADL	YBR039W	viable	-0.0982539
Jawsamycin	HIP	FIG1	-0.594779	MADL	YBR040W	viable	-0.565948
Jawsamycin	HIP	CST26	-0.64694	MADL	YBR042C	viable	-0.616141
Jawsamycin	HIP	QDR3	-0.132091	MADL	YBR043C	viable	-0.176014
Jawsamycin	HIP	TCM62	-1.16933	MADL	YBR044C	viable	-1.23949
Jawsamycin	HIP	GIP1	0.113686	MADL	YBR045C	viable	0.125553
Jawsamycin	HIP	ZTA1	-0.528698	MADL	YBR046C	viable	-0.744527
Jawsamycin	HIP	FMP23	-0.0499876	MADL	YBR047W	viable	-0.0640626
Jawsamycin	HIP	RPS11B	3.34969	MADL	YBR048W	viable	4.38356
Jawsamycin	HIP	REB1	0.630851	MADL	YBR049C	inviable	0.47883
Jawsamycin	HIP	REG2	0.00812992	MADL	YBR050C	viable	0.00718947
Jawsamycin	HIP	YBR051W	0.119994	MADL	YBR051W	viable	0.0903923
Jawsamycin	HIP	RFS1	-0.241904	MADL	YBR052C	viable	-0.209824
Jawsamycin	HIP	YBR053C	-0.0355972	MADL	YBR053C	viable	-0.0405532
Jawsamycin	HIP	YRO2	-1.07743	MADL	YBR054W	viable	-1.40672
Jawsamycin	HIP	PRP6	-0.0538301	MADL	YBR055C	inviable	-0.0544388
Jawsamycin	HIP	YBR056W	-0.229213	MADL	YBR056W	viable	-0.28149
Jawsamycin	HIP	MUM2	1.64289	MADL	YBR057C	viable	1.46457
Jawsamycin	HIP	UBP14	0.0238436	MADL	YBR058C	viable	0.0290701
Jawsamycin	HIP	AKL1	1.24249	MADL	YBR059C	viable	0.752759
Jawsamycin	HIP	ORC2	0.152336	MADL	YBR060C	inviable	0.154345
Jawsamycin	HIP	TRM7	-0.506167	MADL	YBR061C	viable	-0.82409
Jawsamycin	HIP	YBR062C	-0.09356	MADL	YBR062C	viable	-0.115819
Jawsamycin	HIP	YBR063C	0.859455	MADL	YBR063C	viable	0.801825
Jawsamycin	HIP	YBR064W	-1.4605	MADL	YBR064W	viable	-1.37043
Jawsamycin	HIP	ECM2	-1.74037	MADL	YBR065C	viable	-1.62189
Jawsamycin	HIP	NRG2	-0.680129	MADL	YBR066C	viable	-0.80336
Jawsamycin	HIP	TIP1	-0.173594	MADL	YBR067C	viable	-0.177666
Jawsamycin	HIP	BAP2	0.0531914	MADL	YBR068C	viable	0.0588033
Jawsamycin	HIP	TAT1	-0.0189386	MADL	YBR069C	viable	-0.0203215
Jawsamycin	HIP	ALG14	-0.0161097	MADL	YBR070C	inviable	-0.0215331
Jawsamycin	HIP	YBR071W	-6.04818	MADL	YBR071W	viable	-4.45111
Jawsamycin	HIP	HSP26	-0.288515	MADL	YBR072W	viable	-0.245114
Jawsamycin	HIP	RDH54	0.0101103	MADL	YBR073W	viable	0.0119704
Jawsamycin	HIP	SLM4	0.0186342	MADL	YBR077C	viable	0.0340909
Jawsamycin	HIP	YBR074W	-0.0256546	MADL	YBR074W	viable	-0.0306681
Jawsamycin	HIP	ECM8	-0.0952687	MADL	YBR076W	viable	-0.135165
Jawsamycin	HIP	ECM33	-0.52445	MADL	YBR078W	viable	-0.193811
Jawsamycin	HIP	RPG1	-0.145935	MADL	YBR079C	inviable	-0.20614
Jawsamycin	HIP	SEC18	0.435948	MADL	YBR080C	inviable	0.323656
Jawsamycin	HIP	SPT7	-5.83284	MADL	YBR081C	viable	-3.94353
Jawsamycin	HIP	UBC4	-0.589615	MADL	YBR082C	viable	-0.548556
Jawsamycin	HIP	TEC1	-0.487874	MADL	YBR083W	viable	-0.430541
Jawsamycin	HIP	RPL19A	8.10919	MADL	YBR084C-A	viable	4.6443
Jawsamycin	HIP	MIS1	0.00724272	MADL	YBR084W	viable	0.00873505
Jawsamycin	HIP	AAC3	-0.358299	MADL	YBR085W	viable	-0.583753
Jawsamycin	HIP	IST2	0.0120399	MADL	YBR086C	viable	0.012366
Jawsamycin	HIP	RFC5	-0.616869	MADL	YBR087W	inviable	-0.53849
Jawsamycin	HIP	POL30	-0.061904	MADL	YBR088C	inviable	-0.0478498
Jawsamycin	HIP	YBR089W	-0.211327	MADL	YBR089W	inviable	-0.28064
Jawsamycin	HIP	YBR090C	0.058145	MADL	YBR090C	viable	0.0637354
Jawsamycin	HIP	TIM12	-4.01385	MADL	YBR091C	inviable	-1.34011
Jawsamycin	HIP	PHO3	-1.51815	MADL	YBR092C	viable	-1.45282
Jawsamycin	HIP	PHO5	0.0167798	MADL	YBR093C	viable	0.0183202
Jawsamycin	HIP	PBY1	-0.322795	MADL	YBR094W	viable	-0.383686
Jawsamycin	HIP	RXT2	3.58596	MADL	YBR095C	viable	0.743804
Jawsamycin	HIP	YBR096W	-0.321615	MADL	YBR096W	viable	-0.453716
Jawsamycin	HIP	VPS15	-0.137384	MADL	YBR097W	viable	-0.147357
Jawsamycin	HIP	MMS4	-0.494892	MADL	YBR098W	viable	-0.482245
Jawsamycin	HIP	YBR099C	-0.164609	MADL	YBR099C	viable	-0.174762
Jawsamycin	HIP	FES1	4.24456	MADL	YBR101C	viable	1.26911
Jawsamycin	HIP	EXO84	0.921154	MADL	YBR102C	inviable	0.733722
Jawsamycin	HIP	SIF2	2.88284	MADL	YBR103W	viable	1.72678
Jawsamycin	HIP	YMC2	-0.0592221	MADL	YBR104W	viable	-0.0587409
Jawsamycin	HIP	PHO88	-0.333014	MADL	YBR106W	viable	-0.566531
Jawsamycin	HIP	IML3	-0.74796	MADL	YBR107C	viable	-1.07214
Jawsamycin	HIP	AIM3	-0.339409	MADL	YBR108W	viable	-0.36795
Jawsamycin	HIP	CMD1	5.71208	MADL	YBR109C	inviable	3.26099
Jawsamycin	HIP	ALG1	0.0494687	MADL	YBR110W	inviable	0.0319624
Jawsamycin	HIP	YSA1	-0.152667	MADL	YBR111C	viable	-0.103732
Jawsamycin	HIP	CYC8	0.0583237	MADL	YBR112C	viable	0.0572133
Jawsamycin	HIP	YBR113W	-1.05423	MADL	YBR113W	viable	-1.05767
Jawsamycin	HIP	RAD16	-0.00618783	MADL	YBR114W	viable	-0.00575974
Jawsamycin	HIP	LYS2	0.0278681	MADL	YBR115C	viable	0.0363212
Jawsamycin	HIP	YBR116C	0.0111343	MADL	YBR116C	viable	0.013999
Jawsamycin	HIP	TKL2	-0.00219942	MADL	YBR117C	viable	-0.00282434
Jawsamycin	HIP	TEF2	1.58607	MADL	YBR118W	viable	2.2376
Jawsamycin	HIP	MUD1	-3.33164	MADL	YBR119W	viable	-2.22738
Jawsamycin	HIP	CBP6	0.0186422	MADL	YBR120C	viable	0.0191271
Jawsamycin	HIP	GRS1	-0.405389	MADL	YBR121C		-0.713314
Jawsamycin	HIP	TFC1	1.64824	MADL	YBR123C	inviable	1.15566
Jawsamycin	HIP	YBR124W	0.0665051	MADL	YBR124W	inviable	0.0881969
Jawsamycin	HIP	PTC4	-0.0521708	MADL	YBR125C	viable	-0.0638105
Jawsamycin	HIP	TPS1	10.5087	MADL	YBR126C	viable	2.84408
Jawsamycin	HIP	VMA2	-0.515285	MADL	YBR127C	viable	-0.463165
Jawsamycin	HIP	ATG14	0.395888	MADL	YBR128C	viable	0.337682
Jawsamycin	HIP	OPY1	0.57722	MADL	YBR129C	viable	0.497577
Jawsamycin	HIP	SHE3	2.11975	MADL	YBR130C	viable	1.65726
Jawsamycin	HIP	CCZ1	-0.0123369	MADL	YBR131W	viable	-0.0134084
Jawsamycin	HIP	AGP2	0.567379	MADL	YBR132C	viable	0.483145
Jawsamycin	HIP	HSL7	4.59551	MADL	YBR133C	viable	1.44422
Jawsamycin	HIP	YBR134W	-0.00405545	MADL	YBR134W	viable	-0.00448457
Jawsamycin	HIP	CKS1	-2.59668	MADL	YBR135W	inviable	-1.96042
Jawsamycin	HIP	MEC1	-0.140678	MADL	YBR136W	inviable	-0.101332
Jawsamycin	HIP	YBR137W	-0.0882917	MADL	YBR137W	viable	-0.107238
Jawsamycin	HIP	YBR138C	-0.878205	MADL	YBR138C	viable	-1.08274
Jawsamycin	HIP	YBR139W	0.00115639	MADL	YBR139W	viable	0.00118484
Jawsamycin	HIP	IRA1	-2.54409	MADL	YBR140C	inviable	-1.24994
Jawsamycin	HIP	YBR141C	-0.167908	MADL	YBR141C	viable	-0.178914
Jawsamycin	HIP	MAK5	0.544057	MADL	YBR142W	inviable	0.695872
Jawsamycin	HIP	MRPS9	0.0047653	MADL	YBR146W	viable	0.00572289
Jawsamycin	HIP	SUP45	-12.776	MADL	YBR143C	inviable	-7.8822
Jawsamycin	HIP	YBR144C	-0.218032	MADL	YBR144C	viable	-0.323664
Jawsamycin	HIP	ADH5	0.0441139	MADL	YBR145W	viable	0.0544259
Jawsamycin	HIP	RTC2	-0.630862	MADL	YBR147W	viable	-0.974519
Jawsamycin	HIP	YSW1	1.11481	MADL	YBR148W	viable	1.74408
Jawsamycin	HIP	ARA1	-1.03153	MADL	YBR149W	viable	-0.93281
Jawsamycin	HIP	TBS1	-2.03273	MADL	YBR150C	viable	-2.11014
Jawsamycin	HIP	APD1	0.000477714	MADL	YBR151W	viable	0.000624817
Jawsamycin	HIP	SPP381	1.23626	MADL	YBR152W	inviable	1.54237
Jawsamycin	HIP	RIB7	-0.558295	MADL	YBR153W	inviable	-0.717498
Jawsamycin	HIP	RPB5	5.53663	MADL	YBR154C	inviable	1.04938
Jawsamycin	HIP	CNS1	-0.00235837	MADL	YBR155W	inviable	-0.00168659
Jawsamycin	HIP	SLI15	-6.87495	MADL	YBR156C	viable	-1.19989
Jawsamycin	HIP	ICS2	0.218237	MADL	YBR157C	viable	0.152057
Jawsamycin	HIP	AMN1	-0.209968	MADL	YBR158W	viable	-0.214652
Jawsamycin	HIP	IFA38	0.101853	MADL	YBR159W	viable	0.0701776
Jawsamycin	HIP	CDC28	0.244059	MADL	YBR160W	inviable	0.213788
Jawsamycin	HIP	CSH1	-0.0439501	MADL	YBR161W	viable	-0.0777233
Jawsamycin	HIP	TOS1	-0.256268	MADL	YBR162C	viable	-0.268685
Jawsamycin	HIP	YSY6	-0.954392	MADL	YBR162W-A	viable	-1.32539
Jawsamycin	HIP	EXO5	-0.0159506	MADL	YBR163W	viable	-0.0264754
Jawsamycin	HIP	ARL1	0.285429	MADL	YBR164C	viable	0.29179
Jawsamycin	HIP	UBS1	-1.46902	MADL	YBR165W	viable	-1.49073
Jawsamycin	HIP	TYR1	-0.0251058	MADL	YBR166C	viable	-0.0246222
Jawsamycin	HIP	POP7	-0.0435265	MADL	YBR167C	inviable	-0.0505005
Jawsamycin	HIP	PEX32	-0.0583228	MADL	YBR168W	viable	-0.0374174
Jawsamycin	HIP	SSE2	-0.283711	MADL	YBR169C	viable	-0.224909
Jawsamycin	HIP	NPL4	0.0488625	MADL	YBR170C	viable	0.0402318
Jawsamycin	HIP	SEC66	0.0858456	MADL	YBR171W	viable	0.0893038
Jawsamycin	HIP	SMY2	0.0976032	MADL	YBR172C	viable	0.100742
Jawsamycin	HIP	UMP1	1.1016	MADL	YBR173C	viable	0.596442
Jawsamycin	HIP	YBR174C	-0.0470826	MADL	YBR174C	viable	-0.0610866
Jawsamycin	HIP	SWD3	-0.458043	MADL	YBR175W	viable	-0.387312
Jawsamycin	HIP	ECM31	0.89718	MADL	YBR176W	viable	1.13505
Jawsamycin	HIP	EHT1	0.0222229	MADL	YBR177C	viable	0.0215851
Jawsamycin	HIP	YBR178W	-0.0141514	MADL	YBR178W	viable	-0.0140606
Jawsamycin	HIP	FZO1	0.0589088	MADL	YBR179C	viable	0.111582
Jawsamycin	HIP	DTR1	0.115229	MADL	YBR180W	viable	0.117822
Jawsamycin	HIP	RPS6B	8.30429	MADL	YBR181C	viable	4.02784
Jawsamycin	HIP	SMP1	-0.766447	MADL	YBR182C	viable	-0.837013
Jawsamycin	HIP	YPC1	0.103616	MADL	YBR183W	viable	0.107881
Jawsamycin	HIP	YBR184W	0.256054	MADL	YBR184W	viable	0.220938
Jawsamycin	HIP	MBA1	-0.195434	MADL	YBR185C	viable	-0.160334
Jawsamycin	HIP	PCH2	-0.122344	MADL	YBR186W	viable	-0.169633
Jawsamycin	HIP	GDT1	-1.05665	MADL	YBR187W	viable	-0.567031
Jawsamycin	HIP	NTC20	-1.30719	MADL	YBR188C	viable	-1.65764
Jawsamycin	HIP	RPS9B	1.79971	MADL	YBR189W	viable	2.2867
Jawsamycin	HIP	YBR190W	9.65396	MADL	YBR190W	inviable	5.9169
Jawsamycin	HIP	RPL21A	12.2763	MADL	YBR191W	viable	6.34713
Jawsamycin	HIP	RIM2	-0.425438	MADL	YBR192W	inviable	-0.312627
Jawsamycin	HIP	MED8	-3.13816	MADL	YBR193C	inviable	-2.99361
Jawsamycin	HIP	AIM4	-0.228188	MADL	YBR194W	viable	-0.251098
Jawsamycin	HIP	MSI1	-0.360359	MADL	YBR195C	viable	-0.347156
Jawsamycin	HIP	PGI1	-0.215072	MADL	YBR196C	inviable	-0.175067
Jawsamycin	HIP	YBR197C	1.02784	MADL	YBR197C	viable	0.795195
Jawsamycin	HIP	TAF5	1.85079	MADL	YBR198C	inviable	0.899876
Jawsamycin	HIP	KTR4	0.00355641	MADL	YBR199W	viable	0.00455381
Jawsamycin	HIP	BEM1	0.915088	MADL	YBR200W	viable	0.472337
Jawsamycin	HIP	DER1	-0.175753	MADL	YBR201W	viable	-0.14463
Jawsamycin	HIP	MCM7	5.7334	MADL	YBR202W	inviable	2.80259
Jawsamycin	HIP	COS111	0.00714749	MADL	YBR203W	viable	0.0124033
Jawsamycin	HIP	LDH1	0.0392651	MADL	YBR204C	viable	0.0758473
Jawsamycin	HIP	KTR3	-0.0048775	MADL	YBR205W	viable	-0.00726907
Jawsamycin	HIP	YBR206W	-0.272822	MADL	YBR206W	viable	-0.262984
Jawsamycin	HIP	FTH1	-0.0365162	MADL	YBR207W	viable	-0.0486438
Jawsamycin	HIP	DUR1,2	-3.92655	MADL	YBR208C	viable	-2.73245
Jawsamycin	HIP	YBR209W	0.0597122	MADL	YBR209W	viable	0.0763692
Jawsamycin	HIP	ERV15	-0.0388792	MADL	YBR210W	viable	-0.0442705
Jawsamycin	HIP	SDS24	-0.0560374	MADL	YBR214W	viable	-0.0907671
Jawsamycin	HIP	AME1	-0.190344	MADL	YBR211C	inviable	-0.264765
Jawsamycin	HIP	NGR1	-1.23389	MADL	YBR212W	viable	-1.58433
Jawsamycin	HIP	MET8	-0.0133045	MADL	YBR213W	viable	-0.0156434
Jawsamycin	HIP	HPC2	-0.710503	MADL	YBR215W	viable	-0.833037
Jawsamycin	HIP	YBP1	-0.399184	MADL	YBR216C	viable	-0.610661
Jawsamycin	HIP	ATG12	-1.50212	MADL	YBR217W	viable	-1.57253
Jawsamycin	HIP	PYC2	-1.57831	MADL	YBR218C	viable	-2.4799
Jawsamycin	HIP	YBR219C	0.0113464	MADL	YBR219C	viable	0.0109522
Jawsamycin	HIP	YBR220C	-0.518351	MADL	YBR220C	viable	-0.959853
Jawsamycin	HIP	PDB1	-0.0241822	MADL	YBR221C	viable	-0.0310333
Jawsamycin	HIP	PCS60	0.486147	MADL	YBR222C	viable	0.679491
Jawsamycin	HIP	TDP1	-0.116184	MADL	YBR223C	viable	-0.140376
Jawsamycin	HIP	YBR224W	1.65523	MADL	YBR224W	viable	1.67277
Jawsamycin	HIP	YBR225W	0.0151192	MADL	YBR225W	viable	0.0114675
Jawsamycin	HIP	YBR226C	0.706335	MADL	YBR226C	viable	0.924502
Jawsamycin	HIP	MCX1	-2.05416	MADL	YBR227C	viable	-2.21625
Jawsamycin	HIP	SLX1	0.0102827	MADL	YBR228W	viable	0.0146831
Jawsamycin	HIP	ROT2	-0.116164	MADL	YBR229C	viable	-0.151111
Jawsamycin	HIP	OM14	-0.371074	MADL	YBR230C	viable	-0.49887
Jawsamycin	HIP	SWC5	-0.432468	MADL	YBR231C	viable	-0.382933
Jawsamycin	HIP	YBR232C	-0.580077	MADL	YBR232C	viable	-0.911085
Jawsamycin	HIP	PBP2	-0.031119	MADL	YBR233W	viable	-0.0233193
Jawsamycin	HIP	ARC40	-1.06914	MADL	YBR234C	inviable	-1.21825
Jawsamycin	HIP	YBR235W	-0.50335	MADL	YBR235W	viable	-0.936993
Jawsamycin	HIP	ABD1	-1.12765	MADL	YBR236C	inviable	-0.989112
Jawsamycin	HIP	PRP5	-0.0423883	MADL	YBR237W	inviable	-0.0430325
Jawsamycin	HIP	YBR238C	0.0991908	MADL	YBR238C	viable	0.0855636
Jawsamycin	HIP	ERT1	1.47316	MADL	YBR239C	viable	1.57244
Jawsamycin	HIP	THI2	-0.0737991	MADL	YBR240C	viable	-0.0925661
Jawsamycin	HIP	YBR241C	0.325469	MADL	YBR241C	viable	0.492244
Jawsamycin	HIP	YBR242W	0.732152	MADL	YBR242W	viable	0.850661
Jawsamycin	HIP	ALG7	0.0701749	MADL	YBR243C	inviable	0.102228
Jawsamycin	HIP	GPX2	-0.328197	MADL	YBR244W	viable	-0.260341
Jawsamycin	HIP	ISW1	0.889447	MADL	YBR245C	viable	0.883985
Jawsamycin	HIP	RRT2	2.39205	MADL	YBR246W	viable	2.01998
Jawsamycin	HIP	ENP1	0.938459	MADL	YBR247C	inviable	0.746263
Jawsamycin	HIP	HIS7	0.113562	MADL	YBR248C	viable	0.0900635
Jawsamycin	HIP	ARO4	-0.20227	MADL	YBR249C	viable	-0.267719
Jawsamycin	HIP	SPO23	-2.33227	MADL	YBR250W	viable	-2.17445
Jawsamycin	HIP	MRPS5	-0.139244	MADL	YBR251W	viable	-0.146539
Jawsamycin	HIP	DUT1	0.00893757	MADL	YBR252W	inviable	0.010202
Jawsamycin	HIP	SRB6	0.318964	MADL	YBR253W	inviable	0.386118
Jawsamycin	HIP	TRS20	4.97642	MADL	YBR254C	inviable	5.97071
Jawsamycin	HIP	MTC4	0.252627	MADL	YBR255W	viable	0.193826
Jawsamycin	HIP	RIB5	-0.164112	MADL	YBR256C	inviable	-0.217168
Jawsamycin	HIP	POP4	-0.509015	MADL	YBR257W	inviable	-0.445632
Jawsamycin	HIP	SHG1	-0.84068	MADL	YBR258C	viable	-0.687532
Jawsamycin	HIP	YBR259W	0.0184132	MADL	YBR259W	viable	0.0146205
Jawsamycin	HIP	RGD1	-2.6321	MADL	YBR260C	viable	-2.62585
Jawsamycin	HIP	TAE1	0.0869627	MADL	YBR261C	viable	0.112144
Jawsamycin	HIP	AIM5	0.0673687	MADL	YBR262C	viable	0.0910315
Jawsamycin	HIP	SHM1	-0.723992	MADL	YBR263W	viable	-0.709166
Jawsamycin	HIP	YPT10	0.0639482	MADL	YBR264C	viable	0.0686176
Jawsamycin	HIP	TSC10	-0.0574457	MADL	YBR265W	inviable	-0.0267785
Jawsamycin	HIP	SLM6	5.37926	MADL	YBR266C	viable	2.62089
Jawsamycin	HIP	REI1	6.80823	MADL	YBR267W	viable	3.78842
Jawsamycin	HIP	MRPL37	-0.110401	MADL	YBR268W	viable	-0.214753
Jawsamycin	HIP	FMP21	0.0607656	MADL	YBR269C	viable	0.0780513
Jawsamycin	HIP	BIT2	0.188028	MADL	YBR270C	viable	0.188598
Jawsamycin	HIP	EFM2	8.5157	MADL	YBR271W	viable	3.29418
Jawsamycin	HIP	HSM3	0.20016	MADL	YBR272C	viable	0.248653
Jawsamycin	HIP	UBX7	0.0246739	MADL	YBR273C	viable	0.0212075
Jawsamycin	HIP	RIF1	-1.63291	MADL	YBR275C	viable	-1.60584
Jawsamycin	HIP	PPS1	-0.929511	MADL	YBR276C	viable	-1.16585
Jawsamycin	HIP	YBR277C	3.5986	MADL	YBR277C	viable	1.48036
Jawsamycin	HIP	DPB3	6.47312	MADL	YBR278W	viable	2.76673
Jawsamycin	HIP	PAF1	7.17164	MADL	YBR279W	viable	3.24104
Jawsamycin	HIP	SAF1	-0.457688	MADL	YBR280C	viable	-0.382774
Jawsamycin	HIP	YBR284W	6.91674	MADL	YBR284W	viable	3.16709
Jawsamycin	HIP	DUG2	5.70415	MADL	YBR281C	viable	2.5085
Jawsamycin	HIP	MRPL27	9.78364	MADL	YBR282W	viable	3.84085
Jawsamycin	HIP	SSH1	8.49196	MADL	YBR283C	viable	2.99734
Jawsamycin	HIP	YBR285W	2.40684	MADL	YBR285W	viable	1.39931
Jawsamycin	HIP	APE3	5.05025	MADL	YBR286W	viable	1.87201
Jawsamycin	HIP	YBR287W	0.0186734	MADL	YBR287W	viable	0.0182944
Jawsamycin	HIP	APM3	2.13382	MADL	YBR288C	viable	1.42886
Jawsamycin	HIP	SNF5	-0.134107	MADL	YBR289W	viable	-0.0724199
Jawsamycin	HIP	BSD2	5.67568	MADL	YBR290W	viable	1.4854
Jawsamycin	HIP	CTP1	4.20106	MADL	YBR291C	viable	1.64737
Jawsamycin	HIP	YBR292C	5.26163	MADL	YBR292C	viable	2.23543
Jawsamycin	HIP	VBA2	4.35746	MADL	YBR293W	viable	2.40789
Jawsamycin	HIP	SUL1	-0.579205	MADL	YBR294W	viable	-0.578462
Jawsamycin	HIP	PCA1	7.38145	MADL	YBR295W	viable	2.59704
Jawsamycin	HIP	PHO89	6.6301	MADL	YBR296C	viable	2.97443
Jawsamycin	HIP	MAL33	6.43745	MADL	YBR297W	viable	1.99594
Jawsamycin	HIP	MAL31	8.74817	MADL	YBR298C	viable	3.18241
Jawsamycin	HIP	YBR300C	6.31394	MADL	YBR300C	viable	2.42661
Jawsamycin	HIP	PAU24	-0.323545	MADL	YBR301W	viable	-0.315052
Jawsamycin	HIP	RER1	0.00328351	MADL	YCL001W	viable	0.00253329
Jawsamycin	HIP	YCL001W-A	7.61084	MADL	YCL001W-A	viable	2.69433
Jawsamycin	HIP	YCL002C	2.25784	MADL	YCL002C	viable	2.92827
Jawsamycin	HIP	PGS1	0.336205	MADL	YCL004W	inviable	0.468441
Jawsamycin	HIP	LDB16	0.0104532	MADL	YCL005W	viable	0.0145019
Jawsamycin	HIP	YCL006C	-0.584918	MADL	YCL006C		-0.736712
Jawsamycin	HIP	YCL007C	-0.0118386	MADL	YCL007C	viable	-0.0122396
Jawsamycin	HIP	STP22	0.0894713	MADL	YCL008C	viable	0.0856932
Jawsamycin	HIP	ILV6	0.0572436	MADL	YCL009C	viable	0.0575212
Jawsamycin	HIP	SGF29	-2.68101	MADL	YCL010C	viable	-1.93382
Jawsamycin	HIP	GBP2	-0.0236963	MADL	YCL011C	viable	-0.0151091
Jawsamycin	HIP	BUD3	0.0835389	MADL	YCL014W	viable	0.0590771
Jawsamycin	HIP	DCC1	-0.0379319	MADL	YCL016C	viable	-0.0358735
Jawsamycin	HIP	NFS1	-0.348855	MADL	YCL017C	inviable	-0.257092
Jawsamycin	HIP	YCL022C	0.0196599	MADL	YCL022C	viable	0.0153391
Jawsamycin	HIP	YCL023C	-0.985367	MADL	YCL023C	viable	-1.46763
Jawsamycin	HIP	KCC4	-0.63571	MADL	YCL024W	viable	-0.467708
Jawsamycin	HIP	AGP1	0.0563753	MADL	YCL025C	viable	0.0679882
Jawsamycin	HIP	FRM2	0.0194834	MADL	YCL026C-A	viable	0.0233668
Jawsamycin	HIP	FUS1	-0.618374	MADL	YCL027W	viable	-0.511673
Jawsamycin	HIP	RNQ1	0.256605	MADL	YCL028W	viable	0.298289
Jawsamycin	HIP	BIK1	-0.00871427	MADL	YCL029C	viable	-0.00624247
Jawsamycin	HIP	HIS4	0.0200095	MADL	YCL030C	viable	0.0141856
Jawsamycin	HIP	STE50	0.0957981	MADL	YCL032W	viable	0.0562501
Jawsamycin	HIP	MXR2	-2.42788	MADL	YCL033C	viable	-1.68919
Jawsamycin	HIP	LSB5	-2.77691	MADL	YCL034W	viable	-1.66674
Jawsamycin	HIP	GRX1	-1.00816	MADL	YCL035C	viable	-1.07053
Jawsamycin	HIP	GFD2	-3.39858	MADL	YCL036W	viable	-1.15685
Jawsamycin	HIP	SRO9	-10.9041	MADL	YCL037C	viable	-5.02043
Jawsamycin	HIP	ATG22	0.0329742	MADL	YCL038C	viable	0.0366397
Jawsamycin	HIP	GID7	0.217064	MADL	YCL039W	viable	0.246089
Jawsamycin	HIP	GLK1	0.0448404	MADL	YCL040W	viable	0.0479817
Jawsamycin	HIP	YCL041C	-0.00340073	MADL	YCL041C	inviable	-0.00548268
Jawsamycin	HIP	YCL042W	-2.00643	MADL	YCL042W	viable	-1.88534
Jawsamycin	HIP	PDI1	-1.73794	MADL	YCL043C	inviable	-1.31888
Jawsamycin	HIP	MGR1	-0.453223	MADL	YCL044C	viable	-0.493004
Jawsamycin	HIP	EMC1	-0.126686	MADL	YCL045C	viable	-0.134491
Jawsamycin	HIP	YCL046W	-1.45088	MADL	YCL046W	viable	-1.05674
Jawsamycin	HIP	POF1	0.140623	MADL	YCL047C	viable	0.162118
Jawsamycin	HIP	SPS22	-0.302857	MADL	YCL048W	viable	-0.309371
Jawsamycin	HIP	YCL049C	-0.884602	MADL	YCL049C	viable	-0.743019
Jawsamycin	HIP	APA1	0.0252287	MADL	YCL050C	viable	0.0418995
Jawsamycin	HIP	LRE1	-3.3513	MADL	YCL051W	viable	-2.70782
Jawsamycin	HIP	PBN1	-0.219147	MADL	YCL052C	inviable	-0.219395
Jawsamycin	HIP	PRD1	0.112661	MADL	YCL057W	viable	0.113338
Jawsamycin	HIP	SPB1	1.02673	MADL	YCL054W	inviable	0.947304
Jawsamycin	HIP	KAR4	-1.51878	MADL	YCL055W	viable	-1.27192
Jawsamycin	HIP	PEX34	-0.233487	MADL	YCL056C	viable	-0.271861
Jawsamycin	HIP	FYV5	-1.40991	MADL	YCL058C	viable	-1.81757
Jawsamycin	HIP	KRR1	0.955938	MADL	YCL059C	inviable	1.27037
Jawsamycin	HIP	YCL060C	-0.680655	MADL	YCL060C		-0.598066
Jawsamycin	HIP	MRC1	-1.08401	MADL	YCL061C	viable	-1.01144
Jawsamycin	HIP	YCL062W	0.062243	MADL	YCL062W		0.0622849
Jawsamycin	HIP	VAC17	-0.0127691	MADL	YCL063W	viable	-0.00935136
Jawsamycin	HIP	CHA1	-0.00194587	MADL	YCL064C	viable	-0.00192376
Jawsamycin	HIP	VBA3	0.0995916	MADL	YCL069W	viable	0.13876
Jawsamycin	HIP	YCL074W	-0.0144273	MADL	YCL074W		-0.0192195
Jawsamycin	HIP	YCL075W	-0.171839	MADL	YCL075W		-0.302405
Jawsamycin	HIP	YCL076W	-0.317848	MADL	YCL076W	viable	-0.53153
Jawsamycin	HIP	YCR001W	-0.0400403	MADL	YCR001W	viable	-0.0316388
Jawsamycin	HIP	CDC10	0.835605	MADL	YCR002C	viable	0.449735
Jawsamycin	HIP	MRPL32	-0.134814	MADL	YCR003W	viable	-0.120087
Jawsamycin	HIP	YCP4	-1.70183	MADL	YCR004C	viable	-1.12935
Jawsamycin	HIP	CIT2	-2.52629	MADL	YCR005C	viable	-1.46421
Jawsamycin	HIP	YCR006C	-11.6721	MADL	YCR006C	viable	-2.34314
Jawsamycin	HIP	YCR007C	-3.09396	MADL	YCR007C	viable	-1.52437
Jawsamycin	HIP	SAT4	-4.06486	MADL	YCR008W	viable	-2.00538
Jawsamycin	HIP	RVS161	-0.947955	MADL	YCR009C	viable	-0.542099
Jawsamycin	HIP	ADY2	-0.158877	MADL	YCR010C	viable	-0.108228
Jawsamycin	HIP	ADP1	-3.85935	MADL	YCR011C	viable	-3.02957
Jawsamycin	HIP	PGK1	-1.57464	MADL	YCR012W	inviable	-2.12066
Jawsamycin	HIP	YCR013C	0.00984482	MADL	YCR013C	inviable	0.0118361
Jawsamycin	HIP	POL4	-0.181299	MADL	YCR014C	viable	-0.178556
Jawsamycin	HIP	YCR015C	0.00268764	MADL	YCR015C	viable	0.00328121
Jawsamycin	HIP	YCR016W	0.0129471	MADL	YCR016W	viable	0.010211
Jawsamycin	HIP	CWH43	0.0381005	MADL	YCR017C	viable	0.0366101
Jawsamycin	HIP	MAK32	-0.852141	MADL	YCR019W	viable	-0.601019
Jawsamycin	HIP	PET18	-1.05498	MADL	YCR020C	viable	-1.04987
Jawsamycin	HIP	MAK31	0.40152	MADL	YCR020C-A	viable	0.385901
Jawsamycin	HIP	HTL1	5.82254	MADL	YCR020W-B	viable	2.06165
Jawsamycin	HIP	HSP30	0.0415418	MADL	YCR021C	viable	0.0373495
Jawsamycin	HIP	YCR022C	0.0211739	MADL	YCR022C	viable	0.0186562
Jawsamycin	HIP	YCR023C	-0.140685	MADL	YCR023C	viable	-0.138006
Jawsamycin	HIP	SLM5	5.84084	MADL	YCR024C	viable	2.15553
Jawsamycin	HIP	PMP1	8.26161	MADL	YCR024C-A	viable	3.05072
Jawsamycin	HIP	YCR025C	3.80444	MADL	YCR025C	viable	1.86843
Jawsamycin	HIP	NPP1	6.07875	MADL	YCR026C	viable	2.50199
Jawsamycin	HIP	RHB1	3.81323	MADL	YCR027C	viable	2.28331
Jawsamycin	HIP	FEN2	6.82139	MADL	YCR028C	viable	3.04916
Jawsamycin	HIP	RIM1	2.5554	MADL	YCR028C-A	viable	1.77987
Jawsamycin	HIP	SYP1	-0.0256036	MADL	YCR030C	viable	-0.025184
Jawsamycin	HIP	RPS14A	4.68116	MADL	YCR031C	viable	2.32634
Jawsamycin	HIP	BPH1	-0.587703	MADL	YCR032W	viable	-0.656461
Jawsamycin	HIP	SNT1	0.251858	MADL	YCR033W	viable	0.223951
Jawsamycin	HIP	FEN1	8.19764	MADL	YCR034W	viable	2.81331
Jawsamycin	HIP	RRP43	15.4721	MADL	YCR035C	inviable	5.5214
Jawsamycin	HIP	RBK1	7.51873	MADL	YCR036W	viable	1.79734
Jawsamycin	HIP	PHO87	7.5911	MADL	YCR037C	viable	2.8072
Jawsamycin	HIP	YCR043C	5.86306	MADL	YCR043C	viable	2.78032
Jawsamycin	HIP	PER1	7.71212	MADL	YCR044C	viable	3.20503
Jawsamycin	HIP	RRT12	4.68118	MADL	YCR045C	viable	1.92707
Jawsamycin	HIP	IMG1	-0.154915	MADL	YCR046C	viable	-0.145966
Jawsamycin	HIP	BUD23	-0.0249145	MADL	YCR047C	viable	-0.0251503
Jawsamycin	HIP	ARE1	-0.48497	MADL	YCR048W	viable	-0.543018
Jawsamycin	HIP	YCR049C	5.38147	MADL	YCR049C	viable	1.93276
Jawsamycin	HIP	YCR050C	5.67195	MADL	YCR050C	viable	2.58844
Jawsamycin	HIP	YCR051W	4.87099	MADL	YCR051W	viable	2.3557
Jawsamycin	HIP	RSC6	1.3928	MADL	YCR052W	inviable	0.377572
Jawsamycin	HIP	THR4	0.125059	MADL	YCR053W	viable	0.157509
Jawsamycin	HIP	CTR86	-0.405709	MADL	YCR054C	inviable	-0.464172
Jawsamycin	HIP	PWP2	-1.26023	MADL	YCR057C	inviable	-0.918983
Jawsamycin	HIP	YIH1	6.41293	MADL	YCR059C	viable	2.64518
Jawsamycin	HIP	TAH1	2.5689	MADL	YCR060W	viable	1.68459
Jawsamycin	HIP	HCM1	7.11996	MADL	YCR065W	viable	2.2381
Jawsamycin	HIP	YCR062W	-0.205397	MADL	YCR062W		-0.186303
Jawsamycin	HIP	BUD31	7.79002	MADL	YCR063W	viable	3.28466
Jawsamycin	HIP	YCR064C	-1.10166	MADL	YCR064C	viable	-0.934129
Jawsamycin	HIP	RAD18	3.90581	MADL	YCR066W	viable	1.32224
Jawsamycin	HIP	SED4	-1.50453	MADL	YCR067C	viable	-0.953034
Jawsamycin	HIP	ATG15	6.20683	MADL	YCR068W	viable	1.98294
Jawsamycin	HIP	CPR4	-0.0621754	MADL	YCR069W	viable	-0.0473887
Jawsamycin	HIP	IMG2	7.85975	MADL	YCR071C	viable	2.69906
Jawsamycin	HIP	RSA4	0.00788333	MADL	YCR072C	inviable	0.00582102
Jawsamycin	HIP	SSK22	0.0326026	MADL	YCR073C	viable	0.0273525
Jawsamycin	HIP	SOL2	5.89016	MADL	YCR073W-A	viable	2.16683
Jawsamycin	HIP	ERS1	-0.0214308	MADL	YCR075C	viable	-0.0215261
Jawsamycin	HIP	FUB1	4.95811	MADL	YCR076C	viable	1.73642
Jawsamycin	HIP	PAT1	9.84899	MADL	YCR077C	viable	3.33007
Jawsamycin	HIP	PTC6	2.97636	MADL	YCR079W	viable	1.89491
Jawsamycin	HIP	AHC2	6.86173	MADL	YCR082W	viable	2.31011
Jawsamycin	HIP	TRX3	-0.771578	MADL	YCR083W	viable	-0.813534
Jawsamycin	HIP	TUP1	0.535018	MADL	YCR084C	viable	0.326371
Jawsamycin	HIP	YCR085W	5.99758	MADL	YCR085W	viable	2.5069
Jawsamycin	HIP	CSM1	4.75009	MADL	YCR086W	viable	1.80937
Jawsamycin	HIP	YCR087C-A	4.24552	MADL	YCR087C-A	viable	1.86026
Jawsamycin	HIP	YCR087W	4.95782	MADL	YCR087W	viable	1.83111
Jawsamycin	HIP	ABP1	-0.16579	MADL	YCR088W	viable	-0.206626
Jawsamycin	HIP	FIG2	0.192772	MADL	YCR089W	viable	0.23648
Jawsamycin	HIP	YCR090C	0.056169	MADL	YCR090C	viable	0.0830547
Jawsamycin	HIP	KIN82	-0.104872	MADL	YCR091W	viable	-0.152797
Jawsamycin	HIP	MSH3	1.01411	MADL	YCR092C	viable	1.5059
Jawsamycin	HIP	CDC39	0.930966	MADL	YCR093W	inviable	0.713462
Jawsamycin	HIP	CDC50	0.240507	MADL	YCR094W	viable	0.215571
Jawsamycin	HIP	OCA4	0.00746162	MADL	YCR095C	viable	0.0107696
Jawsamycin	HIP	GIT1	0.0108906	MADL	YCR098C	viable	0.0144705
Jawsamycin	HIP	YCR099C	-0.0891039	MADL	YCR099C	viable	-0.0789512
Jawsamycin	HIP	YCR100C	0.167959	MADL	YCR100C	viable	0.171315
Jawsamycin	HIP	YCR101C	-0.0989757	MADL	YCR101C	viable	-0.109379
Jawsamycin	HIP	YCR102C	0.304513	MADL	YCR102C	viable	0.27539
Jawsamycin	HIP	YCR102W-A	-0.375231	MADL	YCR102W-A	viable	-0.548472
Jawsamycin	HIP	ADH7	-0.223599	MADL	YCR105W	viable	-0.30988
Jawsamycin	HIP	RDS1	-1.22502	MADL	YCR106W	viable	-1.73526
Jawsamycin	HIP	AAD3	-0.00145889	MADL	YCR107W		-0.00138686
Jawsamycin	HIP	RMD1	0.00229781	MADL	YDL001W	viable	0.00330392
Jawsamycin	HIP	NHP10	0.0138111	MADL	YDL002C	viable	0.0187075
Jawsamycin	HIP	MCD1	0.321335	MADL	YDL003W	inviable	0.451285
Jawsamycin	HIP	ATP16	-0.0223242	MADL	YDL004W	inviable	-0.0226491
Jawsamycin	HIP	MED2	-0.0243466	MADL	YDL005C	viable	-0.0344723
Jawsamycin	HIP	PTC1	1.54635	MADL	YDL006W	viable	1.52788
Jawsamycin	HIP	RPT2	1.98778	MADL	YDL007W	inviable	2.24315
Jawsamycin	HIP	APC11	0.906967	MADL	YDL008W	inviable	1.33335
Jawsamycin	HIP	YDL009C	0.0157656	MADL	YDL009C	viable	0.0252136
Jawsamycin	HIP	GRX6	0.0144016	MADL	YDL010W	viable	0.0176408
Jawsamycin	HIP	YDL011C	-0.000203264	MADL	YDL011C	viable	-0.000249375
Jawsamycin	HIP	YDL012C	0.0599523	MADL	YDL012C	viable	0.0863278
Jawsamycin	HIP	SLX5	-5.5282	MADL	YDL013W	viable	-6.37695
Jawsamycin	HIP	NOP1	3.36632	MADL	YDL014W	inviable	3.14841
Jawsamycin	HIP	TSC13	0.755804	MADL	YDL015C	inviable	1.0479
Jawsamycin	HIP	YDL016C	-0.722364	MADL	YDL016C	inviable	-1.07316
Jawsamycin	HIP	CDC7	-0.121496	MADL	YDL017W	inviable	-0.145903
Jawsamycin	HIP	ERP3	-0.216166	MADL	YDL018C	viable	-0.304646
Jawsamycin	HIP	OSH2	0.266668	MADL	YDL019C	viable	0.294823
Jawsamycin	HIP	RPN4	-3.06936	MADL	YDL020C	viable	-2.25746
Jawsamycin	HIP	GPM2	0.00974181	MADL	YDL021W	viable	0.0101556
Jawsamycin	HIP	GPD1	-4.62683	MADL	YDL022W	viable	-4.17384
Jawsamycin	HIP	YDL023C	0.626132	MADL	YDL023C	viable	0.654075
Jawsamycin	HIP	DIA3	-0.254279	MADL	YDL024C	viable	-0.371119
Jawsamycin	HIP	RTK1	-0.195836	MADL	YDL025C	viable	-0.22187
Jawsamycin	HIP	YDL027C	-0.0552272	MADL	YDL027C	viable	-0.0806196
Jawsamycin	HIP	MPS1	-0.00607402	MADL	YDL028C	inviable	-0.0108494
Jawsamycin	HIP	ARP2	-2.00115	MADL	YDL029W	inviable	-2.0025
Jawsamycin	HIP	PRP9	-0.140882	MADL	YDL030W	inviable	-0.161972
Jawsamycin	HIP	YDL034W	-3.95354	MADL	YDL034W	viable	-1.95353
Jawsamycin	HIP	DBP10	0.651188	MADL	YDL031W	inviable	0.97845
Jawsamycin	HIP	YDL032W	0.0256915	MADL	YDL032W	viable	0.0283741
Jawsamycin	HIP	SLM3	-0.00709448	MADL	YDL033C	viable	-0.0102564
Jawsamycin	HIP	GPR1	0.583373	MADL	YDL035C	viable	0.620273
Jawsamycin	HIP	BSC1	0.0206058	MADL	YDL037C	viable	0.0337394
Jawsamycin	HIP	YDL038C	0.0193207	MADL	YDL038C	viable	0.0297664
Jawsamycin	HIP	PRM7	0.000103574	MADL	YDL039C	viable	0.000169454
Jawsamycin	HIP	NAT1	-0.00348282	MADL	YDL040C	viable	-0.00550031
Jawsamycin	HIP	YDL041W	-0.307251	MADL	YDL041W	viable	-0.279629
Jawsamycin	HIP	PRP11	0.0706223	MADL	YDL043C	inviable	0.0324645
Jawsamycin	HIP	MTF2	-0.0887631	MADL	YDL044C	viable	-0.109965
Jawsamycin	HIP	FAD1	-0.226301	MADL	YDL045C	inviable	-0.287794
Jawsamycin	HIP	MRP10	0.111411	MADL	YDL045W-A	viable	0.0878832
Jawsamycin	HIP	NPC2	-0.585747	MADL	YDL046W	viable	-0.91635
Jawsamycin	HIP	SIT4	1.13477	MADL	YDL047W	viable	1.02718
Jawsamycin	HIP	STP4	0.0545045	MADL	YDL048C	viable	0.0830629
Jawsamycin	HIP	KNH1	0.00363356	MADL	YDL049C	viable	0.00687782
Jawsamycin	HIP	YDL050C	-0.909421	MADL	YDL050C	viable	-1.38992
Jawsamycin	HIP	LHP1	-1.29134	MADL	YDL051W	viable	-1.76846
Jawsamycin	HIP	SLC1	-0.775059	MADL	YDL052C	viable	-1.13204
Jawsamycin	HIP	PBP4	0.0964465	MADL	YDL053C	viable	0.105145
Jawsamycin	HIP	MCH1	0.00114118	MADL	YDL054C	viable	0.0017475
Jawsamycin	HIP	PSA1	0.0123781	MADL	YDL055C	inviable	0.0189958
Jawsamycin	HIP	MBP1	-0.793249	MADL	YDL056W	viable	-0.978739
Jawsamycin	HIP	YDL057W	0.0870789	MADL	YDL057W	viable	0.122217
Jawsamycin	HIP	USO1	-0.225041	MADL	YDL058W	inviable	-0.371944
Jawsamycin	HIP	RAD59	0.0128977	MADL	YDL059C	viable	0.0149825
Jawsamycin	HIP	TSR1	-1.34447	MADL	YDL060W	inviable	-1.93377
Jawsamycin	HIP	RPS29B	4.67849	MADL	YDL061C	viable	2.52861
Jawsamycin	HIP	YDL062W	2.78871	MADL	YDL062W	viable	3.58817
Jawsamycin	HIP	YDL063C	1.66511	MADL	YDL063C	viable	2.45015
Jawsamycin	HIP	UBC9	1.17404	MADL	YDL064W	inviable	1.47911
Jawsamycin	HIP	PEX19	0.0254209	MADL	YDL065C	viable	0.0244518
Jawsamycin	HIP	IDP1	0.148939	MADL	YDL066W	viable	0.149062
Jawsamycin	HIP	COX9	-1.53558	MADL	YDL067C	viable	-1.68648
Jawsamycin	HIP	YDL068W	-0.0292972	MADL	YDL068W	viable	-0.0350209
Jawsamycin	HIP	BDF2	-1.21037	MADL	YDL070W	viable	-1.41003
Jawsamycin	HIP	YDL071C	0.106625	MADL	YDL071C	viable	0.131169
Jawsamycin	HIP	YET3	0.014108	MADL	YDL072C	viable	0.0189521
Jawsamycin	HIP	YDL073W	0.327506	MADL	YDL073W	viable	0.39974
Jawsamycin	HIP	BRE1	-3.77695	MADL	YDL074C	viable	-4.74909
Jawsamycin	HIP	RPL31A	-1.69263	MADL	YDL075W	viable	-0.383433
Jawsamycin	HIP	RXT3	-2.45389	MADL	YDL076C	viable	-2.31772
Jawsamycin	HIP	VAM6	-0.0393884	MADL	YDL077C	viable	-0.022883
Jawsamycin	HIP	MDH3	0.00967644	MADL	YDL078C	viable	0.0131019
Jawsamycin	HIP	MRK1	-0.0184368	MADL	YDL079C	viable	-0.02699
Jawsamycin	HIP	THI3	0.160098	MADL	YDL080C	viable	0.214218
Jawsamycin	HIP	RPP1A	5.61359	MADL	YDL081C	viable	2.51247
Jawsamycin	HIP	RPL13A	4.60752	MADL	YDL082W	viable	3.19454
Jawsamycin	HIP	RPS16B	7.02647	MADL	YDL083C	viable	4.03137
Jawsamycin	HIP	SUB2	-0.295321	MADL	YDL084W	inviable	-0.264102
Jawsamycin	HIP	NDE2	0.0256576	MADL	YDL085W	viable	0.0432608
Jawsamycin	HIP	YDL086W	-0.0813231	MADL	YDL086W	viable	-0.124458
Jawsamycin	HIP	LUC7	0.215367	MADL	YDL087C	inviable	0.272516
Jawsamycin	HIP	ASM4	-0.0292391	MADL	YDL088C	viable	-0.0350507
Jawsamycin	HIP	NUR1	-0.721895	MADL	YDL089W	viable	-0.501501
Jawsamycin	HIP	RAM1	0.341496	MADL	YDL090C	viable	0.27938
Jawsamycin	HIP	UBX3	1.04551	MADL	YDL091C	viable	0.86213
Jawsamycin	HIP	SRP14	0.0333956	MADL	YDL092W	inviable	0.0243821
Jawsamycin	HIP	PMT5	0.966191	MADL	YDL093W	viable	0.748295
Jawsamycin	HIP	YDL094C	0.37639	MADL	YDL094C	viable	0.231001
Jawsamycin	HIP	PMT1	0.112371	MADL	YDL095W	viable	0.120418
Jawsamycin	HIP	OPI6	1.83158	MADL	YDL096C	viable	2.09341
Jawsamycin	HIP	RPN6	1.13858	MADL	YDL097C	inviable	1.01561
Jawsamycin	HIP	SNU23	0.00146332	MADL	YDL098C	inviable	0.00233277
Jawsamycin	HIP	BUG1	-0.164295	MADL	YDL099W	viable	-0.194597
Jawsamycin	HIP	GET3	0.265957	MADL	YDL100C	viable	0.311481
Jawsamycin	HIP	DUN1	0.414957	MADL	YDL101C	viable	0.647678
Jawsamycin	HIP	NSE4	-0.244361	MADL	YDL105W	inviable	-0.321349
Jawsamycin	HIP	POL3	0.0292389	MADL	YDL102W	inviable	0.0286217
Jawsamycin	HIP	QRI1	-0.397198	MADL	YDL103C	inviable	-0.339341
Jawsamycin	HIP	QRI7	-0.0427547	MADL	YDL104C	viable	-0.0796877
Jawsamycin	HIP	PHO2	0.00897212	MADL	YDL106C		0.00711664
Jawsamycin	HIP	MSS2	-0.159259	MADL	YDL107W	viable	-0.243344
Jawsamycin	HIP	KIN28	0.159792	MADL	YDL108W	inviable	0.187633
Jawsamycin	HIP	YDL109C	-0.0479585	MADL	YDL109C	viable	-0.0553295
Jawsamycin	HIP	TMA17	-0.276841	MADL	YDL110C	viable	-0.415178
Jawsamycin	HIP	RRP42	6.49397	MADL	YDL111C	inviable	4.39554
Jawsamycin	HIP	TRM3	-0.445103	MADL	YDL112W	viable	-0.770706
Jawsamycin	HIP	ATG20	0.00240479	MADL	YDL113C	viable	0.00327127
Jawsamycin	HIP	YDL114W	-0.317813	MADL	YDL114W	viable	-0.464192
Jawsamycin	HIP	IWR1	-0.0623541	MADL	YDL115C	viable	-0.0755632
Jawsamycin	HIP	NUP84	0.566557	MADL	YDL116W	viable	0.399064
Jawsamycin	HIP	CYK3	-1.41036	MADL	YDL117W	viable	-1.34142
Jawsamycin	HIP	YDL118W	-0.0124309	MADL	YDL118W	viable	-0.0155334
Jawsamycin	HIP	YDL119C	-0.554592	MADL	YDL119C	viable	-0.837001
Jawsamycin	HIP	YFH1	-1.07567	MADL	YDL120W	inviable	-1.23218
Jawsamycin	HIP	YDL121C	-0.271556	MADL	YDL121C	viable	-0.379964
Jawsamycin	HIP	UBP1	-0.651766	MADL	YDL122W	viable	-0.736791
Jawsamycin	HIP	SNA4	0.00498143	MADL	YDL123W	viable	0.00639006
Jawsamycin	HIP	YDL124W	-0.797235	MADL	YDL124W	viable	-0.954302
Jawsamycin	HIP	HNT1	0.466979	MADL	YDL125C	viable	0.55028
Jawsamycin	HIP	CDC48	1.40107	MADL	YDL126C	inviable	1.4559
Jawsamycin	HIP	PCL2	-0.099689	MADL	YDL127W	viable	-0.104546
Jawsamycin	HIP	VCX1	-0.0542083	MADL	YDL128W	viable	-0.0786625
Jawsamycin	HIP	YDL129W	-1.30477	MADL	YDL129W	viable	-1.5015
Jawsamycin	HIP	RPP1B	7.08576	MADL	YDL130W	viable	6.42129
Jawsamycin	HIP	STF1	0.0106051	MADL	YDL130W-A	viable	0.0159589
Jawsamycin	HIP	LYS21	-0.309982	MADL	YDL131W	viable	-0.505342
Jawsamycin	HIP	CDC53	-0.204592	MADL	YDL132W	inviable	-0.244544
Jawsamycin	HIP	RPL41B	0.165643	MADL	YDL133C-A	viable	0.217627
Jawsamycin	HIP	SRF1	0.129315	MADL	YDL133W	viable	0.159188
Jawsamycin	HIP	PPH21	-0.929587	MADL	YDL134C	viable	-0.836261
Jawsamycin	HIP	RDI1	-1.1576	MADL	YDL135C	viable	-1.14955
Jawsamycin	HIP	RPL35B	5.62508	MADL	YDL136W	viable	4.4803
Jawsamycin	HIP	ARF2	0.835412	MADL	YDL137W	viable	0.758046
Jawsamycin	HIP	RGT2	-0.00417107	MADL	YDL138W	viable	-0.00589689
Jawsamycin	HIP	SCM3	-0.339489	MADL	YDL139C	inviable	-0.442002
Jawsamycin	HIP	RPO21	-2.91462	MADL	YDL140C	inviable	-2.20223
Jawsamycin	HIP	BPL1	-0.576569	MADL	YDL141W	inviable	-0.652734
Jawsamycin	HIP	CRD1	-0.048519	MADL	YDL142C	viable	-0.0500214
Jawsamycin	HIP	CCT4	2.57586	MADL	YDL143W	inviable	1.07524
Jawsamycin	HIP	YDL144C	2.86936	MADL	YDL144C	viable	1.47768
Jawsamycin	HIP	COP1	-7.8543	MADL	YDL145C	inviable	-7.34192
Jawsamycin	HIP	LDB17	-0.648411	MADL	YDL146W	viable	-0.828136
Jawsamycin	HIP	RPN5	0.76822	MADL	YDL147W	inviable	0.507257
Jawsamycin	HIP	NOP14	-0.0950315	MADL	YDL148C	inviable	-0.118977
Jawsamycin	HIP	ATG9	0.00694388	MADL	YDL149W	viable	0.00922214
Jawsamycin	HIP	RPC53	-0.171397	MADL	YDL150W	inviable	-0.0619329
Jawsamycin	HIP	BUD30	-2.02038	MADL	YDL151C		-1.16019
Jawsamycin	HIP	YDL152W	-0.245375	MADL	YDL152W	inviable	-0.112667
Jawsamycin	HIP	SAS10	-0.533177	MADL	YDL153C	inviable	-0.876437
Jawsamycin	HIP	MSH5	-0.0516415	MADL	YDL154W	viable	-0.0748257
Jawsamycin	HIP	CLB3	0.036132	MADL	YDL155W	viable	0.0509316
Jawsamycin	HIP	CMR1	-0.174164	MADL	YDL156W	viable	-0.144661
Jawsamycin	HIP	YDL157C	-0.276653	MADL	YDL157C	viable	-0.231192
Jawsamycin	HIP	YDL158C	-0.268779	MADL	YDL158C	viable	-0.211499
Jawsamycin	HIP	STE7	-1.04419	MADL	YDL159W	viable	-0.943792
Jawsamycin	HIP	DHH1	3.86223	MADL	YDL160C	viable	2.97517
Jawsamycin	HIP	ENT1	-0.0693024	MADL	YDL161W	viable	-0.0605149
Jawsamycin	HIP	YDL162C	-1.26581	MADL	YDL162C	viable	-1.80713
Jawsamycin	HIP	CDC9	-0.187874	MADL	YDL164C	inviable	-0.298098
Jawsamycin	HIP	CDC36	1.55876	MADL	YDL165W	inviable	1.21477
Jawsamycin	HIP	FAP7	-0.87513	MADL	YDL166C	inviable	-1.13056
Jawsamycin	HIP	NRP1	-0.108357	MADL	YDL167C	viable	-0.123307
Jawsamycin	HIP	SFA1	-0.946284	MADL	YDL168W	viable	-0.801099
Jawsamycin	HIP	YDL172C	-0.00771819	MADL	YDL172C	viable	-0.00628924
Jawsamycin	HIP	UGX2	0.024592	MADL	YDL169C	viable	0.030086
Jawsamycin	HIP	UGA3	-0.463045	MADL	YDL170W	viable	-0.443966
Jawsamycin	HIP	GLT1	-0.977204	MADL	YDL171C	viable	-1.10403
Jawsamycin	HIP	PAR32	-0.67467	MADL	YDL173W	viable	-0.541924
Jawsamycin	HIP	DLD1	0.0381633	MADL	YDL174C	viable	0.0323984
Jawsamycin	HIP	AIR2	0.131425	MADL	YDL175C	viable	0.125763
Jawsamycin	HIP	YDL176W	-0.0727987	MADL	YDL176W	viable	-0.0918085
Jawsamycin	HIP	YDL177C	0.0399697	MADL	YDL177C	viable	0.0600031
Jawsamycin	HIP	DLD2	1.30388	MADL	YDL178W	viable	1.29377
Jawsamycin	HIP	PCL9	0.782429	MADL	YDL179W	viable	0.880006
Jawsamycin	HIP	YDL180W	1.21509	MADL	YDL180W	viable	1.48694
Jawsamycin	HIP	INH1	0.17861	MADL	YDL181W	viable	0.184357
Jawsamycin	HIP	LYS20	-0.0213771	MADL	YDL182W	viable	-0.0175455
Jawsamycin	HIP	YDL183C	-0.105235	MADL	YDL183C	viable	-0.113778
Jawsamycin	HIP	RPL41A	-0.231639	MADL	YDL184C	viable	-0.192031
Jawsamycin	HIP	VMA1	-0.25644	MADL	YDL185W	viable	-0.284299
Jawsamycin	HIP	YDL186W	-0.0576439	MADL	YDL186W	viable	-0.0707801
Jawsamycin	HIP	YDL187C	-0.204306	MADL	YDL187C	viable	-0.179783
Jawsamycin	HIP	PPH22	0.257106	MADL	YDL188C	viable	0.459862
Jawsamycin	HIP	RBS1	-1.16936	MADL	YDL189W	viable	-1.11612
Jawsamycin	HIP	UFD2	-2.83287	MADL	YDL190C	viable	-3.21996
Jawsamycin	HIP	RPL35A	19.8133	MADL	YDL191W	viable	4.97987
Jawsamycin	HIP	ARF1	4.358	MADL	YDL192W	viable	2.23337
Jawsamycin	HIP	SNF3	-0.71747	MADL	YDL194W	viable	-0.588084
Jawsamycin	HIP	SEC31	0.325289	MADL	YDL195W	inviable	0.252644
Jawsamycin	HIP	YDL196W	-0.0861069	MADL	YDL196W	inviable	-0.048001
Jawsamycin	HIP	ASF2	0.233736	MADL	YDL197C	viable	0.391791
Jawsamycin	HIP	GGC1	-6.66695	MADL	YDL198C	viable	-3.08683
Jawsamycin	HIP	YDL199C	0.043665	MADL	YDL199C	viable	0.0382234
Jawsamycin	HIP	MGT1	0.107045	MADL	YDL200C	viable	0.0984389
Jawsamycin	HIP	TRM8	0.782788	MADL	YDL201W	viable	0.617528
Jawsamycin	HIP	MRPL11	-0.187101	MADL	YDL202W	viable	-0.127342
Jawsamycin	HIP	ACK1	-3.62609	MADL	YDL203C	viable	-2.23865
Jawsamycin	HIP	RTN2	-0.221179	MADL	YDL204W	viable	-0.179303
Jawsamycin	HIP	HEM3	-0.920879	MADL	YDL205C	inviable	-0.862613
Jawsamycin	HIP	YDL206W	-1.9485	MADL	YDL206W	viable	-2.28128
Jawsamycin	HIP	NHP2	1.39106	MADL	YDL208W	inviable	1.93681
Jawsamycin	HIP	CWC2	-0.239061	MADL	YDL209C	inviable	-0.232312
Jawsamycin	HIP	UGA4	-0.651259	MADL	YDL210W	viable	-0.550309
Jawsamycin	HIP	YDL211C	-4.76979	MADL	YDL211C	viable	-2.53967
Jawsamycin	HIP	SHR3	0.198543	MADL	YDL212W	inviable	0.189796
Jawsamycin	HIP	NOP6	-0.101283	MADL	YDL213C	viable	-0.097547
Jawsamycin	HIP	PRR2	0.0421922	MADL	YDL214C	viable	0.045076
Jawsamycin	HIP	GDH2	2.93902	MADL	YDL215C	viable	2.13967
Jawsamycin	HIP	RRI1	-3.34651	MADL	YDL216C	viable	-2.75612
Jawsamycin	HIP	TIM22	0.0799631	MADL	YDL217C	inviable	0.0908643
Jawsamycin	HIP	YDL218W	-0.183544	MADL	YDL218W	viable	-0.191125
Jawsamycin	HIP	DTD1	-0.0162275	MADL	YDL219W	viable	-0.017389
Jawsamycin	HIP	CDC13	0.0472013	MADL	YDL220C	inviable	0.0590472
Jawsamycin	HIP	YDL221W	0.0166448	MADL	YDL221W	inviable	0.0231283
Jawsamycin	HIP	FMP45	0.00446821	MADL	YDL222C	viable	0.00522425
Jawsamycin	HIP	HBT1	1.44996	MADL	YDL223C	viable	0.921064
Jawsamycin	HIP	WHI4	0.293739	MADL	YDL224C	viable	0.36984
Jawsamycin	HIP	SHS1	-0.00945692	MADL	YDL225W	viable	-0.0127892
Jawsamycin	HIP	GCS1	-1.02675	MADL	YDL226C	viable	-0.971912
Jawsamycin	HIP	HO	-0.0615053	MADL	YDL227C	viable	-0.0617404
Jawsamycin	HIP	SSB1	-2.80265	MADL	YDL229W	viable	-2.46039
Jawsamycin	HIP	PTP1	-4.44388	MADL	YDL230W	viable	-3.98145
Jawsamycin	HIP	BRE4	-0.928994	MADL	YDL231C	viable	-0.895072
Jawsamycin	HIP	OST4	0.0141647	MADL	YDL232W	viable	0.0162033
Jawsamycin	HIP	YDL233W	-0.537039	MADL	YDL233W	viable	-0.654492
Jawsamycin	HIP	GYP7	-3.60827	MADL	YDL234C	viable	-3.74979
Jawsamycin	HIP	YPD1	1.29439	MADL	YDL235C	inviable	1.43181
Jawsamycin	HIP	PHO13	0.666488	MADL	YDL236W	viable	0.769939
Jawsamycin	HIP	AIM6	-0.022774	MADL	YDL237W	viable	-0.0236897
Jawsamycin	HIP	GUD1	0.00245091	MADL	YDL238C	viable	0.00271082
Jawsamycin	HIP	ADY3	0.0840378	MADL	YDL239C	viable	0.0569882
Jawsamycin	HIP	LRG1	1.78982	MADL	YDL240W	viable	1.79223
Jawsamycin	HIP	NTH1	0.0985109	MADL	YDR001C	viable	0.120796
Jawsamycin	HIP	YDL241W	-0.443572	MADL	YDL241W	viable	-0.640636
Jawsamycin	HIP	YDL242W	0.0157261	MADL	YDL242W	viable	0.0176842
Jawsamycin	HIP	AAD4	-0.371033	MADL	YDL243C	viable	-0.429281
Jawsamycin	HIP	YRB1	-2.17464	MADL	YDR002W	inviable	-2.4333
Jawsamycin	HIP	RCR2	0.229411	MADL	YDR003W	viable	0.258052
Jawsamycin	HIP	RAD57	-0.0239201	MADL	YDR004W	viable	-0.0272827
Jawsamycin	HIP	MAF1	-1.25405	MADL	YDR005C	viable	-0.87462
Jawsamycin	HIP	SOK1	0.335943	MADL	YDR006C	viable	0.217987
Jawsamycin	HIP	TRP1	-0.0167041	MADL	YDR007W	viable	-0.0197961
Jawsamycin	HIP	YDR008C	0.0120727	MADL	YDR008C	viable	0.0115426
Jawsamycin	HIP	GAL3	0.00709863	MADL	YDR009W	viable	0.00628687
Jawsamycin	HIP	YDR010C	-1.50085	MADL	YDR010C	viable	-0.85782
Jawsamycin	HIP	SNQ2	-3.66081	MADL	YDR011W	viable	-2.15253
Jawsamycin	HIP	PSF1	-1.37206	MADL	YDR013W	inviable	-1.40308
Jawsamycin	HIP	RAD61	-0.217737	MADL	YDR014W	viable	-0.224673
Jawsamycin	HIP	YDR015C	-0.205064	MADL	YDR015C	viable	-0.296556
Jawsamycin	HIP	DAD1	-0.0297661	MADL	YDR016C	inviable	-0.0332551
Jawsamycin	HIP	KCS1	-3.09946	MADL	YDR017C	viable	-2.59619
Jawsamycin	HIP	YDR018C	-2.67312	MADL	YDR018C	viable	-2.87488
Jawsamycin	HIP	GCV1	0.201017	MADL	YDR019C	viable	0.274386
Jawsamycin	HIP	DAS2	-0.404013	MADL	YDR020C	viable	-0.361414
Jawsamycin	HIP	FAL1	-1.15221	MADL	YDR021W	inviable	-1.38951
Jawsamycin	HIP	CIS1	-0.0583272	MADL	YDR022C	viable	-0.0504047
Jawsamycin	HIP	SES1	0.0123249	MADL	YDR023W	inviable	0.0148588
Jawsamycin	HIP	FYV1	6.17166	MADL	YDR024W	viable	3.34991
Jawsamycin	HIP	RPS11A	3.8496	MADL	YDR025W	viable	2.12907
Jawsamycin	HIP	NSI1	-0.251867	MADL	YDR026C	viable	-0.326862
Jawsamycin	HIP	REG1	0.657649	MADL	YDR028C	viable	0.967947
Jawsamycin	HIP	YDR029W	-0.324296	MADL	YDR029W	viable	-0.302723
Jawsamycin	HIP	RAD28	0.0232353	MADL	YDR030C	viable	0.0260714
Jawsamycin	HIP	MIC14	0.00193374	MADL	YDR031W	viable	0.0019681
Jawsamycin	HIP	PST2	-3.20209	MADL	YDR032C	viable	-3.53141
Jawsamycin	HIP	LYS14	-0.115698	MADL	YDR034C	viable	-0.149144
Jawsamycin	HIP	ARO3	0.00985296	MADL	YDR035W	viable	0.00885967
Jawsamycin	HIP	EHD3	-0.0430403	MADL	YDR036C	viable	-0.0587403
Jawsamycin	HIP	KRS1	0.0269629	MADL	YDR037W	inviable	0.0355728
Jawsamycin	HIP	RSM10	-0.000530718	MADL	YDR041W	inviable	-0.000599851
Jawsamycin	HIP	YDR042C	-0.283697	MADL	YDR042C	viable	-0.380791
Jawsamycin	HIP	NRG1	-0.226833	MADL	YDR043C	viable	-0.328181
Jawsamycin	HIP	HEM13	-0.10772	MADL	YDR044W	inviable	-0.191108
Jawsamycin	HIP	RPC11	0.0534155	MADL	YDR045C	inviable	0.0385319
Jawsamycin	HIP	BAP3	0.0702471	MADL	YDR046C	viable	0.0926418
Jawsamycin	HIP	HEM12	0.0241999	MADL	YDR047W	inviable	0.0217199
Jawsamycin	HIP	YDR048C	-0.0298924	MADL	YDR048C	viable	-0.0377776
Jawsamycin	HIP	VMS1	0.608615	MADL	YDR049W	viable	0.762176
Jawsamycin	HIP	TPI1	-0.0260653	MADL	YDR050C	inviable	-0.0285854
Jawsamycin	HIP	DET1	-0.122314	MADL	YDR051C	viable	-0.17495
Jawsamycin	HIP	DBF4	8.63644	MADL	YDR052C	inviable	2.62576
Jawsamycin	HIP	YDR053W	-2.22055	MADL	YDR053W	inviable	-2.22904
Jawsamycin	HIP	CDC34	-0.609705	MADL	YDR054C	inviable	-0.453923
Jawsamycin	HIP	YDR056C	-0.209218	MADL	YDR056C	viable	-0.33354
Jawsamycin	HIP	YOS9	0.035361	MADL	YDR057W	viable	0.0337727
Jawsamycin	HIP	TGL2	0.00226531	MADL	YDR058C	viable	0.00330878
Jawsamycin	HIP	UBC5	0.00542046	MADL	YDR059C	viable	0.00644947
Jawsamycin	HIP	MAK21	5.12244	MADL	YDR060W	inviable	4.03666
Jawsamycin	HIP	YDR061W	0.00885251	MADL	YDR061W	viable	0.0108704
Jawsamycin	HIP	LCB2	-0.122399	MADL	YDR062W	inviable	-0.175225
Jawsamycin	HIP	AIM7	-0.310915	MADL	YDR063W	viable	-0.471836
Jawsamycin	HIP	RPS13	10.5485	MADL	YDR064W	inviable	3.85787
Jawsamycin	HIP	RRG1	-0.0716434	MADL	YDR065W	viable	-0.0603641
Jawsamycin	HIP	OCA6	-0.0344539	MADL	YDR067C	viable	-0.0213338
Jawsamycin	HIP	DOS2	0.036141	MADL	YDR068W	viable	0.0379899
Jawsamycin	HIP	DOA4	-2.0402	MADL	YDR069C	viable	-2.08276
Jawsamycin	HIP	FMP16	-1.27528	MADL	YDR070C	viable	-1.20287
Jawsamycin	HIP	PAA1	-0.665958	MADL	YDR071C	viable	-0.569922
Jawsamycin	HIP	IPT1	-6.07803	MADL	YDR072C	viable	-4.87051
Jawsamycin	HIP	SNF11	-0.374329	MADL	YDR073W	viable	-0.315665
Jawsamycin	HIP	TPS2	-0.536196	MADL	YDR074W	viable	-0.586307
Jawsamycin	HIP	SHU2	-0.0233762	MADL	YDR078C	viable	-0.03205
Jawsamycin	HIP	PPH3	-1.56457	MADL	YDR075W	viable	-1.1206
Jawsamycin	HIP	RAD55	0.0370357	MADL	YDR076W	viable	0.0457529
Jawsamycin	HIP	SED1	2.70901	MADL	YDR077W	viable	0.505072
Jawsamycin	HIP	PET100	0.156404	MADL	YDR079W	viable	0.196343
Jawsamycin	HIP	VPS41	0.044493	MADL	YDR080W	viable	0.0502478
Jawsamycin	HIP	PDC2	0.0117989	MADL	YDR081C	inviable	0.014631
Jawsamycin	HIP	STN1	0.694653	MADL	YDR082W	inviable	0.517496
Jawsamycin	HIP	RRP8	0.0290446	MADL	YDR083W	viable	0.0312375
Jawsamycin	HIP	TVP23	-1.60938	MADL	YDR084C	viable	-1.37248
Jawsamycin	HIP	AFR1	-0.55402	MADL	YDR085C	viable	-0.567891
Jawsamycin	HIP	SSS1	0.0568658	MADL	YDR086C	inviable	0.0465459
Jawsamycin	HIP	RRP1	-0.474751	MADL	YDR087C	inviable	-0.480055
Jawsamycin	HIP	SLU7	0.0323693	MADL	YDR088C	inviable	0.0515011
Jawsamycin	HIP	YDR089W	-0.00337033	MADL	YDR089W	viable	-0.00596083
Jawsamycin	HIP	RLI1	-0.010306	MADL	YDR091C	inviable	-0.0109506
Jawsamycin	HIP	DNF2	2.11409	MADL	YDR093W	viable	2.97407
Jawsamycin	HIP	YDR094W	-0.635893	MADL	YDR094W	viable	-0.77843
Jawsamycin	HIP	YDR095C	3.45512	MADL	YDR095C	viable	4.23453
Jawsamycin	HIP	GIS1	-2.09202	MADL	YDR096W	viable	-2.5957
Jawsamycin	HIP	MSH6	-0.0665684	MADL	YDR097C	viable	-0.0856031
Jawsamycin	HIP	GRX3	0.0750317	MADL	YDR098C	viable	0.0910061
Jawsamycin	HIP	BMH2	-0.840967	MADL	YDR099W	viable	-0.808589
Jawsamycin	HIP	TVP15	0.162586	MADL	YDR100W	viable	0.239346
Jawsamycin	HIP	ARX1	2.22099	MADL	YDR101C	viable	2.41171
Jawsamycin	HIP	YDR102C	-0.0216794	MADL	YDR102C	viable	-0.0195279
Jawsamycin	HIP	STE5	-0.268157	MADL	YDR103W	viable	-0.33469
Jawsamycin	HIP	SPO71	-0.004225	MADL	YDR104C	viable	-0.00466083
Jawsamycin	HIP	TMS1	-0.967249	MADL	YDR105C	viable	-0.995931
Jawsamycin	HIP	TMN2	0.0046205	MADL	YDR107C	viable	0.00622943
Jawsamycin	HIP	TRS85	-0.00391627	MADL	YDR108W	viable	-0.0045073
Jawsamycin	HIP	YDR109C	0.00452061	MADL	YDR109C	viable	0.00585591
Jawsamycin	HIP	FOB1	-0.132672	MADL	YDR110W	viable	-0.11298
Jawsamycin	HIP	ALT2	0.710819	MADL	YDR111C	viable	0.690338
Jawsamycin	HIP	IRC2	-0.00435293	MADL	YDR112W	viable	-0.00574662
Jawsamycin	HIP	PDS1	-0.0360153	MADL	YDR113C	inviable	-0.0373323
Jawsamycin	HIP	YDR114C	-1.17063	MADL	YDR114C	viable	-0.947283
Jawsamycin	HIP	YDR115W	-6.48527	MADL	YDR115W	viable	-2.92284
Jawsamycin	HIP	MRPL1	1.24333	MADL	YDR116C	viable	1.1202
Jawsamycin	HIP	TMA64	0.589817	MADL	YDR117C	viable	0.458598
Jawsamycin	HIP	APC4	0.0115201	MADL	YDR118W	inviable	0.0167435
Jawsamycin	HIP	VBA4	-0.376457	MADL	YDR119W	viable	-0.466278
Jawsamycin	HIP	TRM1	0.154857	MADL	YDR120C	viable	0.136754
Jawsamycin	HIP	DPB4	-0.839678	MADL	YDR121W	viable	-1.01483
Jawsamycin	HIP	KIN1	-0.0059934	MADL	YDR122W	viable	-0.00835642
Jawsamycin	HIP	INO2	0.0127818	MADL	YDR123C	viable	0.0200669
Jawsamycin	HIP	YDR124W	-0.397934	MADL	YDR124W	viable	-0.553852
Jawsamycin	HIP	ECM18	1.10506	MADL	YDR125C	viable	0.88007
Jawsamycin	HIP	SWF1	1.18415	MADL	YDR126W	viable	1.08864
Jawsamycin	HIP	ARO1	-0.0908391	MADL	YDR127W	viable	-0.0943272
Jawsamycin	HIP	MTC5	-0.00901973	MADL	YDR128W	viable	-0.00834969
Jawsamycin	HIP	SAC6	-0.305127	MADL	YDR129C	viable	-0.294808
Jawsamycin	HIP	FIN1	-0.215647	MADL	YDR130C	viable	-0.148814
Jawsamycin	HIP	YDR131C	0.0299552	MADL	YDR131C	viable	0.0273215
Jawsamycin	HIP	YDR132C	-0.0535569	MADL	YDR132C	viable	-0.0454031
Jawsamycin	HIP	YDR133C	0.177704	MADL	YDR133C	viable	0.140707
Jawsamycin	HIP	YCF1	-0.889364	MADL	YDR135C	viable	-0.675488
Jawsamycin	HIP	VPS61	1.30689	MADL	YDR136C	viable	1.08849
Jawsamycin	HIP	RGP1	0.261846	MADL	YDR137W	viable	0.361537
Jawsamycin	HIP	HPR1	0.152665	MADL	YDR138W	viable	0.156491
Jawsamycin	HIP	RUB1	-0.0133279	MADL	YDR139C	viable	-0.0133088
Jawsamycin	HIP	MTQ2	-0.181434	MADL	YDR140W	viable	-0.123477
Jawsamycin	HIP	DOP1	1.76204	MADL	YDR141C	inviable	1.19632
Jawsamycin	HIP	PEX7	-1.07481	MADL	YDR142C	viable	-1.26038
Jawsamycin	HIP	SAN1	-1.53172	MADL	YDR143C	viable	-1.55694
Jawsamycin	HIP	MKC7	0.00604186	MADL	YDR144C	viable	0.0077167
Jawsamycin	HIP	TAF12	-3.1205	MADL	YDR145W	inviable	-1.68179
Jawsamycin	HIP	SWI5	0.111224	MADL	YDR146C	viable	0.075681
Jawsamycin	HIP	CTH1	-3.53847	MADL	YDR151C	viable	-2.37701
Jawsamycin	HIP	KGD2	-0.307563	MADL	YDR148C	viable	-0.338242
Jawsamycin	HIP	YDR149C	-0.000702505	MADL	YDR149C	viable	-0.000918002
Jawsamycin	HIP	NUM1	-1.6339	MADL	YDR150W	viable	-1.853
Jawsamycin	HIP	GIR2	-0.111863	MADL	YDR152W	viable	-0.133735
[truncated: 9,120 more rows]

## Sheet: Raw Data Resistance Val Fig 2e
Well	OD600	Compound	Concentration	Strain	Replicate	plate #	NormOD
[truncated: 264 more rows]

[truncated: 6 more sheets: Raw Data IC50 Fig 3a, Raw Data FACS Fig 3bc, Raw Data Lum Sup Fig 1, Raw Data HIP Validation Fig 2a, Raw Data HOP Validation Fig 2b, Raw Data Toolcompounds]
