# Supplementary material for: Jawsamycin exhibits in vivo antifungal properties by inhibiting Spt14/Gpi3-mediated biosynthesis of glycosylphosphatidylinositol
Source: Nat Commun. 2020 Jul 7;11:3387. doi: 10.1038/s41467-020-17221-5 (PMC7341893; doi:10.1038/s41467-020-17221-5)
Supplement: Supplementary file 4 — Source Data [file 41467_2020_17221_MOESM4_ESM.zip › Source Data/SourceData_JawsamycinBGCSequence.txt]

CCCGTAGAGTCGGCCGTTCCCGGCTCCGCGATGGGGGATGAGCAGGTGTCTTCTTCCGGCGAGCCCTACCAGCTCGCCCCGGCGAGCAGCTCGCCGTGGTCACGCTCGAGGCCGGCCTGGCGGAGGTCGGACTCCACCATCATCCGCATCAGCTCCACGAAACCGGTCTCCGGCTCCCAGCCCAGCTCCCGGCGGGCGTCGCCGTAGTCGGCGCACAGCGTCTCGACCTCGGCGGGCCGCACCAGCGCCGGGTCGACCACGACGTGCTCCTCCCAGTCCAGGTCCGCGGCCTCGAAGGCGATGCGCGCGGCGTCCCGCACCGAGTGCATCCGGCCCGTGCCCACCACGTAGTCCCTGGCCTTGTCCTGTTGCAGCATCAGGTGCATCGCACGGACGTAGTCCCCCGCGAAGCCCCAGTCGCGCACCGCGTCCAGGTTGCCGAGGAGCAGCTTGTCCTGGAGGCCCAGCTTGATCTGCGCCACGGCGAGGGAGATCTTCCGGGTCACGAACTCCGCTCCGCGGCGGGGGGATTCGTGGTTGAAGAGGATGCCCGAGACCCCGAACACCCCGTAGGACTCCCGGTAGTTCTGGGTGATGTAGTGGCCGTAGGCCTTGGCCACCCCGTAGGGGCTGCGCGGGTGGAAGGGGGTCTGCTCGCTCTGCGGCGACTCCACCACCTTCCCGAACATCTCCGAGGAGGATGCCTGGTAGAAGCGGATCTGGCCGTGGCCGTCGCTCCCGCCCGTGGACTTGCCCAGCCCGCTCACCATCCGGATCGCTTCGAGCATGCGCAGCACCCCGGTGCCGTTGACTTCGGTGACGAGCTCGGGCTGCTGCCAGGACATGGGCACGAAGGAGACGGCCCCCAGGTTGTACACCTCGTCCGGCTGCACCAGGTCCACAGCCGAGACCAGGCTCCCCTGGTCCATCAAGTCACCGTCCACGAACGCGAGGTCGGGTATCAGCTTGGCCACCCGGTCTTTGCGCGGGTTGGCCTGCCCTCGGGTCAGCCCCCACACCTGATAGCCCTCGGCGAGCAGATGCTCGGCGAGGTACGAGCCGTCCTGCCCGGTGATTCCGGTGATCAGCGCGCGCTTGGACATTCGGTCCCCTTTCACTGCCACGGACAAAGCCGGTCGAGGGCCGCAAGTCCTCACCCAACGGTCGGCAGGCTCACGGAATCACGGAGCGGGCTACGGAATTTCCGAGTCTTCGCCCGCGAACCGCGGAGCCGCCGGCTCGAAGTGCGTGCAATGACGGGTGCGCCGTAGTACTCCTGGAGGGTCTCGGAGGCAGGCCCGCTTCACCTGGAGGACCGATGGCCGTTCGCCGTGTCGTGCCCAATGTCCGGTCGGAGGCCGCGCAGGAGAGCCGGGAGTTCTACGGCCTGCTGGGCTTCGAAGAGGTCATGAACCACGGCTGGGTCATGACGCTCGCCTCGCCGTCCAGTCCGGCGGCGCAGGTCAGCTTCATGGCCGGCGACAAGACCGCGCCGGTCGTCCCCGACATGAGTGTCGAGGTGGACGACGTGGACGCGGCCTATGCGGCCGTGCGGGACAGCGGCGCGGAGATCGTTCACCCCCTCCAGGACGAGGAGTGGGGCGTGCGGCGGTTCTTCGTCCGCGATCCCAATGGCCGGGTGGTCAACGTGCTGGGCCACCGCTGACGTCCTCCCGCGCGCCGCGGTCGCTGATTCAGGCGGGGGCCAGGCGGAAGATCCGCAGGTTGCGGCCGGAACTGCGGGCGTAACCCTCGTACGGGGGCCAGAACTTCACCATGTGGTCCCATGCGGCGGTTCGCTCGGAACCGTCGAGGAGGGTGGCGGTCACCTTGACGGTGCGCCCGAAGCGCGTGATGGCCGCCTGGGGGGTGGTGAGGAGGTTCCGGGACCACGCGGGGTGGTGGGGTTTGCCCGAGTTGCTGGCGACGATGAGGTAGCTGCCGTCGGCTTCGGGGTGGCACAGCAGCGGAACCTGGCGGGGCCGGCCGCTGACGCTGCCGGTCGTGGTGAGCATCAGGGACGGCAGCAAGGCGGGCATGACGAGCACCCGGCCGCCGGTCAAGCGGTGGGCGGCGCGGTCGACGCTCGGTGCGATGGTGGACATGGCGCGCAGGAAGTAGGTGTTCGCATCGGCCTTCTTGATGGCCCGCAGCGCGAGGCCCTCGCACTTCGCCACGCCGGCCGCAGCGACCTTGAAGCCCCGGTGGAACAGGGTCAGGGAGCCGGGTACGTCGACGGACGGACGGCGGTGCCGGATCGCGTGGACGACGGCATCCGCGGCCTCCTCCGGTGAGGCGGGCGGAAGGAAGTCGGCGATACGGGGCATCCGGAAGCCGTTGCCGGCCGTGCCCGTCCGCACCAGGGTCACGCCTATGCCGGATCCTGATCCGGCCAGTTCGCTCCGCAGCATCTCGGTGTACGCCTCGACGGCCGCCTTCACCGCGGCGCAGGAAGCGGCAGCGCCCTCGCCGGACATCCGCCCCTCCCCCGGCCCCACCGCCACGATCTGCCCTCCGCCGGCAGAGCGCATCAGCGGCAGCACCGCCCGCACCGAGCAGACCAGCGCGTCGTACCCCGCGCGCATGGCCGACTGCGCCTGCTCGACGGTCATCCCCTCGGCGTCAGCAGCGCCATGCATGCGGACGGCGTTGTGGATCAGGACGTCGATCCGCCCGTGCTCGGCGTGGACGGCGGCGATCCACGCTTCGAGGGCGGCGCGGTCGGTCACATCGACATCGGTGAACGTGATCGACGTGTCCTGGGGTGCCCGCTCGGGGTCACTGGGGCTGCGCTCCGGACCGGGCGCGGAGTGGTCGCCCACGTGCACGCGGGCCCCGGCGTCGGCCAGGGCCCGGGCCAGAGACCGGCCGAGGCCCGCAGTTCCGCCGGTGACCAGGCACACCCGGCCGGCCGGCGACTCGCCTGCCGGCCTGCGCTGACTAGGGATCACGGTGCCGTCCTTTCGTTGTGCCGCGCGGTGTCGTGCGCCGGACGGGAACCTATGTCCCGGTCGTCGAAGTCGTCGAAGTTGTCGGAGTCGTCGGAGCGGACAGGAGCATGGACACCGCCGGGTGACGGGCGATGTCGTCCGGGTGGATGAACAGCGGTGTGAGTGCGATGTCGCTCTGCGGGACCCGGATCTTCGGGCCGATCGGCTTGGCTCCCAGCCGCTCCCACAAGGCAGTGCTCGTCTCCGAGGTGCCCTCGCAGTAGACGCCCAGCCCCCGGGGATGAATGTGCTTCAGCGTGGCGACCGCGAGGCTGAGAAAGGCTCCCCGGTTCGTGGTTCCGGGCCGGACGGCGGCCAGCGCGCCGTGGATGTGGGGCGGCAGGTCAGGGGGATAGTGCGCGTCGACCAGGTCCATGAGCGTGAGGCAGCGTTCGGCTACGGGACCGGTCGCGGCGACGATGTCGGCGCGGAATGCCTCGTGCTCCTCGGCGGTGAGAGGGGCGGCGCGCTCGGACGGTTCCCAGACCACGACGGCGTCCCGGTCGGGCGAGATGAGGGCGGTTCCCTCGTGCTGGACCATGAAGCGTACCCAGGCGTGCATGAAGCCCGTGATGTACCGCTCCCGCTGCGGGAGCCCGTGCGGGACCATCCAGCTGGTCACCGGGGTGTCGCGGAACGCGTCGGTCAGGATGTCGGCGATCTCGTCGAAATCCTCGGACGCTTCCACGTCGCGGGCCGCCGTGCCTCCGGTCACCTGGTCTCCGGTCACTGTGTCTCCCTCCGCTGACCACCGCGTCCTCACCCGGACCGGTCGCGACCCGATAGTGCCTCGGAAATCCACCTGCGTTCCGGCTGCCTTGCACAGCTCGTCGCGAGGGGCCATGTGATCGGTCGCGCCCTGGTAATGACAGCGGTGTTTCGCCGGAACCGGTCGGTGGCGCCGCCCTGGAAATCCGCGCGCCCCCACCTCATGGGCACTTCTTCCGTCATCAGCGGGAACTCCGCCACCGCGAGTTCACTTCATCCTCCGGAATACCGGGAAGACCGGGAAGACCGTTTCACCGTGGGATAGTTGAGGGATGCACCGAGGAGGCACGCGGGTTCCCGCAGGTGGCAGCGCATCCATCCGAAGAGGTCGCATGCAGGGCGCCGGGGTTCCGGTACGGCTGCGCCCTGTCCGTTCCGGCGCGACGGCTGCATACTCACGCTGACTATGAGGCTGTAGCTCAGGAAGCCAGGGAAACCAGGGAAACCAGGATGGCCGCGCAGGCCCATCACCATTCCTCGGGACAATCTCACACGACTTTGCCGAGGCCTGCCCGGCGATCGGACTGACGAACCGACGTATCTGCTGAAGCGGGGAGATCTCCGATGTCGAGGCGAAGCAGCAAGGAGATGCCGTTAGACGACCGGGTCCGCTGCGGAAACAGGCGGCCGGCGAACGGGACCGTGTACGCACAGGTGCAGCTCACGGGTGGGCCCGTACATCAGAACCCGCCGTTCCGCGGCGTCTATCCGGTCCTGCACACCACCGAGCTGGGCAGCGTCACGGCGTACCGGGTCGAGTTCCGCGCGGCCGGCTCCGGTCCGCACACGCTGGAGGCCGGCCCGGGTCAGCACGCCCTCGTGCTGAGTGCGCTCGGCGCGATAAGGGTCGCGCGGGCCGAGCGCGAGCTCGTCGTCCGGGACGAGGCGGCGGCGCTGTGCGACACCCGGCTCCCGTTGGGCATCGGCCCGGGGGCGAGGAACCAGGTGGCCGAGGCCGTCGTGATGGTCTTCCCGGGGTCGGCGGTGCCGACGGTCCTGCCGGGTGCGGGCGAGCCGCCGTACGAGGTGCGCGACGCCGCGGCCTCGGGAGCGCTGCTCCGCCGGTTCCTCGTCGAAGCGGCCACCCGGGCGCCGGGGCTGCGCGCGCCGGAGGCGGCCCGGTTCGGCGACGCCGCCCTGCAACTGGCCGCGGCGGTGCTCGAACGACACTTCTGCGACGTCGGCGAGGCGGGACCGCCGGCCCAGCAGCACGAGCTGATGACGCGCATGCGCGGATTCATCGACCGCAACCTCGCCGATCCCGGCCTCACGCCGAGCCTGGTCGCTTCGGTGCACCACGTCTCGATCCGCCACCTGCAACGGCTGTTCAAGGAGGAAGGCGGTACGCCGTCGGACTGGATACGCCAGCGGAGGCTGGAGAGCTGCCGGCGGGAACTCTGCGACGTGGAGCTGCGATCGGTGCCCATCCGCGAGATCGGCCTGCGCAACGGCTTCGCCCAGCCCTCCGACTTCAGCCGGGCGTTCCGTGCCAGGTACGGGCTGCCGCCGGGCAGGTTCCGCGACGAGCGGCTCCGCCGGGGCGCGATCAGCTAACCAGGTGGTCGCACCTGGGCAATGACGCGGCCCGCGATGGCCGGAAAAATCAGGCCCTGGCCGGGAAGCGTGCTGCTCGTTCGCTATGGACAGCCTCGGCCGCATTCATCCCGCAGGAGGAGATGACGTAAGGCGTCATCGGCGTCGCCGGACCCGCCGGAATCACCGAAGGAGCATCCCCTTGGAAACGGAACCCATTGCTGTCGTCGGGGTCGGCTGCACGCTCCCCGGAGGCGTGCACAATCTGGACGAGGCACGCGCCGTCTTCGAGGAGGGCCGCGACTGCATCCGTGAGATCCCGCGGGACCGGTGGGACGCGGACGAGTACTACCACCCCGACCCGCTCGCGGCCGGCCGGACCTACGTCCGGCACGGCGGTTTCGTGGACGACATCGACCGGTTCGACGCGGGGTTCTTCGGGATCTCGGACATGGAAGCCGCCTACATGGACCCGCAGCAGCGCATGCTGCTCCAGACGGTCTGGCACGCCCTGGAGAACGCCGGGCAGAATCCCGACGAACTGGCGGGGACCAACACCGGCGTCTTCCTCGCCCTGATGGGCCACGACTACGTCACCCTCAAGGTCAAGGCCGGCCCCGAGGCCATCACCGCGTACGAGGCGATGAGCGACGCCAACAGCGTCAGCGCGGGCCGGATCGCGCACTTCCTCGGCCTGGAGGGGCCGTGCGTGAGCGTGGACACGGCCTGCTCCGGATCGCTGGTCGCCATCCACCTGGCCCGGCAGTCCATCCTCACCGGCGAGTGCGACGCCGCCATCGTGGCCGGGGCCAACGCGATCCTGGCGCCCAACGTGCACATCTCGTTCGGCAAGCTGGGCCTCTTCTCGCGCGGCGGCCGGTGCCGCACGTTCGACGCGGGCGCCGACGGCTACGTGCGCAGCGAAGGCTGCGTGGCGGCGCTGCTGAAGCGCCAGTCGCTGGCCGAGGCGGACGGCAGCCCGATCCTGGCCAGTGTGGTGGGCACCGCGATCAACCACACCGGCCGTTCCAGGACGCTGACCGCGCCCGACGGCCGCAGCCAGCAGCGGGTGATCCGTACCGCACTGGCCGCCGCGGGCGTCGATCCGGCGCAGGTCGGGTACGTGGAGGCGCACGGCACCGGCACGCCGGTCGGTGACCCGATCGAGATGGACGCCATCGCCAGGACGTACGGTGCCGCCCACTCCGCCGGGCAGCCGCTGTACGTCAGTTCCGGTAAGAGCAACGTGGGCCACATCGAGGCGGGCGCCGGCCTGCTCGGAGTGGTCAGGGCTGCGCTGTCCCTGGACCGGGAGACCATCTATCCCAGCATTCACCTGGACCGGCTCAACCCGCAGATCGACCTGACCGGTGTCCCGGTCGAGATCCCCGACGAGCCGGTGGACTGGCCCCGTGGTGAGGTCTCCCGGCTGGCTGCCGTCAACTCCTTCGGCTACAGCGGCACCAACGCCCACGCGGTGCTCCGGGAGGCGCCGCCCTCCCGGCCCGCTCAGGACGCCCCGGAGGCCGTACGGCGCTCCGACGAGCTGTTGACGCTGTCCGCGAAGTCGCCGGAGAGCCTGCGTGAGCTCGCCGGCCGCTGGGCGGACTTCCTCTCCCGGACCAGGCGGCAGGCCCTCCCCGAGGCGGTGTTCACCGCTGCCGTCGGCCGGGCCTCGATGCGCCACCGGCTGGCGGTGACCGGTCGCAGCGGCAGCGAGCTGGCCAACAGCCTGCGGCAGTGGCAGACCGGCCGCGCCCCCGGCTCGGTCTCCACCGGACGGGCCAGGAAGGCCGTCAAGGTGGCCTTCGTCTTCTCCGGACAGGGCACGCAGTACCCGGGCATGGCCCGTGAACTGTACGAACAGGAGCCGGTGTTCGCCGCGGCGGTCGACCGGTGCGCGGAGGTGATGGACGAAGAGCTGGACGTCCCGCTGTGCCGGCTGCTCTTCGACGAGGACGCCGCGCGGGAGATCCACGACACCCGCTTCGCCCAGCCGGCGCTGTTCGCCGTCGAGTACGCCCTCGCCGCGCTGCTGCGCTCCTGGGGCGTCGAGCCGGCCGCCGTCACCGGGCACAGCATCGGCGAGGTCGTCGCCGCCTGTGCGGGCGGCCTGCTGACGCTGGAGGACGCGGCCCGGTTCAGCGTGCTGCGCGGGCGGCTCATGAGTGAACTTCCGCGCAAGGGAAGGATGCTGGCGGTCAGCACCGATCAGGAGACCGTACGGAGCTGGCTGGCCGGCCGGGAGGACGCGGTGGGGATCGCCGCGGTGAACGGCCCGCGGAACGTCGTCGTCTCCGGCACGGCCGAGGTGGTGGACGAAATCGCGGCGCTGGCCGAGAAGGCGCGGGTCGAGACCGCGTGGCTGCGCACGTCCCACGCCTTCCACTCGCACCTGATGGACCCGGTCCTGCCCGAGCTGCACAAGTGCGCCGCCGCGTTCGAGCCGAACCCCTCGACCGCGTCCGGTACCGCGCCCGTGCCCGTGATCTCCAGCGTCACCGGCCGGCGCCTGACCGGCGACGAGGGGCCGGAGTACTGGGCGGCCCAGGCACGGGAGCCTGTACGGTTCCACGACGCCGTGCGTACGGTCGTCGACGCGGGCTGCACCGTAGTCGTCGAGGTCGGACCGCACCCCGCCCTGATCCGGCACGTCGCAGAGGCGTTCGGCGCGGCGGGCGTGACCGCGCTCCCGACCCTGGACCAGGACCGGCGCGACGTACGGCGCCTGCTCACGACAGCGGGCGCACTGTTCACCTCCGGCGCCGGTCTCGACCTCGCCCAGCTCTACCGGGGCGCGCGGTACCGGCGGACCTCGGCCGCGCCGCAGTACCCCTTCCGCAAGGACCGGTACTGGTGGACCGAGGCATCGGAGAGTGCGCCCGCAAGCCCGGCATCCGCGGACCCGGTGTCCGCGAACCCGGTGTCCGCGAACCCGGCTCCTGCCGTATCCGCCCCTGTGGTCCCCGCACCGGTAGTCCCCGCGCCCGTAGTCCCCTCCCCCGGGCCCGAGCCGTCCGCCCGCGCCCACGTCCACGAAGAGCAGCTGACCACCGCCGCGCCGTGGTCCGACCACCGGGTGCACGGGGCGACCGTCTTCCCGGCCACCGGCTATCTGGAGCTGGCCGTCCGCGCCCACGCCGAGGCCGGAGCCGGGGGCGGCAGCGTGCCGGTGGAGCTGACCGACGTCGGCTTCACCCGCCCCTTCGTCCTCGTACGCGGCGGGAAGTCCGTGGCCCGGGTCACCTTGACGGACGCCGGACCGGAAGCGAAGGGTGCCAGGCGCTTCGCGATCGCCGGCAGCGCCGAGGCGGGTGCGGGGGCCCGGTGGGCCGAGCACTGCCACGGCACGATCAGGGCCGTCCGCGGTGCCGGGGACGGAGGCGGAGTCGCGCAGGGCGGAAGGCTCCCCGAGGCACTGCGCGCGGAGATTCCCACCCCGGTCGCCCCCGCGAAGCTGTACGGCAAGCTGCGGGACGACGGCCTGGAGCACGGGTACCACTTCTCCACCGTCCGGGAACTGTGGGTCGCGACGCCGGACCGGGAGGAAGCCCTCGCCCGGATCACCGTCGTCCCCGACGGCGCGCCCGCCGAGGGGCACGCCCACCGGTCGGCGACGACGCTCGACGGCTGCCTCCAGCTGGCCGCGGCCCTCTTCCTCGCGGCCGACGCCGGACTGCCGCCGGGGGGATACCTCCCGGCCTCGATCCGGCGCATGACGCTGGCCGGGCAACTGCCCCGCCAGATCTGGGCTCAGGTGCGGCGGCGCCCGCTCGACTCCCGTACCGCGTTCGTCGTCGACCTGCTGGTCACGGACGACGAGGGGCACGTCGTCGCCGAGCTGGAGGCCGTCGAGTACCGGCACGCCGGCTCGCTGGCCGGCGGCGCGGGCAGCACCGAACCCGACACTGAGGAGAACCGTCACCGGATCGGCCGGTCCCGCCAGGAACTCCTGGACGAGCTCGCGCCGCTCCCCCACGAGGAGCGGCGGCAGGCGGTCACCCGGTGGATCGTCCAGGAGGTGCAGGCGACCCTCGGCAGGGCCTCGGCCGAGCTGGAGTTCGAAGGGGACGGAATCGACCCTTCGCTCGCGCTGCTGGAGATCGGTCTCGACTCGCTGAAGGTCACGGACTTGCAGCGGCGCATCCAGGAAAAGCTCGAATTCCGCTTCAGGGCGATGGAGGCCCTCGACTACCAGACCATCGAGGACCTGGCCGACTTCCTCCTCGACCGGGTGCTGGCCCTCGACCCGGCGGACCAGGGGCCCGCGGGCGCGCCCGCACCCACGCCCGCCTGAACGGGACACCGCCCACCGATCACACAGCAGAATCCGACGGCACGGAAGGGCCCGCCTCATGCTGGATTCCGCATTCGTCAAGGAATACCTCGACACCCATCTCGAAGAACGGCAGGTCAACAAGGTCCAGCACGGCTTCCCGTCACCCCGGTACTGGAACGAGCTGACGGTGCCCATGGACGAGATCACCGAGGACCGCCGCCGGCTGCAAAAAGACGGCCGTCAGGCGGGCGTCTACCTCTACATCGGCGTCCCGTACTGCATCAAGACGACCCCCGGAAAGTGCGGGTACTGCCTGTTCCCGGTGGAGGAGTTCCGGGGCAACGACGCACTGGAGGACTACTACGGGTACGTCGAACGCGAGGCGGAGCTCTACCGGGAACGCTGGGAGGGCTCCGTCCTCACCACGGCGTACTTCGGCGGAGGCACCTCGAACCTGTACCGGCCGCACATGTACCACAAGATCATGGACCTGGTCCGGAGCTTCTTCCCGGACATCTCACCGGCCGCCGACGTGACGCTCGAAGGCATCCCCCAGCTGTTCACCCGGGACAAGATGCAGGCGATCCGCGACTCCGGGATGAACCGGATCAGCATGGGCGTGCAGCAGGTCAACGAACGGCTCAACAGTCTGAGCGGGCGCAAGCAGACCACCCGGCACGTCGTCCAGAGCCTGGAATGGGCACGTGAATTCGGCCTGGCGGCCAATGTGGACGTGATCTTCGGCTGGCCCCGGCAGACCGTGGAGACCATGCTGGAGGACCTGGAGACCCTGGTCTCCTGGGAGGTCCACGACATCACCCACTACGAGCTGAACGTGGGCGGCCCGACCGACTTCGCGCTCAACCGCTTCCACGAACTCCCCAGCACCCTGAGCAACCTGGAGATGTACCGGGAGGCGCGCGACTTCCTCCTCGACCGGGGGTACGAGCAGCACGGGGCCTACAGCTTCCGCAAGCCCGGCGACCCCACCACACGTCTCTTCCGCGAGGGCTACCGCCCGGAGACCACCAGGGACACCTCCGACGCCGTCGGCCTGGGGTACGCCGCGGTCTCCTTCTTCGGGGACGCCTCACTCGGCGACGGCCGCTCCTGGTCCTTCATCAACCAGCGCAACCTGGCGCTGTACAAGAAGGCGATCGACGAGGGACGGTTCCCCATCGAGCGGGGTTTCCGGCACCAGCCCGCGGACTGGCTCCTGGCCACGCTCTTCCGCAAGCTGCTCAGCATGGAGATCGACCGGGCCGGAATCCGCCGGGCCATGAACGTCGACGTGTACGAGGAGTTCGCCACGATCTGGGACGCGCTGGCCGAGCGCGACCTCGCGGAGATCGAGCCGGACCGGATCAGGCTCGTCGGCGACGGCCCGTTCTACACGCCGCTGGTCTCCGCGCTGCTGGCCGAGGAGCGCTACCGCGCCCTCCGCGAGCGGGAGGTCCACGCCAAGAAGGCCGGACTGGTGCTGGTCGACGACGAAGGAGCGGAGCATGGCTGACGCCCTTCCACTGAGCGGCCGGAAGTGCGTCGTGACCGGCGGCTCGCGCGGCATCGGCGCCGCGGTAGTGCGGATGGTGCTGGCACAGGGCGCCGACGTGGCCTTCGGCTACCACCACAGCTCCGACCGGGCCGAAGCGCTCCGCGACGAACTGCGCACCGCCTACCCCGAGCAGCGGTGCACGGCGCTGCCGGGCGAGGTGTCCGACGGCGCGGGGGCGGAGAAGTTCGCGGCCGAGGCGCTGAAGTCCCTGGGCGGAGGCCTGGACGTCCTGGTCAACAACGCCGGCATCACCCGGGACATCAGCTTCGCCCGGATGCGCCGGGAGCAGTGGGACGAGGTGATCGACACCAACCTCGGCAGCATGTTCAACGTCACCAGGCCGCTCGTGATGCCGCTGGTGAAGCAGCGGAACGGAACCGTCATCAACATCACCTCCGCCTCCGGCATCCACGGCGCACCCGGCCAGACGGCCTATTCGGCCTCCAAATCCGGGATCATCGGTTTCACGAAGGCACTGGCGAAGGAGGTCGGCGGCCTCGGCGTCACCGTCAACGCCGTCGCTCCCGGGTTCATCCACACGGATATGACGGCCGCGATCCCCGAGCAGCACGCCGACCGCCTGAAATCGATGATCCCCACCCAGGAGTTCGGCTCGGCCGACGACGTCGCGGCACTGGTGTGCTTTCTCGCCTCGGACCGCGCGCGCTACATCACCGGTCAGGTGATCGAAATATCCGGAGGACTTGTCCTGTGACTGGGCACGAGGCATGCAACTGACGAAGTCGAGTTACGCGGATCTCACCCCGCCCGGCCGCGGATACGTGACCGATCTGCTGAAGCCCGGTGAGACGCTGGACGTGCTGGAGACGTTCGGCTTCGCGGTGACGCGGAGCCCCTTGACGACCGTGTCGAAGGCGGAAGCCCACCGGGAAATGGGCACGATCCGCGCCGACTTCGGTCTCGGGGAGCCCTACGTCCCGCTGCTCTACCGCGACCGGGACGCCCCGAGCGTCACCGAGGTGACCCGGAAGGGGGACTCGGACCATCCGGTCTTCCACACGTGCGCGGCACAGGGCTGGCATACGGACGGGCTCCTTGAGGACATCGGGACCATCAGGACGACCCTGCTGTACTGCGTGTCCCCGGCACGCCGGGGCGGCAGGACGTCGCTGCTCAACACCGGACGCGTATTCGGCGAGCTGCGGACGGAGGATCCCGAGGCGGCCGACGTCCTGCTGCGGGGCACGATCCTCGGCAGACGCTCGACGCTGCCCGGCGTGGAACGCGAGGCTGTCGGGCCCGTGTTCGCCGGCCTCGGGGACGGCAACTACGCCACCCGGTACGGCGAGGGACAGGTCGAGCACTGGTACCCGGGGGACGCGGCGGAACGGGCGGCGCTCGATCGCGCACTGCGGTACTTCAGGGACCGCCGGGCCGACCCGGACGTCCGCGTCGATCTGCTGCTCCGGGCGGGCGAGTGCCTGATCTTCCGCAACGACGTGCTGGCCCACTCCAGGGAGGACTTCACCGACGACCCCAGGCACCCGCGTCTGCTCCTGCGCAGCCTGCACATCAACGCGCCGGAGCTCACTCCATGACCGGAGATCACTCCATGAGGGGAGCACGCTCCCTTCGACCCGTGGGCATGGTTCGAGAAGAGGAGCTGGGCGACGATGGATTCCAGGGATTCCAAGGAAGGGACGGAAGGGACGGCTTCGGCTCTCGGGCGTCCCTGGCGGGCGCCCCACGACCACTCCGGCCCGGTGTTCGTATCCGGACGAGGCTCGTGGCTGGTCGACAGCGGCGGGCACCGGGTGATCGACGCGACATCGGGCGCGCTGAACGTGCTCTGCGGTCACGGCGTGGAGCCGGTCCTGGACGCCTACCTGTCGCAACTGCGGGAACTGGCTCACATCGACATGTCCCAGGGACTCGCCCGGCCCGCGCACCTGCTGGCGGACCGGCTGCGGGCCGCCCGGCGACGCGACGGCGAGCGGTTCTTCTTCGCCAACAGCGGTTCGGAGGCGGTCGAACTCGCCGTCAAGATCGCGTCGCTGTACTGGGCCGCGGCCGGCCCTGCCGCCGGCAGCCGGCGGCAGGACATCGTCACCTTCGAGCGCGGCTACCACGGCTCCACCGCGCTGTGCCAGTCGCTGTCCGGCCTGCCGCAGACCAGCAGCACACCGGACCGGTGCGGGGCGGGCATCCATCACCTGACGTTCGGCGAGTTCACCGGCGAGGGGCTGCGGTCGCAGCAGGCGCGCCGGCACATCGCCGGGCAGCTGCGGGCGATCCTGGCGGATTCGCACGCGGGCACGGTGCTCGTCGAGCCGCTCCTGAACGTCGGTGGCGGCATCCGGCTGCCCGAAGGGCTGCTCGGTGACATCCGCCGGATCTGCGACGAGTACGGGGCGCTGCTGGTGCTGGACGAGGTGTTCACCGGCCTCGGCAGGACCGGGGCGTGGTTCGCGCACGAGCACGAGGGCGTACGCCCTGACCTGACGGCCTTCAGCAAGGGTTTGACCAACGGCGTGTGCGCGCTGTCCGCGGTCGCGGTGGACAACGGGGTGCTCGAACGGCTTCCCTCCGGGAGCATCGTGTCCTACGGGCACACGATGTCGGCCTCGCCCGCGGCCTGCGCGGCGGCGAGCGCGACGCTGGAGCACATGCGCGCGACCGGGGCCGTTGCCGAGGCTCGCGACATCGGCGCCAGGCTGCTGAGCGTGCTCGGCCGGGAGCTGCGGGGCGCGGACGGTGTGCTCGACGTTCGCGGGCAGGGGCTCGCGGTGAGCGTCGAGCTGGACAGCGCCGACACCGCCGGGAACGTCCAGCAGACGGTGTACGACCTCGGGGCGTACACGCGGCAGCAGGGCGGCACGGTCATGCTCGCACCGCCCGCGTGCCTGAGCAGCGGGGAAGAGGAACGGCTCGTCGACCACGTGGTGACCGCGGTCCGCAAGAGCGGACAGCGCAAGGTGAGGAATCGACGCTGAAGCCGCGACATCAGCGTGGGTGCGCACGTCCGACACGTAGGTGTCCGGTTCCGGACGTGCGGAATCGAGGGCCTGCTATAACCCTATTGCGGCCGACCGCTCCAGTCGGCCACTGACCAGACGCCCGCACCTGCGGAAGGCGTGTCATGAAATTCGCGGTCATCGGCGGTACCGGGCTCATCGGGTCGCAGGTCGTCAAAAGCCTGAACGCCGCCGGGCACGAGGCGGTACCCCATTCACAGTCCACCGGAGTCGACGTCATCACCGGCAAGGGACTGGACGAGGCGGTGGCGGGGGCCGACGTCCTCGTGAACCTGACGAACTCCCCCACCTTCGACAAAGACTCCCTCGCCTTCTTCCAGACCTCGATGGACAATCTTCTGGCCGCGGGCCGGAAGGGTGGTATCCGGCACTTCGTCATCCTCTCGATCGTCGGCGTGGACAAGGTCCCCGAGCTGGACTACTACAAGGCCAAGGTGCTCCAGGAGGACATCCTCGCGGCCGGAGCGATCCCTTACTCGATCGTCCGCGCGACGCAGTTCATGGAATTCATGGACGCGACCATGTCCTGGACCACCGACGGCGACACCGTCCGGCTGCCTCCCACGCCGATCCAGCCGATCGCCGCCAAGGACGTGGCCGACGCGGTGGCGGAAGTCGCCGCGGGTGCCCCGCTGGGGGGCATCCGCAACATCGGCGGACCCGAGGTCTTCACCCTGGACGAGCTGGGCCGGATCACCCTGTCCCACAAGTCCGACGGCCGCACCGTCGTCACCGATCCCACCGCCGGCATGTTCGCCGCCGTCAAGGGGGACGTCCTCACTGACAAGAACGCCCACCTCGCCCCCACCCGCTACGCCGACTGGCTCTCCTGAACCGCGTGCGGCCGGGGGATCCGGCCGAAGTTCTCCAAGACCCAGGCGTCGTTGTAGATCGTGCTGAGGTAGCGCTCGCCGCGGTCGGGCAGGACGATCGCGCAGGTGGAGCCGTCCGGGATGGCGTGGCGCAGGCTGTCGAGGGCGCTGACGACCGCGCCGGAGGAGCCCCCGGCGAGGATCGCCTCGGTCGCGGCCAGCCGGCGGCAGCCGGTGACGCAGTCGAGGTCGCCGACGTGGACGACCGTGTCGGCCAGGTCGGGTGCGTGCAGCGGGGGCCGGGTCGCGGCCCCGTGCCCGGGCAGGAGCCGGGAGACCGCGGGCGGGCTGGGGTCGAAGATGGCGCTGCCCAGCGCGTCCACGGCCACGATCTTCACGGGCAGCCGGTGCGCGCGGATGTACTCCGCGCACCCGCGGAGGGTGCCGCAGGAGCTCGCCGAGCAGATCAGGTAGTCCAGGCCGCCGGGCAGCGCCTCGTGGATCTCCCGCATCGTGGTCCGGTGCGCGAGGGCGTTGAGGGTGTTGCCGTACTGGTCGGGCCAGTAGGCGCCGGGGACGGTCCGGGCCAGCTCGCGTACGCGGGCCACGCGGGCGGGGAGGTAGTCGCCGGTCTCCCGGTCGGGTTCGGTCACCATCTCCACCTCGGCGCCGAGGGCGCGCATGATGTCGATGTTCTGCTTGTTGGCCCTGGGGTCGACGACGCAGATGAACCGTAGGCCGTAGTAACGGCAGACCTGTGCGAGGCCGATGCCGAGGTTGCCGGAGCTGGACTCCACGACCACCGACTCGCCGGGCACGAGGTCGCCGCGGCGGATGCGGTCCTCCAGCATGCTCAGGGCGGGCCGGTCCTTGATGCTGCCCGCCGGGTTGAACCCTTCGAGCTTGGCGAACACGCGGATGGGGCTGTCCGGGAAGAGCCTGACGAGTTCGACCAGGGGCGTCGCGCCTATCGTCGACAGGATGCCGGGTTCCGCGGTCAGCACTGCGCGTCCGTCAGCTCGGCGAGGCTCTTGGGCCGCATGTCGGTCCAGTTCGCCTCGATGTGCTCCACGCAGGCCGCGTGGCTGTCCTCGCCGAACGCCACGGTCCAGCCGGCGGGAACCTCGGCGAAGGCGGGCCAGAGCGAGTGCTGGCCCTCCGCGTTGGTCAGGA
